# Supplementary material for: Air transportation, population density and temperature predict the spread of COVID-19 in Brazil
Source: PeerJ. 2020 Jun 3;8:e9322. doi: 10.7717/peerj.9322 (PMC7275681; doi:10.7717/peerj.9322)
Supplement: Supplemental Information 2 [file peerj-08-9322-s002.csv]

date	state	city	confirmed
2020-03-25	SE	Aracaju	13
2020-03-24	SE	Aracaju	12
2020-03-21	SE	Aracaju	7
2020-03-20	SE	Aracaju	5
2020-03-18	SE	Aracaju	5
2020-03-16	SE	Aracaju	5
2020-03-14	SE	Aracaju	1
2020-03-26	PA	Belém	6
2020-03-25	PA	Belém	4
2020-03-24	PA	Belém	4
2020-03-23	PA	Belém	4
2020-03-22	PA	Belém	4
2020-03-21	PA	Belém	2
2020-03-20	PA	Belém	2
2020-03-19	PA	Belém	1
2020-03-18	PA	Belém	1
2020-03-26	MG	Belo Horizonte	96
2020-03-25	MG	Belo Horizonte	90
2020-03-24	MG	Belo Horizonte	87
2020-03-23	MG	Belo Horizonte	60
2020-03-21	MG	Belo Horizonte	30
2020-03-20	MG	Belo Horizonte	20
2020-03-19	MG	Belo Horizonte	18
2020-03-18	MG	Belo Horizonte	10
2020-03-17	MG	Belo Horizonte	5
2020-03-16	MG	Belo Horizonte	1
2020-03-26	RR	Boa Vista	9
2020-03-25	RR	Boa Vista	7
2020-03-24	RR	Boa Vista	7
2020-03-23	RR	Boa Vista	2
2020-03-22	RR	Boa Vista	2
2020-03-21	RR	Boa Vista	2
2020-03-26	DF	Brasília	203
2020-03-25	DF	Brasília	191
2020-03-24	DF	Brasília	161
2020-03-23	DF	Brasília	138
2020-03-22	DF	Brasília	117
2020-03-21	DF	Brasília	108
2020-03-20	DF	Brasília	87
2020-03-19	DF	Brasília	42
2020-03-18	DF	Brasília	34
2020-03-16	DF	Brasília	19
2020-03-15	DF	Brasília	14
2020-03-14	DF	Brasília	8
2020-03-13	DF	Brasília	2
2020-03-12	DF	Brasília	2
2020-03-11	DF	Brasília	2
2020-03-10	DF	Brasília	1
2020-03-09	DF	Brasília	1
2020-03-08	DF	Brasília	1
2020-03-07	DF	Brasília	1
2020-03-26	MS	Campo Grande	23
2020-03-25	MS	Campo Grande	22
2020-03-24	MS	Campo Grande	22
2020-03-23	MS	Campo Grande	19
2020-03-22	MS	Campo Grande	19
2020-03-21	MS	Campo Grande	14
2020-03-20	MS	Campo Grande	11
2020-03-19	MS	Campo Grande	8
2020-03-18	MS	Campo Grande	7
2020-03-17	MS	Campo Grande	6
2020-03-16	MS	Campo Grande	4
2020-03-15	MS	Campo Grande	2
2020-03-14	MS	Campo Grande	2
2020-03-26	MT	Cuiabá	8
2020-03-25	MT	Cuiabá	6
2020-03-24	MT	Cuiabá	5
2020-03-23	MT	Cuiabá	5
2020-03-20	MT	Cuiabá	1
2020-03-26	PR	Curitiba	66
2020-03-25	PR	Curitiba	60
2020-03-24	PR	Curitiba	40
2020-03-23	PR	Curitiba	34
2020-03-22	PR	Curitiba	31
2020-03-21	PR	Curitiba	31
2020-03-20	PR	Curitiba	27
2020-03-19	PR	Curitiba	17
2020-03-18	PR	Curitiba	8
2020-03-17	PR	Curitiba	7
2020-03-16	PR	Curitiba	5
2020-03-13	PR	Curitiba	5
2020-03-12	PR	Curitiba	5
2020-03-26	SC	Florianópolis	20
2020-03-25	SC	Florianópolis	16
2020-03-24	SC	Florianópolis	20
2020-03-23	SC	Florianópolis	15
2020-03-22	SC	Florianópolis	10
2020-03-21	SC	Florianópolis	10
2020-03-20	SC	Florianópolis	10
2020-03-19	SC	Florianópolis	6
2020-03-18	SC	Florianópolis	5
2020-03-17	SC	Florianópolis	3
2020-03-16	SC	Florianópolis	3
2020-03-15	SC	Florianópolis	2
2020-03-14	SC	Florianópolis	2
2020-03-13	SC	Florianópolis	2
2020-03-12	SC	Florianópolis	2
2020-03-26	CE	Fortaleza	224
2020-03-25	CE	Fortaleza	196
2020-03-24	CE	Fortaleza	170
2020-03-23	CE	Fortaleza	151
2020-03-22	CE	Fortaleza	116
2020-03-21	CE	Fortaleza	76
2020-03-20	CE	Fortaleza	63
2020-03-18	CE	Fortaleza	17
2020-03-17	CE	Fortaleza	9
2020-03-16	CE	Fortaleza	8
2020-03-26	GO	Goiânia	21
2020-03-25	GO	Goiânia	15
2020-03-24	GO	Goiânia	15
2020-03-23	GO	Goiânia	12
2020-03-22	GO	Goiânia	11
2020-03-20	GO	Goiânia	9
2020-03-19	GO	Goiânia	7
2020-03-18	GO	Goiânia	5
2020-03-17	GO	Goiânia	5
2020-03-16	GO	Goiânia	5
2020-03-15	GO	Goiânia	3
2020-03-14	GO	Goiânia	3
2020-03-13	GO	Goiânia	2
2020-03-12	GO	Goiânia	2
2020-03-26	PB	João Pessoa	5
2020-03-25	PB	João Pessoa	4
2020-03-24	PB	João Pessoa	2
2020-03-23	PB	João Pessoa	1
2020-03-22	PB	João Pessoa	1
2020-03-21	PB	João Pessoa	1
2020-03-20	PB	João Pessoa	1
2020-03-19	PB	João Pessoa	1
2020-03-18	PB	João Pessoa	1
2020-03-26	AP	Macapá	2
2020-03-25	AP	Macapá	2
2020-03-24	AP	Macapá	1
2020-03-23	AP	Macapá	1
2020-03-22	AP	Macapá	1
2020-03-21	AP	Macapá	1
2020-03-20	AP	Macapá	1
2020-03-26	AL	Maceió	10
2020-03-25	AL	Maceió	10
2020-03-24	AL	Maceió	10
2020-03-23	AL	Maceió	8
2020-03-22	AL	Maceió	7
2020-03-21	AL	Maceió	7
2020-03-20	AL	Maceió	6
2020-03-19	AL	Maceió	4
2020-03-18	AL	Maceió	1
2020-03-17	AL	Maceió	1
2020-03-16	AL	Maceió	1
2020-03-13	AL	Maceió	1
2020-03-12	AL	Maceió	1
2020-03-10	AL	Maceió	1
2020-03-09	AL	Maceió	1
2020-03-08	AL	Maceió	1
2020-03-26	AM	Manaus	63
2020-03-25	AM	Manaus	52
2020-03-24	AM	Manaus	45
2020-03-23	AM	Manaus	31
2020-03-22	AM	Manaus	26
2020-03-21	AM	Manaus	11
2020-03-20	AM	Manaus	7
2020-03-19	AM	Manaus	3
2020-03-18	AM	Manaus	2
2020-03-13	AM	Manaus	1
2020-03-26	RN	Natal	13
2020-03-25	RN	Natal	9
2020-03-24	RN	Natal	9
2020-03-22	RN	Natal	9
2020-03-21	RN	Natal	6
2020-03-20	RN	Natal	5
2020-03-18	RN	Natal	1
2020-03-16	RN	Natal	1
2020-03-13	RN	Natal	1
2020-03-12	RN	Natal	1
2020-03-26	TO	Palmas	8
2020-03-25	TO	Palmas	7
2020-03-24	TO	Palmas	7
2020-03-23	TO	Palmas	7
2020-03-22	TO	Palmas	5
2020-03-21	TO	Palmas	2
2020-03-20	TO	Palmas	1
2020-03-18	TO	Palmas	1
2020-03-26	RS	Porto Alegre	103
2020-03-25	RS	Porto Alegre	87
2020-03-24	RS	Porto Alegre	47
2020-03-23	RS	Porto Alegre	41
2020-03-22	RS	Porto Alegre	38
2020-03-21	RS	Porto Alegre	35
2020-03-20	RS	Porto Alegre	25
2020-03-19	RS	Porto Alegre	20
2020-03-18	RS	Porto Alegre	15
2020-03-16	RS	Porto Alegre	6
2020-03-13	RS	Porto Alegre	2
2020-03-12	RS	Porto Alegre	2
2020-03-11	RS	Porto Alegre	1
2020-03-26	RO	Porto Velho	5
2020-03-25	RO	Porto Velho	4
2020-03-24	RO	Porto Velho	4
2020-03-22	RO	Porto Velho	2
2020-03-21	RO	Porto Velho	2
2020-03-26	PE	Recife	33
2020-03-25	PE	Recife	31
2020-03-24	PE	Recife	30
2020-03-23	PE	Recife	30
2020-03-22	PE	Recife	28
2020-03-21	PE	Recife	25
2020-03-18	PE	Recife	14
2020-03-17	PE	Recife	13
2020-03-15	PE	Recife	7
2020-03-14	PE	Recife	6
2020-03-13	PE	Recife	2
2020-03-12	PE	Recife	2
2020-03-26	AC	Rio Branco	23
2020-03-25	AC	Rio Branco	23
2020-03-24	AC	Rio Branco	21
2020-03-23	AC	Rio Branco	17
2020-03-22	AC	Rio Branco	11
2020-03-21	AC	Rio Branco	11
2020-03-20	AC	Rio Branco	7
2020-03-19	AC	Rio Branco	4
2020-03-18	AC	Rio Branco	3
2020-03-17	AC	Rio Branco	3
2020-03-26	RJ	Rio de Janeiro	368
2020-03-25	RJ	Rio de Janeiro	331
2020-03-24	RJ	Rio de Janeiro	276
2020-03-23	RJ	Rio de Janeiro	212
2020-03-22	RJ	Rio de Janeiro	168
2020-03-21	RJ	Rio de Janeiro	99
2020-03-19	RJ	Rio de Janeiro	56
2020-03-18	RJ	Rio de Janeiro	55
2020-03-16	RJ	Rio de Janeiro	23
2020-03-15	RJ	Rio de Janeiro	22
2020-03-12	RJ	Rio de Janeiro	13
2020-03-08	RJ	Rio de Janeiro	2
2020-03-06	RJ	Rio de Janeiro	1
2020-03-26	BA	Salvador	60
2020-03-25	BA	Salvador	54
2020-03-24	BA	Salvador	45
2020-03-23	BA	Salvador	37
2020-03-22	BA	Salvador	33
2020-03-21	BA	Salvador	23
2020-03-20	BA	Salvador	18
2020-03-19	BA	Salvador	18
2020-03-18	BA	Salvador	17
2020-03-17	BA	Salvador	5
2020-03-16	BA	Salvador	4
2020-03-15	BA	Salvador	4
2020-03-13	BA	Salvador	3
2020-03-26	MA	São Luís	10
2020-03-25	MA	São Luís	8
2020-03-24	MA	São Luís	8
2020-03-23	MA	São Luís	8
2020-03-22	MA	São Luís	2
2020-03-21	MA	São Luís	2
2020-03-20	MA	São Luís	1
2020-03-26	SP	São Paulo	899
2020-03-25	SP	São Paulo	722
2020-03-20	SP	São Paulo	306
2020-03-19	SP	São Paulo	259
2020-03-18	SP	São Paulo	214
2020-03-17	SP	São Paulo	156
2020-03-16	SP	São Paulo	145
2020-03-14	SP	São Paulo	62
2020-03-12	SP	São Paulo	44
2020-03-11	SP	São Paulo	29
2020-03-10	SP	São Paulo	18
2020-03-09	SP	São Paulo	15
2020-03-08	SP	São Paulo	15
2020-03-07	SP	São Paulo	12
2020-03-05	SP	São Paulo	6
2020-03-04	SP	São Paulo	3
2020-03-03	SP	São Paulo	2
2020-03-02	SP	São Paulo	2
2020-03-01	SP	São Paulo	2
2020-02-29	SP	São Paulo	2
2020-02-28	SP	São Paulo	2
2020-02-27	SP	São Paulo	1
2020-02-26	SP	São Paulo	1
2020-03-26	PI	Teresina	9
2020-03-25	PI	Teresina	9
2020-03-24	PI	Teresina	8
2020-03-22	PI	Teresina	6
2020-03-21	PI	Teresina	4
2020-03-20	PI	Teresina	4
2020-03-19	PI	Teresina	3
2020-03-26	ES	Vitória	17
2020-03-25	ES	Vitória	15
2020-03-24	ES	Vitória	15
2020-03-23	ES	Vitória	14
2020-03-22	ES	Vitória	11
2020-03-21	ES	Vitória	11
2020-03-20	ES	Vitória	6
2020-03-19	ES	Vitória	5
