# Supplementary material for: Air transportation, population density and temperature predict the spread of COVID-19 in Brazil
Source: PeerJ. 2020 Jun 3;8:e9322. doi: 10.7717/peerj.9322 (PMC7275681; doi:10.7717/peerj.9322)
Supplement: Supplemental Information 3 [file peerj-08-9322-s003.csv]

state	capital_city	latitude_decimal_degrees	longitude_decimal_degrees	suspected_cases_in state_on_March_18_2020	citizens_in_capital_km2	mean_citizen_income_in_capital_4th_quarter_2019_R$	proportion_of_elderly_citzens_in_capital_4th_quarter_2019_percentage
AC	Rio Branco	-9.97	-67.80	12	44.17	2187	12.3
AL	Maceió	-9.65	-35.73	43	1995.37	1933	15.5
AM	Manaus	-3.10	-60.02	18	191.45	2117	9.6
AP	Macapá	0.03	-51.05	15	78.56	2186	9.4
BA	Salvador	-12.97	-38.50	573	4145.88	2690	17.1
CE	Fortaleza	-3.72	-38.53	493	8524.44	2517	16.4
DF	Brasília	-15.77	-47.92	327	519.70	4064	12.8
ES	Vitória	-20.32	-40.33	71	3877.63	4388	19.7
GO	Goiânia	-16.67	-49.25	353	2050.21	2836	15.3
MA	São Luis	-2.52	-44.30	125	1332.16	1856	12.8
MT	Cuiabá	-15.58	-56.08	45	173.13	3047	15.3
MS	Campo Grande	-20.43	-54.63	93	110.67	2721	14.6
MG	Belo Horizonte	-19.92	-43.93	925	8011.60	3078	18.8
PA	Belém	-01.45	-48.50	43	1401.75	2659	16.6
PB	João Pessoa	-7.10	-34.85	85	3842.37	2767	16.3
PR	Curitiba	-25.42	-49.27	400	4444.26	3813	18.4
PE	Recife	-8.05	-34.87	89	7566.77	2777	18.3
PI	Teresina	-5.08	-42.80	12	492.59	1814	15
RJ	Rio de Janeiro	-22.90	-43.20	1254	5682.93	3801	22.7
RN	Natal	-5.78	-35.20	108	1779.54	2586	18
RO	Porto Velho	-8.75	-63.90	61	15.54	2427	11.9
RS	Porto Alegre	-30.02	-51.22	416	8712.79	4295	22.3
RR	Boa Vista	2.82	-60.67	9	70.20	2459	7.5
SC	Florianópolis	-27.58	-48.53	346	1156.14	3907	18.4
SE	Aracaju	-10.90	-37.07	15	3774.79	2502	13.8
SP	São Paulo	-23.53	-46.63	5334	8044.74	3996	18.4
TO	Palmas	-10.20	-48.35	13	134.81	2991	9.4
