# Supplementary material for: Air transportation, population density and temperature predict the spread of COVID-19 in Brazil
Source: PeerJ. 2020 Jun 3;8:e9322. doi: 10.7717/peerj.9322 (PMC7275681; doi:10.7717/peerj.9322)
Supplement: Supplemental Information 4 [file peerj-08-9322-s004.csv]

Company_code	Company	Year	Month	Airport_origin_code	Airport_origin_name	Airport_origin_state	Airport_origin_region	Airport_origin_country	Airport_origin_continent	Airport_destination_code	Airpot_destination_name	Airpot_destination_state	Airpot_destination_region	Airpot_destination_country	Airpot_destination_continent	Flight_type	Flight_group	Passengers_charged	Passengers_free	Load_charged_Kg	Load_free_Kg	Mail_Kg	ASK	RPK	ATK	RTK	Fuel_L	Flight_distance_km	Take_offs	Load_charged_km	Load_free_km	Mail_km	Seats	Payload	Flight_hours	Luggage_km
AAL	AMERICAN AIRLINES, INC.	2020	1	KDFW	DALLAS & FORT WORTH, TEXAS			ESTADOS UNIDOS DA AMÉRICA	AMÉRICA DO NORTE	SBGL	RIO DE JANEIRO	RJ	SUDESTE	BRASIL	AMÉRICA DO SUL	INTERNACIONAL	REGULAR	0	0	0	0	0	2559380	2071070	463045	258934	0	8419	1	48754400	0	23783700	304	55000	10,783	0
AAL	AMERICAN AIRLINES, INC.	2020	1	KDFW	DALLAS & FORT WORTH, TEXAS			ESTADOS UNIDOS DA AMÉRICA	AMÉRICA DO NORTE	SBGR	GUARULHOS	SP	SUDESTE	BRASIL	AMÉRICA DO SUL	INTERNACIONAL	REGULAR	7379	401	267245	0	61649	72679100	58804500	13149200	7932760	0	239076	29	2155430000	0	484945000	8816	1595000	293,867	0
AAL	AMERICAN AIRLINES, INC.	2020	1	KJFK	NEW YORK, NEW YORK			ESTADOS UNIDOS DA AMÉRICA	AMÉRICA DO NORTE	SBGL	RIO DE JANEIRO	RJ	SUDESTE	BRASIL	AMÉRICA DO SUL	INTERNACIONAL	REGULAR	5978	365	57303	0	35	63068600	46204000	10434200	4601510	0	231870	30	442895000	0	270515	8160	1350000	280,783	0
AAL	AMERICAN AIRLINES, INC.	2020	1	KJFK	NEW YORK, NEW YORK			ESTADOS UNIDOS DA AMÉRICA	AMÉRICA DO NORTE	SBGR	GUARULHOS	SP	SUDESTE	BRASIL	AMÉRICA DO SUL	INTERNACIONAL	REGULAR	7472	299	267201	0	5353	72225500	57265400	13067100	7242730	0	237584	31	2047830000	0	41025400	9424	1705000	285,766	0
AAL	AMERICAN AIRLINES, INC.	2020	1	KLAX	LOS ANGELES, CALIFORNIA			ESTADOS UNIDOS DA AMÉRICA	AMÉRICA DO NORTE	SBGR	GUARULHOS	SP	SUDESTE	BRASIL	AMÉRICA DO SUL	INTERNACIONAL	REGULAR	4076	99	86539	0	39018	45071900	40429800	7141680	4884080	0	158704	16	858380000	0	387020000	4544	720000	191,583	0
AAL	AMERICAN AIRLINES, INC.	2020	1	KMIA	MIAMI, FLORIDA			ESTADOS UNIDOS DA AMÉRICA	AMÉRICA DO NORTE	SBBR	BRASÍLIA	DF	CENTRO-OESTE	BRASIL	AMÉRICA DO SUL	INTERNACIONAL	NÃO REGULAR	142	1	0	0	0	1004780	824736	81312	74226	0	5808	1	0	0	0	173	14000	7,483	0
AAL	AMERICAN AIRLINES, INC.	2020	1	KMIA	MIAMI, FLORIDA			ESTADOS UNIDOS DA AMÉRICA	AMÉRICA DO NORTE	SBBR	BRASÍLIA	DF	CENTRO-OESTE	BRASIL	AMÉRICA DO SUL	INTERNACIONAL	REGULAR	4785	64	1831	0	0	30770800	27791300	3118900	2511840	0	174240	30	10634400	0	0	5298	537000	227,3	0
AAL	AMERICAN AIRLINES, INC.	2020	1	KMIA	MIAMI, FLORIDA			ESTADOS UNIDOS DA AMÉRICA	AMÉRICA DO NORTE	SBEG	MANAUS	AM	NORTE	BRASIL	AMÉRICA DO SUL	INTERNACIONAL	REGULAR	3652	44	1047	0	0	15880200	14158800	1620590	1278330	0	124064	32	4059220	0	0	4096	418000	170,32	0
AAL	AMERICAN AIRLINES, INC.	2020	1	KMIA	MIAMI, FLORIDA			ESTADOS UNIDOS DA AMÉRICA	AMÉRICA DO NORTE	SBGL	RIO DE JANEIRO	RJ	SUDESTE	BRASIL	AMÉRICA DO SUL	INTERNACIONAL	REGULAR	7749	267	101793	0	32300	56637700	52050000	9370220	5585190	0	208227	31	683743000	0	216959000	8432	1395000	255,565	0
AAL	AMERICAN AIRLINES, INC.	2020	1	KMIA	MIAMI, FLORIDA			ESTADOS UNIDOS DA AMÉRICA	AMÉRICA DO NORTE	SBGR	GUARULHOS	SP	SUDESTE	BRASIL	AMÉRICA DO SUL	INTERNACIONAL	REGULAR	15874	550	363027	0	74407	116965000	104356000	20247900	12267700	0	407588	62	2386540000	0	489152000	17792	3080000	520,099	0
AAL	AMERICAN AIRLINES, INC.	2020	1	SBGL	RIO DE JANEIRO	RJ	SUDESTE	BRASIL	AMÉRICA DO SUL	SBGR	GUARULHOS	SP	SUDESTE	BRASIL	AMÉRICA DO SUL	INTERNACIONAL	REGULAR						102448	82902	18535	10364	0	337	1	1951570	0	952025	304	55000	1,383
AAL	AMERICAN AIRLINES, INC.	2020	2	KDFW	DALLAS & FORT WORTH, TEXAS			ESTADOS UNIDOS DA AMÉRICA	AMÉRICA DO NORTE	SBGR	GUARULHOS	SP	SUDESTE	BRASIL	AMÉRICA DO SUL	INTERNACIONAL	REGULAR	6881	488	204361	0	39383	70172900	54484600	12695800	6870810	0	230832	28	1650300000	0	316908000	8512	1540000	282,583	0
AAL	AMERICAN AIRLINES, INC.	2020	2	KJFK	NEW YORK, NEW YORK			ESTADOS UNIDOS DA AMÉRICA	AMÉRICA DO NORTE	SBGL	RIO DE JANEIRO	RJ	SUDESTE	BRASIL	AMÉRICA DO SUL	INTERNACIONAL	REGULAR	7136	205	158880	0	0	60966400	55154100	10086300	6191840	0	224141	29	1227980000	0	0	7888	1305000	271,3	0
AAL	AMERICAN AIRLINES, INC.	2020	2	KJFK	NEW YORK, NEW YORK			ESTADOS UNIDOS DA AMÉRICA	AMÉRICA DO NORTE	SBGR	GUARULHOS	SP	SUDESTE	BRASIL	AMÉRICA DO SUL	INTERNACIONAL	REGULAR	7173	319	240258	0	529	67565800	54973900	12224100	6793020	0	222256	29	1841340000	0	4054260	8816	1595000	270,018	0
AAL	AMERICAN AIRLINES, INC.	2020	2	KLAX	LOS ANGELES, CALIFORNIA			ESTADOS UNIDOS DA AMÉRICA	AMÉRICA DO NORTE	SBGR	GUARULHOS	SP	SUDESTE	BRASIL	AMÉRICA DO SUL	INTERNACIONAL	REGULAR	4164	97	90951	0	9925	47888900	41302700	7588040	4717820	0	168623	17	902143000	0	98446100	4828	765000	202,416	0
AAL	AMERICAN AIRLINES, INC.	2020	2	KMIA	MIAMI, FLORIDA			ESTADOS UNIDOS DA AMÉRICA	AMÉRICA DO NORTE	SBBR	BRASÍLIA	DF	CENTRO-OESTE	BRASIL	AMÉRICA DO SUL	INTERNACIONAL	REGULAR	4498	51	3820	0	0	29266500	26124400	2915620	2373370	0	168432	29	22186600	0	0	5039	502000	215,786	0
AAL	AMERICAN AIRLINES, INC.	2020	2	KMIA	MIAMI, FLORIDA			ESTADOS UNIDOS DA AMÉRICA	AMÉRICA DO NORTE	SBEG	MANAUS	AM	NORTE	BRASIL	AMÉRICA DO SUL	INTERNACIONAL	REGULAR	2782	30	1010	0	0	11910100	10785800	1302670	974628	0	93048	24	3915770	0	0	3072	336000	127,849	0
AAL	AMERICAN AIRLINES, INC.	2020	2	KMIA	MIAMI, FLORIDA			ESTADOS UNIDOS DA AMÉRICA	AMÉRICA DO NORTE	SBGL	RIO DE JANEIRO	RJ	SUDESTE	BRASIL	AMÉRICA DO SUL	INTERNACIONAL	REGULAR	7208	220	107489	0	31944	51156700	48416100	8463420	5294010	0	188076	28	722004000	0	214568000	7616	1260000	228,632	0
AAL	AMERICAN AIRLINES, INC.	2020	2	KMIA	MIAMI, FLORIDA			ESTADOS UNIDOS DA AMÉRICA	AMÉRICA DO NORTE	SBGR	GUARULHOS	SP	SUDESTE	BRASIL	AMÉRICA DO SUL	INTERNACIONAL	REGULAR	14828	596	316512	0	54830	111811000	99267400	19426200	11408900	0	387866	59	2108220000	0	366645000	17008	2955000	489,881	0
AAL	AMERICAN AIRLINES, INC.	2020	2	SBGL	RIO DE JANEIRO	RJ	SUDESTE	BRASIL	AMÉRICA DO SUL	SBBR	BRASÍLIA	DF	CENTRO-OESTE	BRASIL	AMÉRICA DO SUL	INTERNACIONAL	REGULAR	0	0	0	0	0	248608	174574	41130	18160	0	914	1	2448610	0	0	272	45000	3,1	0
ACA	AIR CANADA	2020	1	CYUL	MONTREAL, QUEBEC			CANADÁ	AMÉRICA DO NORTE	SBGR	GUARULHOS	SP	SUDESTE	BRASIL	AMÉRICA DO SUL	INTERNACIONAL	REGULAR	3428	142	58291	0	206	33976800	27917600	6545310	2988980	0	114016	14	474722000	0	1677660	4172	803698	139,067	0
ACA	AIR CANADA	2020	1	CYYZ	TORONTO			CANADÁ	AMÉRICA DO NORTE	SBGR	GUARULHOS	SP	SUDESTE	BRASIL	AMÉRICA DO SUL	INTERNACIONAL	REGULAR	8606	186	175540	0	5563	75696200	70517600	14582200	7830520	0	254014	31	1438370000	0	45583200	9238	1779620	332,999	0
ACA	AIR CANADA	2020	2	CYUL	MONTREAL, QUEBEC			CANADÁ	AMÉRICA DO NORTE	SBGR	GUARULHOS	SP	SUDESTE	BRASIL	AMÉRICA DO SUL	INTERNACIONAL	REGULAR	3194	78	28629	0	299	29122900	26011900	5610260	2576660	0	97728	12	233155000	0	2435060	3576	688884	120,732	0
ACA	AIR CANADA	2020	2	CYYZ	TORONTO			CANADÁ	AMÉRICA DO NORTE	SBGR	GUARULHOS	SP	SUDESTE	BRASIL	AMÉRICA DO SUL	INTERNACIONAL	REGULAR	7751	248	158587	0	5551	70812500	63511700	13635500	7060990	0	237626	29	1299460000	0	45484900	8642	1664080	312,786	0
ADB	ANTONOV AIRLINES	2020	2	KLCK	COLUMBUS, OHIO			ESTADOS UNIDOS DA AMÉRICA	AMÉRICA DO NORTE	SBKP	CAMPINAS	SP	SUDESTE	BRASIL	AMÉRICA DO SUL	INTERNACIONAL	NÃO REGULAR	0	0	86000	0	0														0
ADB	ANTONOV AIRLINES	2020	2	KMIA	MIAMI, FLORIDA			ESTADOS UNIDOS DA AMÉRICA	AMÉRICA DO NORTE	SBKP	CAMPINAS	SP	SUDESTE	BRASIL	AMÉRICA DO SUL	INTERNACIONAL	NÃO REGULAR	0	0	86000	0	0														0
ADB	ANTONOV AIRLINES	2020	2	SMJP	ZANDERIJ			SURINAME	AMÉRICA DO SUL	SBKP	CAMPINAS	SP	SUDESTE	BRASIL	AMÉRICA DO SUL	INTERNACIONAL	NÃO REGULAR						0	0	722260	564676	0	6566	2	564676000	0	0	0	220000	13,25
AEA	AIR EUROPA LINEAS AEREAS SOCIEDAD ANONIMA	2020	1	LEMD	MADRID			ESPANHA	EUROPA	SBGR	GUARULHOS	SP	SUDESTE	BRASIL	AMÉRICA DO SUL	INTERNACIONAL	REGULAR	9016	63	152043	42798	0	86486100	75536000	14436100	8072050	0	259718	31	1273820000	358562000	0	10323	1723100	317,433	0
AEA	AIR EUROPA LINEAS AEREAS SOCIEDAD ANONIMA	2020	1	LEMD	MADRID			ESPANHA	EUROPA	SBRF	RECIFE	PE	NORDESTE	BRASIL	AMÉRICA DO SUL	INTERNACIONAL	REGULAR	2304	7	17500	0	0	16918300	14485200	2904800	1413690	0	56583	9	110023000	0	0	2691	462033	71,15	0
AEA	AIR EUROPA LINEAS AEREAS SOCIEDAD ANONIMA	2020	1	LEMD	MADRID			ESPANHA	EUROPA	SBSV	SALVADOR	BA	NORDESTE	BRASIL	AMÉRICA DO SUL	INTERNACIONAL	REGULAR	3254	39	30820	0	0	30008600	22556700	4626280	2243740	0	90116	13	213644000	0	0	4329	667381	115,817	0
AEA	AIR EUROPA LINEAS AEREAS SOCIEDAD ANONIMA	2020	2	LEMD	MADRID			ESPANHA	EUROPA	SBGR	GUARULHOS	SP	SUDESTE	BRASIL	AMÉRICA DO SUL	INTERNACIONAL	REGULAR	7764	45	184746	9909	0	81559800	65046800	13504800	7402000	0	242962	29	1547800000	83017600	0	9735	1611940	292,266	0
AEA	AIR EUROPA LINEAS AEREAS SOCIEDAD ANONIMA	2020	2	LEMD	MADRID			ESPANHA	EUROPA	SBRF	RECIFE	PE	NORDESTE	BRASIL	AMÉRICA DO SUL	INTERNACIONAL	REGULAR	2212	16	23615	0	0	16918300	13906800	2741990	1400080	0	56583	9	148468000	0	0	2691	436137	70,432	0
AEA	AIR EUROPA LINEAS AEREAS SOCIEDAD ANONIMA	2020	2	LEMD	MADRID			ESPANHA	EUROPA	SBSV	SALVADOR	BA	NORDESTE	BRASIL	AMÉRICA DO SUL	INTERNACIONAL	REGULAR	3016	45	58750	0	0	24872000	20906900	4270420	2288870	0	83184	12	407255000	0	0	3588	616044	105,185	0
AFR	SOCIÉTÉ AIR FRANCE	2020	1	LFPG	PARIS			FRANÇA	EUROPA	SBGL	RIO DE JANEIRO	RJ	SUDESTE	BRASIL	AMÉRICA DO SUL	INTERNACIONAL	REGULAR	13103	232	298055	6716	2769	138871000	122570000	24132900	13840400	0	413280	45	2779920000	62983900	29186800	15121	2627720	515,649	0
AFR	SOCIÉTÉ AIR FRANCE	2020	1	LFPG	PARIS			FRANÇA	EUROPA	SBGR	GUARULHOS	SP	SUDESTE	BRASIL	AMÉRICA DO SUL	INTERNACIONAL	REGULAR	14745	132	521954	8632	27278	152060000	136391000	30381900	17393300	0	517275	55	4865370000	79848400	252703000	16168	3230400	660,104	0
AFR	SOCIÉTÉ AIR FRANCE	2020	1	SBGL	RIO DE JANEIRO	RJ	SUDESTE	BRASIL	AMÉRICA DO SUL	SBGR	GUARULHOS	SP	SUDESTE	BRASIL	AMÉRICA DO SUL	INTERNACIONAL	REGULAR	0	0	0	0	0	94360	81891	17389	9070	0	337	1	1562670	47854	137833	280	51600	1,017	0
AFR	SOCIÉTÉ AIR FRANCE	2020	2	LFPG	PARIS			FRANÇA	EUROPA	SBGL	RIO DE JANEIRO	RJ	SUDESTE	BRASIL	AMÉRICA DO SUL	INTERNACIONAL	REGULAR	12555	310	307469	6209	1999	125949000	115305000	22295200	13219600	0	367360	40	2823800000	57023500	18358800	13714	2427620	454,833	0
AFR	SOCIÉTÉ AIR FRANCE	2020	2	LFPG	PARIS			FRANÇA	EUROPA	SBGR	GUARULHOS	SP	SUDESTE	BRASIL	AMÉRICA DO SUL	INTERNACIONAL	REGULAR	14400	165	594031	8635	31827	156875000	135432000	31044900	18075000	0	536085	57	5586860000	81212200	299333000	16680	3300900	664,501	0
AMX	AEROVÍAS DE MÉXICO S.A DE C.V - AEROMÉXICO	2020	1	MMMX	MEXICO			MÉXICO	AMÉRICA DO NORTE	SBGR	GUARULHOS	SP	SUDESTE	BRASIL	AMÉRICA DO SUL	INTERNACIONAL	REGULAR	11527	0	216262	0	0	100450000	85680200	19355400	9318670	0	393949	53	1607480000	0	0	13514	2603980	518,467	0
AMX	AEROVÍAS DE MÉXICO S.A DE C.V - AEROMÉXICO	2020	2	MMMX	MEXICO			MÉXICO	AMÉRICA DO NORTE	SBGR	GUARULHOS	SP	SUDESTE	BRASIL	AMÉRICA DO SUL	INTERNACIONAL	REGULAR	9644	0	319046	0	0	88928400	71683900	16864500	8822990	0	356784	48	2371470000	0	0	11964	2268870	478,451	0
ARG	AEROLINEAS ARGENTINAS S/A	2020	1	SAAR	ROSARIO, SANTA FE PROVINCE			ARGENTINA	AMÉRICA DO SUL	SBFL	FLORIANÓPOLIS	SC	SUL	BRASIL	AMÉRICA DO SUL	INTERNACIONAL	REGULAR	522	0	0	0	0	890120	683298	111624	61495	0	5236	4	0	0	0	680	85276	7,784	0
ARG	AEROLINEAS ARGENTINAS S/A	2020	1	SAAR	ROSARIO, SANTA FE PROVINCE			ARGENTINA	AMÉRICA DO SUL	SBGL	RIO DE JANEIRO	RJ	SUDESTE	BRASIL	AMÉRICA DO SUL	INTERNACIONAL	REGULAR	1024	0	0	0	0	3139560	2101250	393714	189108	0	18468	9	0	0	0	1530	191871	26,167	0
ARG	AEROLINEAS ARGENTINAS S/A	2020	1	SACO	CÓRDOBA, CÓRDOBA PROVINCE			ARGENTINA	AMÉRICA DO SUL	SBFL	FLORIANÓPOLIS	SC	SUL	BRASIL	AMÉRICA DO SUL	INTERNACIONAL	REGULAR	1118	0	0	0	0	2397510	1751910	300654	157668	0	14103	9	0	0	0	1530	191871	20,3	0
ARG	AEROLINEAS ARGENTINAS S/A	2020	1	SACO	CÓRDOBA, CÓRDOBA PROVINCE			ARGENTINA	AMÉRICA DO SUL	SBGL	RIO DE JANEIRO	RJ	SUDESTE	BRASIL	AMÉRICA DO SUL	INTERNACIONAL	REGULAR	2085	0	0	0	0	6574750	4743380	824500	426898	0	38675	17	0	0	0	2890	362423	52,983	0
ARG	AEROLINEAS ARGENTINAS S/A	2020	1	SACO	CÓRDOBA, CÓRDOBA PROVINCE			ARGENTINA	AMÉRICA DO SUL	SBSV	SALVADOR	BA	NORDESTE	BRASIL	AMÉRICA DO SUL	INTERNACIONAL	REGULAR	571	0	0	0	0	2274600	1910000	285248	171897	0	13380	4	0	0	0	680	85276	18,066	0
ARG	AEROLINEAS ARGENTINAS S/A	2020	1	SAEZ	EZEIZA, BUENOS AIRES PROVINCE			ARGENTINA	AMÉRICA DO SUL	SBCT	CURITIBA	PR	SUL	BRASIL	AMÉRICA DO SUL	INTERNACIONAL	REGULAR	3697	0	5544	0	0	7209360	5057500	904084	462744	0	42408	31	7584190	0	0	5270	660889	65,116	0
ARG	AEROLINEAS ARGENTINAS S/A	2020	1	SAEZ	EZEIZA, BUENOS AIRES PROVINCE			ARGENTINA	AMÉRICA DO SUL	SBFL	FLORIANÓPOLIS	SC	SUL	BRASIL	AMÉRICA DO SUL	INTERNACIONAL	REGULAR	9222	0	0	0	0	15561500	11407600	1951450	1026650	0	91538	74	0	0	0	12580	1577610	148,149	0
ARG	AEROLINEAS ARGENTINAS S/A	2020	1	SAEZ	EZEIZA, BUENOS AIRES PROVINCE			ARGENTINA	AMÉRICA DO SUL	SBGL	RIO DE JANEIRO	RJ	SUDESTE	BRASIL	AMÉRICA DO SUL	INTERNACIONAL	REGULAR	22192	0	471	0	85	58167400	44295200	7692920	3987600	0	341316	171	940116	0	169660	29142	3854230	494,235	0
ARG	AEROLINEAS ARGENTINAS S/A	2020	1	SAEZ	EZEIZA, BUENOS AIRES PROVINCE			ARGENTINA	AMÉRICA DO SUL	SBGR	GUARULHOS	SP	SUDESTE	BRASIL	AMÉRICA DO SUL	INTERNACIONAL	REGULAR	14691	0	767	0	0	31615900	25297900	3964790	2278090	0	185976	108	1320770	0	0	18360	2302450	290,665	0
ARG	AEROLINEAS ARGENTINAS S/A	2020	1	SAEZ	EZEIZA, BUENOS AIRES PROVINCE			ARGENTINA	AMÉRICA DO SUL	SBSV	SALVADOR	BA	NORDESTE	BRASIL	AMÉRICA DO SUL	INTERNACIONAL	REGULAR	3895	0	0	0	0	14568700	12362700	1826980	1112630	0	85698	27	0	0	0	4590	575613	113,317	0
ARG	AEROLINEAS ARGENTINAS S/A	2020	2	SAAR	ROSARIO, SANTA FE PROVINCE			ARGENTINA	AMÉRICA DO SUL	SBFL	FLORIANÓPOLIS	SC	SUL	BRASIL	AMÉRICA DO SUL	INTERNACIONAL	REGULAR	599	0	0	0	0	1112650	784091	139530	70565	0	6545	5	0	0	0	850	106595	9,55	0
ARG	AEROLINEAS ARGENTINAS S/A	2020	2	SAAR	ROSARIO, SANTA FE PROVINCE			ARGENTINA	AMÉRICA DO SUL	SBGL	RIO DE JANEIRO	RJ	SUDESTE	BRASIL	AMÉRICA DO SUL	INTERNACIONAL	REGULAR	789	0	0	0	0	2790720	1619030	349968	145709	0	16416	8	0	0	0	1360	170552	23,133	0
ARG	AEROLINEAS ARGENTINAS S/A	2020	2	SACO	CÓRDOBA, CÓRDOBA PROVINCE			ARGENTINA	AMÉRICA DO SUL	SBFL	FLORIANÓPOLIS	SC	SUL	BRASIL	AMÉRICA DO SUL	INTERNACIONAL	REGULAR	796	0	0	0	0	2131120	1247330	267248	112255	0	12536	8	0	0	0	1360	170552	17,635	0
ARG	AEROLINEAS ARGENTINAS S/A	2020	2	SACO	CÓRDOBA, CÓRDOBA PROVINCE			ARGENTINA	AMÉRICA DO SUL	SBGL	RIO DE JANEIRO	RJ	SUDESTE	BRASIL	AMÉRICA DO SUL	INTERNACIONAL	REGULAR	1909	0	0	0	0	6574750	4342980	824500	390861	0	38675	17	0	0	0	2890	362423	51,684	0
ARG	AEROLINEAS ARGENTINAS S/A	2020	2	SACO	CÓRDOBA, CÓRDOBA PROVINCE			ARGENTINA	AMÉRICA DO SUL	SBSV	SALVADOR	BA	NORDESTE	BRASIL	AMÉRICA DO SUL	INTERNACIONAL	REGULAR	629	0	0	0	0	2843250	2104000	356560	189357	0	16725	5	0	0	0	850	106595	22,15	0
ARG	AEROLINEAS ARGENTINAS S/A	2020	2	SAEZ	EZEIZA, BUENOS AIRES PROVINCE			ARGENTINA	AMÉRICA DO SUL	SBCT	CURITIBA	PR	SUL	BRASIL	AMÉRICA DO SUL	INTERNACIONAL	REGULAR	2219	0	979	0	0	6744240	3035590	845756	274526	0	39672	29	1339270	0	0	4930	618251	60,349	0
ARG	AEROLINEAS ARGENTINAS S/A	2020	2	SAEZ	EZEIZA, BUENOS AIRES PROVINCE			ARGENTINA	AMÉRICA DO SUL	SBFL	FLORIANÓPOLIS	SC	SUL	BRASIL	AMÉRICA DO SUL	INTERNACIONAL	REGULAR	8499	0	0	0	0	14930600	10513300	1872340	946151	0	87827	71	0	0	0	12070	1513650	140,648	0
ARG	AEROLINEAS ARGENTINAS S/A	2020	2	SAEZ	EZEIZA, BUENOS AIRES PROVINCE			ARGENTINA	AMÉRICA DO SUL	SBGL	RIO DE JANEIRO	RJ	SUDESTE	BRASIL	AMÉRICA DO SUL	INTERNACIONAL	REGULAR	16912	0	0	0	0	46147500	33756400	12011300	3038010	0	253492	127	0	0	0	23120	6017730	365,653	0
ARG	AEROLINEAS ARGENTINAS S/A	2020	2	SAEZ	EZEIZA, BUENOS AIRES PROVINCE			ARGENTINA	AMÉRICA DO SUL	SBGR	GUARULHOS	SP	SUDESTE	BRASIL	AMÉRICA DO SUL	INTERNACIONAL	REGULAR	10874	0	5	0	0	30152200	18725000	3781230	1685210	0	177366	103	8610	0	0	17510	2195860	274,784	0
ARG	AEROLINEAS ARGENTINAS S/A	2020	2	SAEZ	EZEIZA, BUENOS AIRES PROVINCE			ARGENTINA	AMÉRICA DO SUL	SBSV	SALVADOR	BA	NORDESTE	BRASIL	AMÉRICA DO SUL	INTERNACIONAL	REGULAR	3075	0	0	0	0	12867400	9760050	1623980	878394	0	76176	24	0	0	0	4054	511656	101,015	0
AUT	AUSTRAL LINEAS AÉREAS - CIELOS DEL SUR	2020	1	SAEZ	EZEIZA, BUENOS AIRES PROVINCE			ARGENTINA	AMÉRICA DO SUL	SBFL	FLORIANÓPOLIS	SC	SUL	BRASIL	AMÉRICA DO SUL	INTERNACIONAL	NÃO REGULAR	94	0	0	0	0	121226	116278	16139	10465	0	1237	1	0	0	0	98	13047	1,967	0
AVA	AEROVIAS DEL CONTINENTE AMERICANO S.A. AVIANCA	2020	1	SKBO	BOGOTÁ			COLÔMBIA	AMÉRICA DO SUL	SBGL	RIO DE JANEIRO	RJ	SUDESTE	BRASIL	AMÉRICA DO SUL	INTERNACIONAL	NÃO REGULAR	3436	117	3206	0	88	18527300	15602900	2196010	1419200	0	127148	28	14558400	0	399608	4080	483600	183,383	0
AVA	AEROVIAS DEL CONTINENTE AMERICANO S.A. AVIANCA	2020	1	SKBO	BOGOTÁ			COLÔMBIA	AMÉRICA DO SUL	SBGL	RIO DE JANEIRO	RJ	SUDESTE	BRASIL	AMÉRICA DO SUL	INTERNACIONAL	REGULAR	420	0	72	0	9	1907220	1907220	229319	172017	0	13623	3	326952	0	40869	420	50500	19,15	0
AVA	AEROVIAS DEL CONTINENTE AMERICANO S.A. AVIANCA	2020	1	SKBO	BOGOTÁ			COLÔMBIA	AMÉRICA DO SUL	SBGR	GUARULHOS	SP	SUDESTE	BRASIL	AMÉRICA DO SUL	INTERNACIONAL	REGULAR	13009	205	216977	0	32887	69662200	56407000	11693300	6160010	0	268832	62	940812000	0	142598000	16066	2696810	396,35	0
AVA	AEROVIAS DEL CONTINENTE AMERICANO S.A. AVIANCA	2020	2	SKBO	BOGOTÁ			COLÔMBIA	AMÉRICA DO SUL	SBGL	RIO DE JANEIRO	RJ	SUDESTE	BRASIL	AMÉRICA DO SUL	INTERNACIONAL	NÃO REGULAR	3744	60	7036	0	34	18254800	17001500	2175120	1562220	0	127148	28	31950500	0	154394	4020	479000	184,917	0
AVA	AEROVIAS DEL CONTINENTE AMERICANO S.A. AVIANCA	2020	2	SKBO	BOGOTÁ			COLÔMBIA	AMÉRICA DO SUL	SBGL	RIO DE JANEIRO	RJ	SUDESTE	BRASIL	AMÉRICA DO SUL	INTERNACIONAL	REGULAR	150	0	90	0	0	681150	681150	79921	61712	0	4541	1	408690	0	0	150	17600	6,13333	0
AVA	AEROVIAS DEL CONTINENTE AMERICANO S.A. AVIANCA	2020	2	SKBO	BOGOTÁ			COLÔMBIA	AMÉRICA DO SUL	SBGR	GUARULHOS	SP	SUDESTE	BRASIL	AMÉRICA DO SUL	INTERNACIONAL	REGULAR	10923	176	212645	0	14394	59047600	47362100	9370980	5247000	0	251488	58	922029000	0	62412400	13618	2161210	373,933	0
AZA	ALITALIA SOCIETA AEREA ITALIANA S.P.A.	2020	1	LIRF	ROME			ITÁLIA	EUROPA	SBGL	RIO DE JANEIRO	RJ	SUDESTE	BRASIL	AMÉRICA DO SUL	INTERNACIONAL	REGULAR	6248	328	76891	0	8921	76853000	57300400	11470500	5944000	0	284301	31	705167000	0	81814500	8380	1250740	373,7	0
AZA	ALITALIA SOCIETA AEREA ITALIANA S.P.A.	2020	1	LIRF	ROME			ITÁLIA	EUROPA	SBGR	GUARULHOS	SP	SUDESTE	BRASIL	AMÉRICA DO SUL	INTERNACIONAL	REGULAR	15167	378	293290	0	36561	181783000	143070000	26881000	15987800	0	584846	62	2766600000	0	344880000	19271	2849680	754,25	0
AZA	ALITALIA SOCIETA AEREA ITALIANA S.P.A.	2020	2	LIRF	ROME			ITÁLIA	EUROPA	SBGL	RIO DE JANEIRO	RJ	SUDESTE	BRASIL	AMÉRICA DO SUL	INTERNACIONAL	REGULAR	6340	311	108353	0	9982	72460100	58144100	10949200	6318210	0	265959	29	993705000	0	91544900	7901	1193890	344,45	0
AZA	ALITALIA SOCIETA AEREA ITALIANA S.P.A.	2020	2	LIRF	ROME			ITÁLIA	EUROPA	SBGR	GUARULHOS	SP	SUDESTE	BRASIL	AMÉRICA DO SUL	INTERNACIONAL	REGULAR	13743	298	390283	700	8605	165983000	129638000	24616200	15430100	0	528248	56	3681540000	6603100	81171000	17596	2609590	682,25	0
AZN	COMPAÑIA DE SERVICIOS DE TRANSPORTE AEREO AMASZONAS S/A.	2020	2	SLVR	SANTA CRUZ			BOLÍVIA	AMÉRICA DO SUL	SBGL	RIO DE JANEIRO	RJ	SUDESTE	BRASIL	AMÉRICA DO SUL	INTERNACIONAL	REGULAR	458	0	0	0	0	2650030	985158	1148630	88658	0	23661	11	0	0	0	1232	534000	33,401	0
AZP	COMPAÑIA DE AVIACION PARAGUAYA SOCIEDAD ANONIMA - PARANAIR (EX- AMASZONAS PARAGUAY)	2020	1	SGAS	ASUNCIÓN			PARAGUAI	AMÉRICA DO SUL	SBCT	CURITIBA	PR	SUL	BRASIL	AMÉRICA DO SUL	INTERNACIONAL	REGULAR	347	0	0	0	0	335600	291133	36696	26197	0	6712	8	0	0	0	400	43744	12	0
AZP	COMPAÑIA DE AVIACION PARAGUAYA SOCIEDAD ANONIMA - PARANAIR (EX- AMASZONAS PARAGUAY)	2020	2	SGAS	ASUNCIÓN			PARAGUAI	AMÉRICA DO SUL	SBCT	CURITIBA	PR	SUL	BRASIL	AMÉRICA DO SUL	INTERNACIONAL	REGULAR	318	0	0	0	0	461450	266802	50457	24007	0	9229	11	0	0	0	550	60148	16,5	0
AZP	COMPAÑIA DE AVIACION PARAGUAYA SOCIEDAD ANONIMA - PARANAIR (EX- AMASZONAS PARAGUAY)	2020	2	SGAS	ASUNCIÓN			PARAGUAI	AMÉRICA DO SUL	SBGR	GUARULHOS	SP	SUDESTE	BRASIL	AMÉRICA DO SUL	INTERNACIONAL	NÃO REGULAR	50	0	0	0	0	113700	56850	12434	5116	0	2274	2	0	0	0	100	10936	4,334	0
AZU	AZUL LINHAS AÉREAS BRASILEIRAS S.A.	2020	1	GVAC	ILHA DO SAL			CABO VERDE	ÁFRICA	SBCF	CONFINS	MG	SUDESTE	BRASIL	AMÉRICA DO SUL	INTERNACIONAL	IMPRODUTIVO	0	0	0	0	0	0	0	0	0	17242	4650	1	0	0	0	0	0	6,33333	0
AZU	AZUL LINHAS AÉREAS BRASILEIRAS S.A.	2020	1	KFLL	FORT LAUDERDALE/HOLLYWOOD, FLORIDA			ESTADOS UNIDOS DA AMÉRICA	AMÉRICA DO NORTE	SBBE	BELÉM	PA	NORTE	BRASIL	AMÉRICA DO SUL	INTERNACIONAL	REGULAR	2415	22	284	0	0	13518100	11036600	1267030	1166760	265253	77690	17	1297880	0	0	2958	277252	100,183	73901
AZU	AZUL LINHAS AÉREAS BRASILEIRAS S.A.	2020	1	KFLL	FORT LAUDERDALE/HOLLYWOOD, FLORIDA			ESTADOS UNIDOS DA AMÉRICA	AMÉRICA DO NORTE	SBCF	CONFINS	MG	SUDESTE	BRASIL	AMÉRICA DO SUL	INTERNACIONAL	REGULAR	2879	57	47260	0	0	22578900	18451500	3878400	2274720	729047	83317	13	302889000	0	0	3523	605150	105,833	91742
AZU	AZUL LINHAS AÉREAS BRASILEIRAS S.A.	2020	1	KFLL	FORT LAUDERDALE/HOLLYWOOD, FLORIDA			ESTADOS UNIDOS DA AMÉRICA	AMÉRICA DO NORTE	SBKP	CAMPINAS	SP	SUDESTE	BRASIL	AMÉRICA DO SUL	INTERNACIONAL	REGULAR	13370	325	366688	0	0	102586000	87078800	16361100	11624700	1929590	358215	55	2388240000	0	0	15751	2512080	466,767	415405
AZU	AZUL LINHAS AÉREAS BRASILEIRAS S.A.	2020	1	KFLL	FORT LAUDERDALE/HOLLYWOOD, FLORIDA			ESTADOS UNIDOS DA AMÉRICA	AMÉRICA DO NORTE	SBRF	RECIFE	PE	NORDESTE	BRASIL	AMÉRICA DO SUL	INTERNACIONAL	REGULAR	2212	25	26313	0	0	15095000	13690100	2578870	1594960	471290	55701	9	162851000	0	0	2439	416686	68,55	65496
AZU	AZUL LINHAS AÉREAS BRASILEIRAS S.A.	2020	1	KMCO	ORLANDO, FLORIDA			ESTADOS UNIDOS DA AMÉRICA	AMÉRICA DO NORTE	SBCF	CONFINS	MG	SUDESTE	BRASIL	AMÉRICA DO SUL	INTERNACIONAL	REGULAR	3149	68	26685	0	0	23537200	21038500	4054090	2403780	745694	86853	13	178282000	0	0	3523	606810	108,1	96935
AZU	AZUL LINHAS AÉREAS BRASILEIRAS S.A.	2020	1	KMCO	ORLANDO, FLORIDA			ESTADOS UNIDOS DA AMÉRICA	AMÉRICA DO NORTE	SBKP	CAMPINAS	SP	SUDESTE	BRASIL	AMÉRICA DO SUL	INTERNACIONAL	NÃO REGULAR	293	5	1634	0	0	2024020	1990060	280278	224136	25225	6792	1	11098100	0	0	298	41266	8,65	9391
AZU	AZUL LINHAS AÉREAS BRASILEIRAS S.A.	2020	1	KMCO	ORLANDO, FLORIDA			ESTADOS UNIDOS DA AMÉRICA	AMÉRICA DO NORTE	SBKP	CAMPINAS	SP	SUDESTE	BRASIL	AMÉRICA DO SUL	INTERNACIONAL	REGULAR	9439	378	119623	0	0	71777900	64109700	11851500	7710490	1934620	258096	38	812480000	0	0	10568	1744930	333,067	307686
AZU	AZUL LINHAS AÉREAS BRASILEIRAS S.A.	2020	1	KMCO	ORLANDO, FLORIDA			ESTADOS UNIDOS DA AMÉRICA	AMÉRICA DO NORTE	SBRF	RECIFE	PE	NORDESTE	BRASIL	AMÉRICA DO SUL	INTERNACIONAL	REGULAR	4243	53	21097	0	0	29595400	27257000	5096490	3030040	919800	109208	17	135527000	0	0	4607	793353	134,033	132355
AZU	AZUL LINHAS AÉREAS BRASILEIRAS S.A.	2020	1	LPPR	PORTO			PORTUGAL	EUROPA	SBKP	CAMPINAS	SP	SUDESTE	BRASIL	AMÉRICA DO SUL	INTERNACIONAL	IMPRODUTIVO	0	0	0	0	0	0	0	0	0	75598	8171	1	0	0	0	0	0	10,7667	0
AZU	AZUL LINHAS AÉREAS BRASILEIRAS S.A.	2020	1	LPPR	PORTO			PORTUGAL	EUROPA	SBKP	CAMPINAS	SP	SUDESTE	BRASIL	AMÉRICA DO SUL	INTERNACIONAL	NÃO REGULAR	170	24	300	0	0	1977380	1389070	294090	150142	73788	8171	1	2451300	0	0	242	35992	10,5833	5325
AZU	AZUL LINHAS AÉREAS BRASILEIRAS S.A.	2020	1	LPPR	PORTO			PORTUGAL	EUROPA	SBKP	CAMPINAS	SP	SUDESTE	BRASIL	AMÉRICA DO SUL	INTERNACIONAL	REGULAR	2641	149	29584	0	0	25387300	21579600	3613940	2460250	903264	98052	12	241731000	0	0	3107	442290	130,467	73437
AZU	AZUL LINHAS AÉREAS BRASILEIRAS S.A.	2020	1	LPPT	LISBOA			PORTUGAL	EUROPA	SBKP	CAMPINAS	SP	SUDESTE	BRASIL	AMÉRICA DO SUL	INTERNACIONAL	NÃO REGULAR	210	5	9234	0	0	1886860	1664880	389185	240154	54444	7928	1	73207200	0	0	238	49090	10,5167	5308
AZU	AZUL LINHAS AÉREAS BRASILEIRAS S.A.	2020	1	LPPT	LISBOA			PORTUGAL	EUROPA	SBKP	CAMPINAS	SP	SUDESTE	BRASIL	AMÉRICA DO SUL	INTERNACIONAL	REGULAR	12410	630	207669	0	0	119435000	98386500	18540500	11516800	3932270	475680	60	1646400000	0	0	15065	2338610	628,933	314256
AZU	AZUL LINHAS AÉREAS BRASILEIRAS S.A.	2020	1	SAAR	ROSARIO, SANTA FE PROVINCE			ARGENTINA	AMÉRICA DO SUL	SBRF	RECIFE	PE	NORDESTE	BRASIL	AMÉRICA DO SUL	INTERNACIONAL	REGULAR	644	6	790	0	0	2665680	2466520	260201	214889	53894	15320	4	3025700	0	0	696	67938	20,0667	7017
AZU	AZUL LINHAS AÉREAS BRASILEIRAS S.A.	2020	1	SACO	CÓRDOBA, CÓRDOBA PROVINCE			ARGENTINA	AMÉRICA DO SUL	SBRF	RECIFE	PE	NORDESTE	BRASIL	AMÉRICA DO SUL	INTERNACIONAL	REGULAR	471	6	1080	0	0	2077560	1874580	202123	162374	40757	11940	3	4298400	0	0	522	50785	15,1833	4393
AZU	AZUL LINHAS AÉREAS BRASILEIRAS S.A.	2020	1	SAEZ	EZEIZA, BUENOS AIRES PROVINCE			ARGENTINA	AMÉRICA DO SUL	SBCF	CONFINS	MG	SUDESTE	BRASIL	AMÉRICA DO SUL	INTERNACIONAL	REGULAR	7344	62	13187	0	0	18094300	16267000	1855380	1431600	370745	104105	47	29209200	0	0	8169	837655	145,917	82343
AZU	AZUL LINHAS AÉREAS BRASILEIRAS S.A.	2020	1	SAEZ	EZEIZA, BUENOS AIRES PROVINCE			ARGENTINA	AMÉRICA DO SUL	SBKP	CAMPINAS	SP	SUDESTE	BRASIL	AMÉRICA DO SUL	INTERNACIONAL	REGULAR	9107	158	19366	0	0	17626700	15636700	1758870	1377280	380734	101303	59	33251400	0	0	10266	1024400	154,15	99767
AZU	AZUL LINHAS AÉREAS BRASILEIRAS S.A.	2020	1	SAZS	SAN CARLOS DE BARILOCHE, RÍO NEGRO PROVINCE			ARGENTINA	AMÉRICA DO SUL	SBKP	CAMPINAS	SP	SUDESTE	BRASIL	AMÉRICA DO SUL	INTERNACIONAL	REGULAR	602	3	1301	0	0	2097050	1813830	214196	168205	41033	12052	4	3919910	0	0	696	71091	15,7333	9376
AZU	AZUL LINHAS AÉREAS BRASILEIRAS S.A.	2020	1	SBAE	AREALVA	SP	SUDESTE	BRASIL	AMÉRICA DO SUL	SBGR	GUARULHOS	SP	SUDESTE	BRASIL	AMÉRICA DO SUL	DOMÉSTICA	REGULAR	1988	43	241	0	0	1088410	600376	106965	48813	50154	15704	52	72782	0	0	3604	354264	70,45	12386
AZU	AZUL LINHAS AÉREAS BRASILEIRAS S.A.	2020	1	SBAE	AREALVA	SP	SUDESTE	BRASIL	AMÉRICA DO SUL	SBKP	CAMPINAS	SP	SUDESTE	BRASIL	AMÉRICA DO SUL	DOMÉSTICA	IMPRODUTIVO	0	0	0	0	0	0	0	0	0	609	220	1	0	0	0	0	0	0,9	0
AZU	AZUL LINHAS AÉREAS BRASILEIRAS S.A.	2020	1	SBAE	AREALVA	SP	SUDESTE	BRASIL	AMÉRICA DO SUL	SBKP	CAMPINAS	SP	SUDESTE	BRASIL	AMÉRICA DO SUL	DOMÉSTICA	REGULAR	1787	55	421	0	0	820600	724680	81480	60548	34078	11660	53	92620	0	0	3730	370470	48,6167	15560
AZU	AZUL LINHAS AÉREAS BRASILEIRAS S.A.	2020	1	SBAQ	ARARAQUARA	SP	SUDESTE	BRASIL	AMÉRICA DO SUL	SBKP	CAMPINAS	SP	SUDESTE	BRASIL	AMÉRICA DO SUL	DOMÉSTICA	REGULAR	1001	10	0	0	0	176774	169169	16795	14092	8010	2535	15	0	0	0	1046	99416	11,4333	8357
AZU	AZUL LINHAS AÉREAS BRASILEIRAS S.A.	2020	1	SBAR	ARACAJU	SE	NORDESTE	BRASIL	AMÉRICA DO SUL	SBCF	CONFINS	MG	SUDESTE	BRASIL	AMÉRICA DO SUL	DOMÉSTICA	NÃO REGULAR	3094	54	181	0	0	4072320	3749930	403644	316109	141208	33936	28	219372	0	0	3360	333051	54,9833	28596
AZU	AZUL LINHAS AÉREAS BRASILEIRAS S.A.	2020	1	SBAR	ARACAJU	SE	NORDESTE	BRASIL	AMÉRICA DO SUL	SBKP	CAMPINAS	SP	SUDESTE	BRASIL	AMÉRICA DO SUL	DOMÉSTICA	REGULAR	4074	133	2661	73	0	7607110	6970610	830362	597215	175728	44486	26	4552970	124903	0	4446	485315	68,7167	40842
AZU	AZUL LINHAS AÉREAS BRASILEIRAS S.A.	2020	1	SBAR	ARACAJU	SE	NORDESTE	BRASIL	AMÉRICA DO SUL	SBRF	RECIFE	PE	NORDESTE	BRASIL	AMÉRICA DO SUL	DOMÉSTICA	IMPRODUTIVO	0	0	0	0	0	0	0	0	0	968	396	1	0	0	0	0	0	1,3	0
AZU	AZUL LINHAS AÉREAS BRASILEIRAS S.A.	2020	1	SBAR	ARACAJU	SE	NORDESTE	BRASIL	AMÉRICA DO SUL	SBRF	RECIFE	PE	NORDESTE	BRASIL	AMÉRICA DO SUL	DOMÉSTICA	NÃO REGULAR	32	4	0	0	0	55440	12672	5783	1046	1853	792	2	0	0	0	140	14605	2,46667	244
AZU	AZUL LINHAS AÉREAS BRASILEIRAS S.A.	2020	1	SBAR	ARACAJU	SE	NORDESTE	BRASIL	AMÉRICA DO SUL	SBRF	RECIFE	PE	NORDESTE	BRASIL	AMÉRICA DO SUL	DOMÉSTICA	REGULAR	7216	158	4645	46	0	3298680	2857540	339937	239712	115062	47124	119	1839420	18216	0	8330	858557	152,733	59634
AZU	AZUL LINHAS AÉREAS BRASILEIRAS S.A.	2020	1	SBAR	ARACAJU	SE	NORDESTE	BRASIL	AMÉRICA DO SUL	SBSV	SALVADOR	BA	NORDESTE	BRASIL	AMÉRICA DO SUL	DOMÉSTICA	REGULAR	2490	30	364	0	0	776204	629970	78188	50945	46027	6578	26	92092	0	0	3068	309104	21,1333	14306
AZU	AZUL LINHAS AÉREAS BRASILEIRAS S.A.	2020	1	SBAU	ARAÇATUBA	SP	SUDESTE	BRASIL	AMÉRICA DO SUL	SBBH	BELO HORIZONTE	MG	SUDESTE	BRASIL	AMÉRICA DO SUL	DOMÉSTICA	IMPRODUTIVO	0	0	0	0	0	0	0	0	0	1488	690	1	0	0	0	0	0	1,88333	0
AZU	AZUL LINHAS AÉREAS BRASILEIRAS S.A.	2020	1	SBAU	ARAÇATUBA	SP	SUDESTE	BRASIL	AMÉRICA DO SUL	SBKP	CAMPINAS	SP	SUDESTE	BRASIL	AMÉRICA DO SUL	DOMÉSTICA	REGULAR	4855	125	5714	1	0	2226380	1927440	220376	162637	75021	32157	81	2268460	397	0	5608	555204	101,4	39923
AZU	AZUL LINHAS AÉREAS BRASILEIRAS S.A.	2020	1	SBAX	ARAXÁ	MG	SUDESTE	BRASIL	AMÉRICA DO SUL	SBCF	CONFINS	MG	SUDESTE	BRASIL	AMÉRICA DO SUL	DOMÉSTICA	REGULAR	56	14	0	0	0														638
AZU	AZUL LINHAS AÉREAS BRASILEIRAS S.A.	2020	1	SBBE	BELÉM	PA	NORTE	BRASIL	AMÉRICA DO SUL	SBBV	BOA VISTA	RR	NORTE	BRASIL	AMÉRICA DO SUL	DOMÉSTICA	REGULAR	81	4	0	0	0	250038	234231	24147	19501	8696	1437	1	0	0	0	174	16804	3,3	656
AZU	AZUL LINHAS AÉREAS BRASILEIRAS S.A.	2020	1	SBBE	BELÉM	PA	NORTE	BRASIL	AMÉRICA DO SUL	SBCF	CONFINS	MG	SUDESTE	BRASIL	AMÉRICA DO SUL	DOMÉSTICA	REGULAR	7523	343	26235	3	0	20141600	17290800	2106130	1548800	448752	116872	56	54752400	6261	0	9651	1009180	172,117	87160
AZU	AZUL LINHAS AÉREAS BRASILEIRAS S.A.	2020	1	SBBE	BELÉM	PA	NORTE	BRASIL	AMÉRICA DO SUL	SBEG	MANAUS	AM	NORTE	BRASIL	AMÉRICA DO SUL	DOMÉSTICA	NÃO REGULAR	104	0	0	0	0	153282	135096	13962	11680	5391	1299	1	0	0	0	118	10749	2,1	1192
AZU	AZUL LINHAS AÉREAS BRASILEIRAS S.A.	2020	1	SBBE	BELÉM	PA	NORTE	BRASIL	AMÉRICA DO SUL	SBEG	MANAUS	AM	NORTE	BRASIL	AMÉRICA DO SUL	DOMÉSTICA	REGULAR	4313	65	16062	0	0	6274170	5496070	632412	496505	145372	36372	28	20864500	0	0	4830	486857	57,8833	49535
AZU	AZUL LINHAS AÉREAS BRASILEIRAS S.A.	2020	1	SBBE	BELÉM	PA	NORTE	BRASIL	AMÉRICA DO SUL	SBGR	GUARULHOS	SP	SUDESTE	BRASIL	AMÉRICA DO SUL	DOMÉSTICA	IMPRODUTIVO	0	0	0	0	0	0	0	0	0	9774	2461	1	0	0	0	0	0	3,7	0
AZU	AZUL LINHAS AÉREAS BRASILEIRAS S.A.	2020	1	SBBE	BELÉM	PA	NORTE	BRASIL	AMÉRICA DO SUL	SBGR	GUARULHOS	SP	SUDESTE	BRASIL	AMÉRICA DO SUL	DOMÉSTICA	NÃO REGULAR	637	7	61	0	0	1712860	1567660	177101	137248	39190	9844	4	150121	0	0	696	71964	14,8333	7934
AZU	AZUL LINHAS AÉREAS BRASILEIRAS S.A.	2020	1	SBBE	BELÉM	PA	NORTE	BRASIL	AMÉRICA DO SUL	SBGR	GUARULHOS	SP	SUDESTE	BRASIL	AMÉRICA DO SUL	DOMÉSTICA	REGULAR	4416	102	10425	0	0	12410800	10867800	1328170	964441	279311	73830	30	25655900	0	0	5043	539693	107,05	50271
AZU	AZUL LINHAS AÉREAS BRASILEIRAS S.A.	2020	1	SBBE	BELÉM	PA	NORTE	BRASIL	AMÉRICA DO SUL	SBKP	CAMPINAS	SP	SUDESTE	BRASIL	AMÉRICA DO SUL	DOMÉSTICA	REGULAR	4385	211	30271	474	0	12721900	11483700	1309290	1064990	282465	74679	31	72922800	1141870	0	5281	543504	108,383	52041
AZU	AZUL LINHAS AÉREAS BRASILEIRAS S.A.	2020	1	SBBE	BELÉM	PA	NORTE	BRASIL	AMÉRICA DO SUL	SBMQ	MACAPÁ	AP	NORTE	BRASIL	AMÉRICA DO SUL	DOMÉSTICA	REGULAR	9561	120	58237	113	0	4088480	3252160	390518	289504	154594	25991	79	19160000	37177	0	12427	1187110	69,85	76819
AZU	AZUL LINHAS AÉREAS BRASILEIRAS S.A.	2020	1	SBBE	BELÉM	PA	NORTE	BRASIL	AMÉRICA DO SUL	SBRF	RECIFE	PE	NORDESTE	BRASIL	AMÉRICA DO SUL	DOMÉSTICA	IMPRODUTIVO	0	0	0	0	0	0	0	0	0	9475	3356	2	0	0	0	0	0	6,4	0
AZU	AZUL LINHAS AÉREAS BRASILEIRAS S.A.	2020	1	SBBE	BELÉM	PA	NORTE	BRASIL	AMÉRICA DO SUL	SBRF	RECIFE	PE	NORDESTE	BRASIL	AMÉRICA DO SUL	DOMÉSTICA	REGULAR	5714	75	6138	0	0	12695700	10730800	1389640	915396	283085	75510	45	10299600	0	0	7566	828163	109,833	54186
AZU	AZUL LINHAS AÉREAS BRASILEIRAS S.A.	2020	1	SBBE	BELÉM	PA	NORTE	BRASIL	AMÉRICA DO SUL	SBSL	SÃO LUÍS	MA	NORDESTE	BRASIL	AMÉRICA DO SUL	DOMÉSTICA	NÃO REGULAR	81	0	0	0	0	57820	39690	5423	3187	2516	490	1	0	0	0	118	11068	1,06667	430
AZU	AZUL LINHAS AÉREAS BRASILEIRAS S.A.	2020	1	SBBE	BELÉM	PA	NORTE	BRASIL	AMÉRICA DO SUL	SBSL	SÃO LUÍS	MA	NORDESTE	BRASIL	AMÉRICA DO SUL	DOMÉSTICA	REGULAR	4779	86	6581	0	0	2891000	2521050	275913	211333	122671	24500	50	3224690	0	0	5900	563139	51,6	34983
AZU	AZUL LINHAS AÉREAS BRASILEIRAS S.A.	2020	1	SBBE	BELÉM	PA	NORTE	BRASIL	AMÉRICA DO SUL	SBTE	TERESINA	PI	NORDESTE	BRASIL	AMÉRICA DO SUL	DOMÉSTICA	REGULAR	366	6	0	0	0														3905
AZU	AZUL LINHAS AÉREAS BRASILEIRAS S.A.	2020	1	SBBH	BELO HORIZONTE	MG	SUDESTE	BRASIL	AMÉRICA DO SUL	SBCF	CONFINS	MG	SUDESTE	BRASIL	AMÉRICA DO SUL	DOMÉSTICA	IMPRODUTIVO	0	0	0	0	0	0	0	0	0	3338	175	7	0	0	0	0	0	3,21667	0
AZU	AZUL LINHAS AÉREAS BRASILEIRAS S.A.	2020	1	SBBH	BELO HORIZONTE	MG	SUDESTE	BRASIL	AMÉRICA DO SUL	SBKP	CAMPINAS	SP	SUDESTE	BRASIL	AMÉRICA DO SUL	DOMÉSTICA	IMPRODUTIVO	0	0	0	0	0	0	0	0	0	7543	1443	3	0	0	0	0	0	4,08333	0
AZU	AZUL LINHAS AÉREAS BRASILEIRAS S.A.	2020	1	SBBR	BRASÍLIA	DF	CENTRO-OESTE	BRASIL	AMÉRICA DO SUL	SBCF	CONFINS	MG	SUDESTE	BRASIL	AMÉRICA DO SUL	DOMÉSTICA	IMPRODUTIVO	0	0	0	0	0	0	0	0	0	5220	2364	4	0	0	0	0	0	7,03333	0
AZU	AZUL LINHAS AÉREAS BRASILEIRAS S.A.	2020	1	SBBR	BRASÍLIA	DF	CENTRO-OESTE	BRASIL	AMÉRICA DO SUL	SBCF	CONFINS	MG	SUDESTE	BRASIL	AMÉRICA DO SUL	DOMÉSTICA	REGULAR	10430	358	9498	0	0	8433570	6153490	856122	501504	267854	66192	112	5613320	0	0	14270	1448700	146,4	58269
AZU	AZUL LINHAS AÉREAS BRASILEIRAS S.A.	2020	1	SBBR	BRASÍLIA	DF	CENTRO-OESTE	BRASIL	AMÉRICA DO SUL	SBGL	RIO DE JANEIRO	RJ	SUDESTE	BRASIL	AMÉRICA DO SUL	DOMÉSTICA	REGULAR	314	11	0	0	0	425924	303448	44662	23984	16764	3656	4	0	0	0	466	48866	8,01667	1343
AZU	AZUL LINHAS AÉREAS BRASILEIRAS S.A.	2020	1	SBBR	BRASÍLIA	DF	CENTRO-OESTE	BRASIL	AMÉRICA DO SUL	SBGR	GUARULHOS	SP	SUDESTE	BRASIL	AMÉRICA DO SUL	DOMÉSTICA	REGULAR	7527	118	5046	0	0	7305120	6435580	739624	526181	276153	57285	67	4314330	0	0	8544	865093	118,833	45888
AZU	AZUL LINHAS AÉREAS BRASILEIRAS S.A.	2020	1	SBBR	BRASÍLIA	DF	CENTRO-OESTE	BRASIL	AMÉRICA DO SUL	SBKP	CAMPINAS	SP	SUDESTE	BRASIL	AMÉRICA DO SUL	DOMÉSTICA	IMPRODUTIVO	0	0	0	0	0	0	0	0	0	9796	2394	3	0	0	0	0	0	4,68333	0
AZU	AZUL LINHAS AÉREAS BRASILEIRAS S.A.	2020	1	SBBR	BRASÍLIA	DF	CENTRO-OESTE	BRASIL	AMÉRICA DO SUL	SBKP	CAMPINAS	SP	SUDESTE	BRASIL	AMÉRICA DO SUL	DOMÉSTICA	REGULAR	14886	543	10422	499	0	15523500	11879000	1655820	974920	412562	112518	141	8316760	398202	0	19453	2075060	232,55	94921
AZU	AZUL LINHAS AÉREAS BRASILEIRAS S.A.	2020	1	SBBR	BRASÍLIA	DF	CENTRO-OESTE	BRASIL	AMÉRICA DO SUL	SBMO	RIO LARGO	AL	NORDESTE	BRASIL	AMÉRICA DO SUL	DOMÉSTICA	NÃO REGULAR	341	0	0	0	0	609144	509113	65462	42758	11129	4479	3	0	0	0	408	43847	7,18333	3065
AZU	AZUL LINHAS AÉREAS BRASILEIRAS S.A.	2020	1	SBBR	BRASÍLIA	DF	CENTRO-OESTE	BRASIL	AMÉRICA DO SUL	SBRF	RECIFE	PE	NORDESTE	BRASIL	AMÉRICA DO SUL	DOMÉSTICA	NÃO REGULAR	480	21	160	0	0	1316580	793920	145050	65424	32127	8270	5	264640	0	0	796	87698	12,6333	3396
AZU	AZUL LINHAS AÉREAS BRASILEIRAS S.A.	2020	1	SBBR	BRASÍLIA	DF	CENTRO-OESTE	BRASIL	AMÉRICA DO SUL	SBRF	RECIFE	PE	NORDESTE	BRASIL	AMÉRICA DO SUL	DOMÉSTICA	REGULAR	11434	193	4724	0	0	23237000	18911800	2579980	1552360	520317	135628	82	7813500	0	0	14049	1559870	205,483	76304
AZU	AZUL LINHAS AÉREAS BRASILEIRAS S.A.	2020	1	SBBR	BRASÍLIA	DF	CENTRO-OESTE	BRASIL	AMÉRICA DO SUL	SBRJ	RIO DE JANEIRO	RJ	SUDESTE	BRASIL	AMÉRICA DO SUL	DOMÉSTICA	NÃO REGULAR	80	4	0	0	0	98368	74240	10588	5832	4660	928	1	0	0	0	106	11410	1,93333	285
AZU	AZUL LINHAS AÉREAS BRASILEIRAS S.A.	2020	1	SBBR	BRASÍLIA	DF	CENTRO-OESTE	BRASIL	AMÉRICA DO SUL	SBRJ	RIO DE JANEIRO	RJ	SUDESTE	BRASIL	AMÉRICA DO SUL	DOMÉSTICA	REGULAR	4515	88	408	0	0	5532740	4189920	581975	333679	228961	51040	55	378624	0	0	5962	627158	96,8	20566
AZU	AZUL LINHAS AÉREAS BRASILEIRAS S.A.	2020	1	SBBR	BRASÍLIA	DF	CENTRO-OESTE	BRASIL	AMÉRICA DO SUL	SBSG	SÃO GONÇALO DO AMARANTE	RN	NORDESTE	BRASIL	AMÉRICA DO SUL	DOMÉSTICA	NÃO REGULAR	168	0	0	0	0	308154	297528	33985	24809	6713	1771	1	0	0	0	174	19190	2,65	1409
AZU	AZUL LINHAS AÉREAS BRASILEIRAS S.A.	2020	1	SBBV	BOA VISTA	RR	NORTE	BRASIL	AMÉRICA DO SUL	SBEG	MANAUS	AM	NORTE	BRASIL	AMÉRICA DO SUL	DOMÉSTICA	REGULAR	2676	68	5604	0	0	3626240	3159060	373329	271347	97006	21056	32	3687430	0	0	5511	567391	40,7667	23320
AZU	AZUL LINHAS AÉREAS BRASILEIRAS S.A.	2020	1	SBBV	BOA VISTA	RR	NORTE	BRASIL	AMÉRICA DO SUL	SBKP	CAMPINAS	SP	SUDESTE	BRASIL	AMÉRICA DO SUL	DOMÉSTICA	REGULAR	2043	48	0	0	0														22715
AZU	AZUL LINHAS AÉREAS BRASILEIRAS S.A.	2020	1	SBBW	BARRA DO GARÇAS	MT	CENTRO-OESTE	BRASIL	AMÉRICA DO SUL	SBGO	GOIÂNIA	GO	CENTRO-OESTE	BRASIL	AMÉRICA DO SUL	DOMÉSTICA	REGULAR	333	7	406	0	0	194742	141345	18618	11934	7070	2792	8	141694	0	0	558	53358	9,58333	2887
AZU	AZUL LINHAS AÉREAS BRASILEIRAS S.A.	2020	1	SBCA	CASCAVEL	PR	SUL	BRASIL	AMÉRICA DO SUL	SBCT	CURITIBA	PR	SUL	BRASIL	AMÉRICA DO SUL	DOMÉSTICA	NÃO REGULAR	29	7	0	0	0	30730	12731	3099	1109	941	439	1	0	0	0	70	7061	1,26667	352
AZU	AZUL LINHAS AÉREAS BRASILEIRAS S.A.	2020	1	SBCA	CASCAVEL	PR	SUL	BRASIL	AMÉRICA DO SUL	SBCT	CURITIBA	PR	SUL	BRASIL	AMÉRICA DO SUL	DOMÉSTICA	REGULAR	3346	68	715	0	0	1642740	1468890	154265	121014	55432	23706	54	313885	0	0	3742	351461	74,2167	24063
AZU	AZUL LINHAS AÉREAS BRASILEIRAS S.A.	2020	1	SBCA	CASCAVEL	PR	SUL	BRASIL	AMÉRICA DO SUL	SBKP	CAMPINAS	SP	SUDESTE	BRASIL	AMÉRICA DO SUL	DOMÉSTICA	NÃO REGULAR	132	6	263	0	0	95760	90288	8300	7627	2872	1368	2	179892	0	0	140	12135	3,81667	989
AZU	AZUL LINHAS AÉREAS BRASILEIRAS S.A.	2020	1	SBCA	CASCAVEL	PR	SUL	BRASIL	AMÉRICA DO SUL	SBKP	CAMPINAS	SP	SUDESTE	BRASIL	AMÉRICA DO SUL	DOMÉSTICA	REGULAR	3678	88	5389	0	0	2835860	2515750	246774	214939	96770	35568	52	3686080	0	0	4146	360818	94,7333	33035
AZU	AZUL LINHAS AÉREAS BRASILEIRAS S.A.	2020	1	SBCB	CABO FRIO	RJ	SUDESTE	BRASIL	AMÉRICA DO SUL	SBCF	CONFINS	MG	SUDESTE	BRASIL	AMÉRICA DO SUL	DOMÉSTICA	NÃO REGULAR	3983	207	807	0	0	1926080	1656930	188718	137519	91124	17056	41	335712	0	0	4630	453697	41,7833	31095
AZU	AZUL LINHAS AÉREAS BRASILEIRAS S.A.	2020	1	SBCB	CABO FRIO	RJ	SUDESTE	BRASIL	AMÉRICA DO SUL	SBCF	CONFINS	MG	SUDESTE	BRASIL	AMÉRICA DO SUL	DOMÉSTICA	REGULAR	1447	55	115	0	0	687232	601952	66592	50322	33633	5824	14	47840	0	0	1652	160091	14,05	12342
AZU	AZUL LINHAS AÉREAS BRASILEIRAS S.A.	2020	1	SBCB	CABO FRIO	RJ	SUDESTE	BRASIL	AMÉRICA DO SUL	SBGL	RIO DE JANEIRO	RJ	SUDESTE	BRASIL	AMÉRICA DO SUL	DOMÉSTICA	REGULAR	79	8	0	0	0	14278	9559	1391	787	5530	121	1	0	0	0	118	11504	2,2	587
AZU	AZUL LINHAS AÉREAS BRASILEIRAS S.A.	2020	1	SBCB	CABO FRIO	RJ	SUDESTE	BRASIL	AMÉRICA DO SUL	SBKP	CAMPINAS	SP	SUDESTE	BRASIL	AMÉRICA DO SUL	DOMÉSTICA	NÃO REGULAR	679	41	20	0	0	433048	351722	42216	28874	19568	4144	8	10360	0	0	836	81505	11,0333	4806
AZU	AZUL LINHAS AÉREAS BRASILEIRAS S.A.	2020	1	SBCF	CONFINS	MG	SUDESTE	BRASIL	AMÉRICA DO SUL	SBAR	ARACAJU	SE	NORDESTE	BRASIL	AMÉRICA DO SUL	DOMÉSTICA	NÃO REGULAR	2955	92	2795	0	0	3929300	3581460	364284	301289	132736	32724	27	3387540	0	0	3242	300577	54,2667	24180
AZU	AZUL LINHAS AÉREAS BRASILEIRAS S.A.	2020	1	SBCF	CONFINS	MG	SUDESTE	BRASIL	AMÉRICA DO SUL	SBBE	BELÉM	PA	NORTE	BRASIL	AMÉRICA DO SUL	DOMÉSTICA	NÃO REGULAR	105	3	570	0	0	246266	219135	22850	20703	8174	2087	1	1189590	0	0	118	10949	3,1	1475
AZU	AZUL LINHAS AÉREAS BRASILEIRAS S.A.	2020	1	SBCF	CONFINS	MG	SUDESTE	BRASIL	AMÉRICA DO SUL	SBBE	BELÉM	PA	NORTE	BRASIL	AMÉRICA DO SUL	DOMÉSTICA	REGULAR	8715	323	69312	390	0	22276600	18864400	2340990	1779600	472387	129394	62	144654000	813930	0	10674	1121720	185,933	101844
AZU	AZUL LINHAS AÉREAS BRASILEIRAS S.A.	2020	1	SBCF	CONFINS	MG	SUDESTE	BRASIL	AMÉRICA DO SUL	SBBH	BELO HORIZONTE	MG	SUDESTE	BRASIL	AMÉRICA DO SUL	DOMÉSTICA	IMPRODUTIVO	0	0	0	0	0	0	0	0	0	3458	125	5	0	0	0	0	0	2,78333	0
AZU	AZUL LINHAS AÉREAS BRASILEIRAS S.A.	2020	1	SBCF	CONFINS	MG	SUDESTE	BRASIL	AMÉRICA DO SUL	SBBR	BRASÍLIA	DF	CENTRO-OESTE	BRASIL	AMÉRICA DO SUL	DOMÉSTICA	REGULAR	12735	375	12981	715	0	8739710	7526380	807102	623086	286599	69738	118	7671770	422565	0	14788	1365760	167,65	86285
AZU	AZUL LINHAS AÉREAS BRASILEIRAS S.A.	2020	1	SBCF	CONFINS	MG	SUDESTE	BRASIL	AMÉRICA DO SUL	SBCF	CONFINS	MG	SUDESTE	BRASIL	AMÉRICA DO SUL	DOMÉSTICA	IMPRODUTIVO	0	0	0	0	0	0	0	0	0	265	0	1	0	0	0	0	17585	0,383333	0
AZU	AZUL LINHAS AÉREAS BRASILEIRAS S.A.	2020	1	SBCF	CONFINS	MG	SUDESTE	BRASIL	AMÉRICA DO SUL	SBCG	CAMPO GRANDE	MS	CENTRO-OESTE	BRASIL	AMÉRICA DO SUL	DOMÉSTICA	REGULAR	2238	53	4435	615	0	3425780	2887700	311154	246249	125145	29146	26	4971640	689415	0	3056	277581	50,0833	19221
AZU	AZUL LINHAS AÉREAS BRASILEIRAS S.A.	2020	1	SBCF	CONFINS	MG	SUDESTE	BRASIL	AMÉRICA DO SUL	SBCT	CURITIBA	PR	SUL	BRASIL	AMÉRICA DO SUL	DOMÉSTICA	REGULAR	3197	110	5094	2	0	3088160	2707860	284648	230534	117243	26257	31	4314620	1694	0	3646	336083	48,05	27329
AZU	AZUL LINHAS AÉREAS BRASILEIRAS S.A.	2020	1	SBCF	CONFINS	MG	SUDESTE	BRASIL	AMÉRICA DO SUL	SBFL	FLORIANÓPOLIS	SC	SUL	BRASIL	AMÉRICA DO SUL	DOMÉSTICA	REGULAR	2610	58	2699	263	0	3202570	2633490	281212	220618	122948	27243	27	2723290	265367	0	3174	278717	50,1667	20217
AZU	AZUL LINHAS AÉREAS BRASILEIRAS S.A.	2020	1	SBCF	CONFINS	MG	SUDESTE	BRASIL	AMÉRICA DO SUL	SBGL	RIO DE JANEIRO	RJ	SUDESTE	BRASIL	AMÉRICA DO SUL	DOMÉSTICA	NÃO REGULAR	75	8	22	0	0	42716	27150	4002	2305	2087	362	1	7964	0	0	118	11057	0,95	722
AZU	AZUL LINHAS AÉREAS BRASILEIRAS S.A.	2020	1	SBCF	CONFINS	MG	SUDESTE	BRASIL	AMÉRICA DO SUL	SBGL	RIO DE JANEIRO	RJ	SUDESTE	BRASIL	AMÉRICA DO SUL	DOMÉSTICA	REGULAR	2804	57	3561	811	0	1397680	1015050	124175	84321	66941	11222	31	1289080	293582	0	3861	343072	31,7833	19114
AZU	AZUL LINHAS AÉREAS BRASILEIRAS S.A.	2020	1	SBCF	CONFINS	MG	SUDESTE	BRASIL	AMÉRICA DO SUL	SBGO	GOIÂNIA	GO	CENTRO-OESTE	BRASIL	AMÉRICA DO SUL	DOMÉSTICA	NÃO REGULAR	73	3	373	0	0	76346	47231	6827	4307	3293	647	1	241331	0	0	118	10552	1,33333	810
AZU	AZUL LINHAS AÉREAS BRASILEIRAS S.A.	2020	1	SBCF	CONFINS	MG	SUDESTE	BRASIL	AMÉRICA DO SUL	SBGO	GOIÂNIA	GO	CENTRO-OESTE	BRASIL	AMÉRICA DO SUL	DOMÉSTICA	REGULAR	7228	286	27377	1	0	6413060	5270460	627207	465095	262221	54348	84	17712900	647	0	9912	969472	112,233	68889
AZU	AZUL LINHAS AÉREAS BRASILEIRAS S.A.	2020	1	SBCF	CONFINS	MG	SUDESTE	BRASIL	AMÉRICA DO SUL	SBGR	GUARULHOS	SP	SUDESTE	BRASIL	AMÉRICA DO SUL	DOMÉSTICA	IMPRODUTIVO	0	0	0	0	0	0	0	0	0	13758	2485	5	0	0	0	0	0	6,13333	0
AZU	AZUL LINHAS AÉREAS BRASILEIRAS S.A.	2020	1	SBCF	CONFINS	MG	SUDESTE	BRASIL	AMÉRICA DO SUL	SBGR	GUARULHOS	SP	SUDESTE	BRASIL	AMÉRICA DO SUL	DOMÉSTICA	NÃO REGULAR	410	14	115	0	0	231602	219674	22110	18327	8948	1491	3	57155	0	0	466	44492	4,01667	3243
AZU	AZUL LINHAS AÉREAS BRASILEIRAS S.A.	2020	1	SBCF	CONFINS	MG	SUDESTE	BRASIL	AMÉRICA DO SUL	SBGR	GUARULHOS	SP	SUDESTE	BRASIL	AMÉRICA DO SUL	DOMÉSTICA	REGULAR	18456	705	23513	0	0	10386300	9172630	998138	790032	425216	74550	150	11686000	0	0	20898	2008460	192,433	182038
AZU	AZUL LINHAS AÉREAS BRASILEIRAS S.A.	2020	1	SBCF	CONFINS	MG	SUDESTE	BRASIL	AMÉRICA DO SUL	SBJP	BAYEUX	PB	NORDESTE	BRASIL	AMÉRICA DO SUL	DOMÉSTICA	NÃO REGULAR	2677	56	2584	0	0	5408740	4537520	524621	382462	150319	38985	23	4379880	0	0	3191	309517	58,6333	22288
AZU	AZUL LINHAS AÉREAS BRASILEIRAS S.A.	2020	1	SBCF	CONFINS	MG	SUDESTE	BRASIL	AMÉRICA DO SUL	SBJP	BAYEUX	PB	NORDESTE	BRASIL	AMÉRICA DO SUL	DOMÉSTICA	REGULAR	504	0	1879	0	0	879705	854280	85238	72638	26471	6780	4	3184900	0	0	519	50289	10,25	3176
AZU	AZUL LINHAS AÉREAS BRASILEIRAS S.A.	2020	1	SBCF	CONFINS	MG	SUDESTE	BRASIL	AMÉRICA DO SUL	SBKP	CAMPINAS	SP	SUDESTE	BRASIL	AMÉRICA DO SUL	DOMÉSTICA	IMPRODUTIVO	0	0	0	0	0	0	0	0	0	20075	3992	8	0	0	0	0	0	10,6333	0
AZU	AZUL LINHAS AÉREAS BRASILEIRAS S.A.	2020	1	SBCF	CONFINS	MG	SUDESTE	BRASIL	AMÉRICA DO SUL	SBKP	CAMPINAS	SP	SUDESTE	BRASIL	AMÉRICA DO SUL	DOMÉSTICA	NÃO REGULAR	1929	160	1746	0	0	1229040	962571	113681	83394	55145	9980	20	871254	0	0	2463	227840	24,1833	20722
AZU	AZUL LINHAS AÉREAS BRASILEIRAS S.A.	2020	1	SBCF	CONFINS	MG	SUDESTE	BRASIL	AMÉRICA DO SUL	SBKP	CAMPINAS	SP	SUDESTE	BRASIL	AMÉRICA DO SUL	DOMÉSTICA	REGULAR	26996	2370	53555	316	0	18114200	13666600	1764630	1192150	575648	118263	237	26723900	157684	0	36301	3536570	291,983	277550
AZU	AZUL LINHAS AÉREAS BRASILEIRAS S.A.	2020	1	SBCF	CONFINS	MG	SUDESTE	BRASIL	AMÉRICA DO SUL	SBMO	RIO LARGO	AL	NORDESTE	BRASIL	AMÉRICA DO SUL	DOMÉSTICA	NÃO REGULAR	3052	112	3982	0	0	4853230	4355200	505201	369470	150090	38529	27	5682310	0	0	3401	354041	59,05	26041
AZU	AZUL LINHAS AÉREAS BRASILEIRAS S.A.	2020	1	SBCF	CONFINS	MG	SUDESTE	BRASIL	AMÉRICA DO SUL	SBMO	RIO LARGO	AL	NORDESTE	BRASIL	AMÉRICA DO SUL	DOMÉSTICA	REGULAR	2201	26	1107	0	0	2534350	2297470	266390	191048	72849	18551	13	1579690	0	0	1776	186682	29,65	17936
AZU	AZUL LINHAS AÉREAS BRASILEIRAS S.A.	2020	1	SBCF	CONFINS	MG	SUDESTE	BRASIL	AMÉRICA DO SUL	SBMQ	MACAPÁ	AP	NORTE	BRASIL	AMÉRICA DO SUL	DOMÉSTICA	REGULAR	324	3	0	0	0														3639
AZU	AZUL LINHAS AÉREAS BRASILEIRAS S.A.	2020	1	SBCF	CONFINS	MG	SUDESTE	BRASIL	AMÉRICA DO SUL	SBPV	PORTO VELHO	RO	NORTE	BRASIL	AMÉRICA DO SUL	DOMÉSTICA	REGULAR	4784	58	30349	73	0	12706800	11787800	1213160	1110910	266409	73920	30	74779900	179872	0	5157	492359	103,667	61713
AZU	AZUL LINHAS AÉREAS BRASILEIRAS S.A.	2020	1	SBCF	CONFINS	MG	SUDESTE	BRASIL	AMÉRICA DO SUL	SBRF	RECIFE	PE	NORDESTE	BRASIL	AMÉRICA DO SUL	DOMÉSTICA	NÃO REGULAR	5898	341	4900	0	0	11981200	9483980	1318060	799086	268920	70752	44	7879200	0	0	7451	819703	105,583	49707
AZU	AZUL LINHAS AÉREAS BRASILEIRAS S.A.	2020	1	SBCF	CONFINS	MG	SUDESTE	BRASIL	AMÉRICA DO SUL	SBRF	RECIFE	PE	NORDESTE	BRASIL	AMÉRICA DO SUL	DOMÉSTICA	REGULAR	12200	492	60056	378	0	26088200	19865200	2860750	1767070	600158	155976	97	96570000	607824	0	16224	1779100	236,3	110807
AZU	AZUL LINHAS AÉREAS BRASILEIRAS S.A.	2020	1	SBCF	CONFINS	MG	SUDESTE	BRASIL	AMÉRICA DO SUL	SBRJ	RIO DE JANEIRO	RJ	SUDESTE	BRASIL	AMÉRICA DO SUL	DOMÉSTICA	IMPRODUTIVO	0	0	0	0	0	0	0	0	0	2573	375	1	0	0	0	0	0	1,15	0
AZU	AZUL LINHAS AÉREAS BRASILEIRAS S.A.	2020	1	SBCF	CONFINS	MG	SUDESTE	BRASIL	AMÉRICA DO SUL	SBRJ	RIO DE JANEIRO	RJ	SUDESTE	BRASIL	AMÉRICA DO SUL	DOMÉSTICA	NÃO REGULAR	210	13	127	0	0	114000	78750	10455	6493	6207	1125	3	47625	0	0	304	27882	3,95	1441
AZU	AZUL LINHAS AÉREAS BRASILEIRAS S.A.	2020	1	SBCF	CONFINS	MG	SUDESTE	BRASIL	AMÉRICA DO SUL	SBRJ	RIO DE JANEIRO	RJ	SUDESTE	BRASIL	AMÉRICA DO SUL	DOMÉSTICA	REGULAR	15619	664	7068	343	0	7449750	6056620	720163	499707	417785	64125	171	2650500	128625	0	19866	1920650	183,15	110833
AZU	AZUL LINHAS AÉREAS BRASILEIRAS S.A.	2020	1	SBCF	CONFINS	MG	SUDESTE	BRASIL	AMÉRICA DO SUL	SBSG	SÃO GONÇALO DO AMARANTE	RN	NORDESTE	BRASIL	AMÉRICA DO SUL	DOMÉSTICA	IMPRODUTIVO	0	0	0	0	0	0	0	0	0	6655	1800	1	0	0	0	0	0	2,56667	0
AZU	AZUL LINHAS AÉREAS BRASILEIRAS S.A.	2020	1	SBCF	CONFINS	MG	SUDESTE	BRASIL	AMÉRICA DO SUL	SBSG	SÃO GONÇALO DO AMARANTE	RN	NORDESTE	BRASIL	AMÉRICA DO SUL	DOMÉSTICA	NÃO REGULAR	2222	45	1540	0	0	4221000	3999600	430449	339332	129369	34200	19	2772000	0	0	2345	239143	50,5667	20332
AZU	AZUL LINHAS AÉREAS BRASILEIRAS S.A.	2020	1	SBCF	CONFINS	MG	SUDESTE	BRASIL	AMÉRICA DO SUL	SBSG	SÃO GONÇALO DO AMARANTE	RN	NORDESTE	BRASIL	AMÉRICA DO SUL	DOMÉSTICA	REGULAR	1805	19	546	0	0	3355200	3249000	350656	271182	81691	21600	12	982800	0	0	1864	194811	32,0833	14738
AZU	AZUL LINHAS AÉREAS BRASILEIRAS S.A.	2020	1	SBCF	CONFINS	MG	SUDESTE	BRASIL	AMÉRICA DO SUL	SBSL	SÃO LUÍS	MA	NORDESTE	BRASIL	AMÉRICA DO SUL	DOMÉSTICA	REGULAR	3653	102	25982	1659	0	8392960	6922440	877497	639823	178590	49270	26	49235900	3143800	0	4429	463066	70,2833	37688
AZU	AZUL LINHAS AÉREAS BRASILEIRAS S.A.	2020	1	SBCF	CONFINS	MG	SUDESTE	BRASIL	AMÉRICA DO SUL	SBSP	SÃO PAULO	SP	SUDESTE	BRASIL	AMÉRICA DO SUL	DOMÉSTICA	REGULAR	16887	774	22320	1	0	10479000	8848790	957394	731206	525920	89604	171	11695700	524	0	19998	1827250	224,567	106737
AZU	AZUL LINHAS AÉREAS BRASILEIRAS S.A.	2020	1	SBCF	CONFINS	MG	SUDESTE	BRASIL	AMÉRICA DO SUL	SBSV	SALVADOR	BA	NORDESTE	BRASIL	AMÉRICA DO SUL	DOMÉSTICA	NÃO REGULAR	108	4	39	0	0	113162	103572	10361	8737	4220	959	1	37401	0	0	118	10804	1,86667	972
AZU	AZUL LINHAS AÉREAS BRASILEIRAS S.A.	2020	1	SBCF	CONFINS	MG	SUDESTE	BRASIL	AMÉRICA DO SUL	SBSV	SALVADOR	BA	NORDESTE	BRASIL	AMÉRICA DO SUL	DOMÉSTICA	REGULAR	14667	431	23688	415	0	16893700	14597900	1681820	1241940	531709	135219	141	22716800	397985	0	17616	1753800	240,45	124864
AZU	AZUL LINHAS AÉREAS BRASILEIRAS S.A.	2020	1	SBCF	CONFINS	MG	SUDESTE	BRASIL	AMÉRICA DO SUL	SBVT	VITÓRIA	ES	SUDESTE	BRASIL	AMÉRICA DO SUL	DOMÉSTICA	NÃO REGULAR	908	31	3901	475	0	599794	355028	51890	30496	30070	5083	13	1525290	185725	0	1534	132728	13,7333	6013
AZU	AZUL LINHAS AÉREAS BRASILEIRAS S.A.	2020	1	SBCF	CONFINS	MG	SUDESTE	BRASIL	AMÉRICA DO SUL	SBVT	VITÓRIA	ES	SUDESTE	BRASIL	AMÉRICA DO SUL	DOMÉSTICA	REGULAR	14262	406	53327	160	0	7035260	5576440	640292	478408	327740	56304	144	20850900	62560	0	17993	1637770	153,417	100742
AZU	AZUL LINHAS AÉREAS BRASILEIRAS S.A.	2020	1	SBCG	CAMPO GRANDE	MS	CENTRO-OESTE	BRASIL	AMÉRICA DO SUL	SBCF	CONFINS	MG	SUDESTE	BRASIL	AMÉRICA DO SUL	DOMÉSTICA	REGULAR	2194	52	1852	0	0	3439230	2967290	332805	247819	115942	29146	26	2076090	0	0	3068	296893	46,1167	17633
AZU	AZUL LINHAS AÉREAS BRASILEIRAS S.A.	2020	1	SBCG	CAMPO GRANDE	MS	CENTRO-OESTE	BRASIL	AMÉRICA DO SUL	SBCT	CURITIBA	PR	SUL	BRASIL	AMÉRICA DO SUL	DOMÉSTICA	REGULAR	1508	29	4601	0	0	2710950	2342070	268665	197498	100519	23055	29	3657800	0	0	3410	337960	41,1833	11635
AZU	AZUL LINHAS AÉREAS BRASILEIRAS S.A.	2020	1	SBCG	CAMPO GRANDE	MS	CENTRO-OESTE	BRASIL	AMÉRICA DO SUL	SBKP	CAMPINAS	SP	SUDESTE	BRASIL	AMÉRICA DO SUL	DOMÉSTICA	NÃO REGULAR	351	19	360	21	0	437184	290628	45240	24202	13958	3312	4	298080	17388	0	528	54640	5,81667	2547
AZU	AZUL LINHAS AÉREAS BRASILEIRAS S.A.	2020	1	SBCG	CAMPO GRANDE	MS	CENTRO-OESTE	BRASIL	AMÉRICA DO SUL	SBKP	CAMPINAS	SP	SUDESTE	BRASIL	AMÉRICA DO SUL	DOMÉSTICA	REGULAR	7226	289	5552	19	0	7582820	5983130	786323	499619	262249	59616	72	4597060	15732	0	9158	949702	109,967	55941
AZU	AZUL LINHAS AÉREAS BRASILEIRAS S.A.	2020	1	SBCG	CAMPO GRANDE	MS	CENTRO-OESTE	BRASIL	AMÉRICA DO SUL	SBRJ	RIO DE JANEIRO	RJ	SUDESTE	BRASIL	AMÉRICA DO SUL	DOMÉSTICA	REGULAR	453	3	0	0	0														3071
AZU	AZUL LINHAS AÉREAS BRASILEIRAS S.A.	2020	1	SBCH	CHAPECÓ	SC	SUL	BRASIL	AMÉRICA DO SUL	SBFL	FLORIANÓPOLIS	SC	SUL	BRASIL	AMÉRICA DO SUL	DOMÉSTICA	REGULAR	3669	29	443	0	0	2370620	1867960	234657	149747	106749	20090	49	181630	0	0	5782	572397	45,9167	16318
AZU	AZUL LINHAS AÉREAS BRASILEIRAS S.A.	2020	1	SBCH	CHAPECÓ	SC	SUL	BRASIL	AMÉRICA DO SUL	SBGR	GUARULHOS	SP	SUDESTE	BRASIL	AMÉRICA DO SUL	DOMÉSTICA	REGULAR	877	1	0	0	0														6798
AZU	AZUL LINHAS AÉREAS BRASILEIRAS S.A.	2020	1	SBCH	CHAPECÓ	SC	SUL	BRASIL	AMÉRICA DO SUL	SBKP	CAMPINAS	SP	SUDESTE	BRASIL	AMÉRICA DO SUL	DOMÉSTICA	NÃO REGULAR	62	0	84	0	0	76426	44702	8594	3747	2890	721	1	60564	0	0	106	11920	1,26667	463
AZU	AZUL LINHAS AÉREAS BRASILEIRAS S.A.	2020	1	SBCH	CHAPECÓ	SC	SUL	BRASIL	AMÉRICA DO SUL	SBKP	CAMPINAS	SP	SUDESTE	BRASIL	AMÉRICA DO SUL	DOMÉSTICA	REGULAR	5026	119	6611	0	0	4219290	3623750	417137	309075	162491	36050	50	4766530	0	0	5852	578584	67,6667	45152
AZU	AZUL LINHAS AÉREAS BRASILEIRAS S.A.	2020	1	SBCJ	PARAUAPEBAS	PA	NORTE	BRASIL	AMÉRICA DO SUL	SBBE	BELÉM	PA	NORTE	BRASIL	AMÉRICA DO SUL	DOMÉSTICA	REGULAR	1834	31	281	0	0	1367860	952200	133392	76392	56857	11592	21	155112	0	0	2478	241671	23,2333	9269
AZU	AZUL LINHAS AÉREAS BRASILEIRAS S.A.	2020	1	SBCJ	PARAUAPEBAS	PA	NORTE	BRASIL	AMÉRICA DO SUL	SBCF	CONFINS	MG	SUDESTE	BRASIL	AMÉRICA DO SUL	DOMÉSTICA	NÃO REGULAR	88	1	141	0	0	193166	144056	17453	12490	6180	1637	1	230817	0	0	118	10662	2,33333	889
AZU	AZUL LINHAS AÉREAS BRASILEIRAS S.A.	2020	1	SBCJ	PARAUAPEBAS	PA	NORTE	BRASIL	AMÉRICA DO SUL	SBCF	CONFINS	MG	SUDESTE	BRASIL	AMÉRICA DO SUL	DOMÉSTICA	REGULAR	2264	32	5394	1	0	4829150	3706170	429986	320502	163792	40925	25	8829980	1637	0	2950	262675	61,8833	20600
AZU	AZUL LINHAS AÉREAS BRASILEIRAS S.A.	2020	1	SBCN	CALDAS NOVAS	GO	CENTRO-OESTE	BRASIL	AMÉRICA DO SUL	SBCF	CONFINS	MG	SUDESTE	BRASIL	AMÉRICA DO SUL	DOMÉSTICA	NÃO REGULAR	439	11	1	0	0	294728	233548	25494	19136	9577	4256	8	532	0	0	554	47929	12,5	3051
AZU	AZUL LINHAS AÉREAS BRASILEIRAS S.A.	2020	1	SBCN	CALDAS NOVAS	GO	CENTRO-OESTE	BRASIL	AMÉRICA DO SUL	SBCF	CONFINS	MG	SUDESTE	BRASIL	AMÉRICA DO SUL	DOMÉSTICA	REGULAR	552	17	37	0	0	359632	293664	34363	24126	12445	4788	9	19684	0	0	676	64599	13,7667	3924
AZU	AZUL LINHAS AÉREAS BRASILEIRAS S.A.	2020	1	SBCN	CALDAS NOVAS	GO	CENTRO-OESTE	BRASIL	AMÉRICA DO SUL	SBKP	CAMPINAS	SP	SUDESTE	BRASIL	AMÉRICA DO SUL	DOMÉSTICA	REGULAR	788	19	5	0	0	528090	478316	48428	39193	20931	5463	9	3035	0	0	870	79789	13,8333	5472
AZU	AZUL LINHAS AÉREAS BRASILEIRAS S.A.	2020	1	SBCP	CAMPOS DOS GOYTACAZES	RJ	SUDESTE	BRASIL	AMÉRICA DO SUL	SBGL	RIO DE JANEIRO	RJ	SUDESTE	BRASIL	AMÉRICA DO SUL	DOMÉSTICA	REGULAR	379	27	463	0	0	342630	211265	33775	17220	15758	4935	21	108805	0	0	1458	143766	21,1	2774
AZU	AZUL LINHAS AÉREAS BRASILEIRAS S.A.	2020	1	SBCR	CORUMBÁ	MS	CENTRO-OESTE	BRASIL	AMÉRICA DO SUL	SBKP	CAMPINAS	SP	SUDESTE	BRASIL	AMÉRICA DO SUL	DOMÉSTICA	REGULAR	847	12	0	0	0														9218
AZU	AZUL LINHAS AÉREAS BRASILEIRAS S.A.	2020	1	SBCT	CURITIBA	PR	SUL	BRASIL	AMÉRICA DO SUL	SBCF	CONFINS	MG	SUDESTE	BRASIL	AMÉRICA DO SUL	DOMÉSTICA	REGULAR	3199	118	19067	0	0	3098330	2709550	301840	242476	116412	26257	31	16149700	0	0	3658	356378	47,5	27300
AZU	AZUL LINHAS AÉREAS BRASILEIRAS S.A.	2020	1	SBCT	CURITIBA	PR	SUL	BRASIL	AMÉRICA DO SUL	SBCG	CAMPO GRANDE	MS	CENTRO-OESTE	BRASIL	AMÉRICA DO SUL	DOMÉSTICA	REGULAR	192	3	2127	0	0	469050	453945	43613	40894	17994	3975	5	1690960	0	0	590	54862	7,51667	1986
AZU	AZUL LINHAS AÉREAS BRASILEIRAS S.A.	2020	1	SBCT	CURITIBA	PR	SUL	BRASIL	AMÉRICA DO SUL	SBFL	FLORIANÓPOLIS	SC	SUL	BRASIL	AMÉRICA DO SUL	DOMÉSTICA	IMPRODUTIVO	0	0	0	0	0	0	0	0	0	1646	246	1	0	0	0	0	0	0,716667	0
AZU	AZUL LINHAS AÉREAS BRASILEIRAS S.A.	2020	1	SBCT	CURITIBA	PR	SUL	BRASIL	AMÉRICA DO SUL	SBGL	RIO DE JANEIRO	RJ	SUDESTE	BRASIL	AMÉRICA DO SUL	DOMÉSTICA	NÃO REGULAR	100	1	28	0	0	71338	67300	7839	5568	3409	673	1	18844	0	0	106	11649	1,48333	746
AZU	AZUL LINHAS AÉREAS BRASILEIRAS S.A.	2020	1	SBCT	CURITIBA	PR	SUL	BRASIL	AMÉRICA DO SUL	SBGL	RIO DE JANEIRO	RJ	SUDESTE	BRASIL	AMÉRICA DO SUL	DOMÉSTICA	REGULAR	97	3	0	0	0	158828	65281	16550	5245	6944	1346	2	0	0	0	236	24594	2,93333	519
AZU	AZUL LINHAS AÉREAS BRASILEIRAS S.A.	2020	1	SBCT	CURITIBA	PR	SUL	BRASIL	AMÉRICA DO SUL	SBGR	GUARULHOS	SP	SUDESTE	BRASIL	AMÉRICA DO SUL	DOMÉSTICA	NÃO REGULAR	355	10	0	0	0	169448	127445	16784	10783	11151	1436	4	0	0	0	472	46756	5,18333	3417
AZU	AZUL LINHAS AÉREAS BRASILEIRAS S.A.	2020	1	SBCT	CURITIBA	PR	SUL	BRASIL	AMÉRICA DO SUL	SBGR	GUARULHOS	SP	SUDESTE	BRASIL	AMÉRICA DO SUL	DOMÉSTICA	REGULAR	11134	408	22423	3	0	4493240	3964440	445415	342193	276854	38054	106	8049860	1077	0	12516	1240840	125,817	103089
AZU	AZUL LINHAS AÉREAS BRASILEIRAS S.A.	2020	1	SBCT	CURITIBA	PR	SUL	BRASIL	AMÉRICA DO SUL	SBKP	CAMPINAS	SP	SUDESTE	BRASIL	AMÉRICA DO SUL	DOMÉSTICA	IMPRODUTIVO	0	0	0	0	0	0	0	0	0	3720	1047	3	0	0	0	0	0	3,38333	0
AZU	AZUL LINHAS AÉREAS BRASILEIRAS S.A.	2020	1	SBCT	CURITIBA	PR	SUL	BRASIL	AMÉRICA DO SUL	SBKP	CAMPINAS	SP	SUDESTE	BRASIL	AMÉRICA DO SUL	DOMÉSTICA	REGULAR	22705	1449	44815	1403	0	9719300	7987210	1021430	686186	398356	75035	215	15640400	489647	0	27849	2927040	212,15	203849
AZU	AZUL LINHAS AÉREAS BRASILEIRAS S.A.	2020	1	SBCT	CURITIBA	PR	SUL	BRASIL	AMÉRICA DO SUL	SBRJ	RIO DE JANEIRO	RJ	SUDESTE	BRASIL	AMÉRICA DO SUL	DOMÉSTICA	NÃO REGULAR	225	6	13	0	0	159536	152100	15892	12558	6075	1352	2	8788	0	0	236	23510	2,58333	1690
AZU	AZUL LINHAS AÉREAS BRASILEIRAS S.A.	2020	1	SBCT	CURITIBA	PR	SUL	BRASIL	AMÉRICA DO SUL	SBRJ	RIO DE JANEIRO	RJ	SUDESTE	BRASIL	AMÉRICA DO SUL	DOMÉSTICA	REGULAR	5095	96	4532	0	0	4303420	3444220	442658	279777	181397	38532	57	3063630	0	0	6366	654861	77,7333	27257
AZU	AZUL LINHAS AÉREAS BRASILEIRAS S.A.	2020	1	SBCT	CURITIBA	PR	SUL	BRASIL	AMÉRICA DO SUL	SBSP	SÃO PAULO	SP	SUDESTE	BRASIL	AMÉRICA DO SUL	DOMÉSTICA	REGULAR	23	0	0	0	0	39058	7613	3936	594	1936	331	1	0	0	0	118	11893	0,833333	71
AZU	AZUL LINHAS AÉREAS BRASILEIRAS S.A.	2020	1	SBCT	CURITIBA	PR	SUL	BRASIL	AMÉRICA DO SUL	SBVT	VITÓRIA	ES	SUDESTE	BRASIL	AMÉRICA DO SUL	DOMÉSTICA	REGULAR	181	1	0	0	0														1329
AZU	AZUL LINHAS AÉREAS BRASILEIRAS S.A.	2020	1	SBCX	CAXIAS DO SUL	RS	SUL	BRASIL	AMÉRICA DO SUL	SBKP	CAMPINAS	SP	SUDESTE	BRASIL	AMÉRICA DO SUL	DOMÉSTICA	REGULAR	1549	79	1191	0	0	1535350	1236100	132190	105428	48872	19950	25	950418	0	0	1924	165670	50,85	14768
AZU	AZUL LINHAS AÉREAS BRASILEIRAS S.A.	2020	1	SBCY	VÁRZEA GRANDE	MT	CENTRO-OESTE	BRASIL	AMÉRICA DO SUL	SBBR	BRASÍLIA	DF	CENTRO-OESTE	BRASIL	AMÉRICA DO SUL	DOMÉSTICA	REGULAR	2452	33	258	1	0	2720450	2150400	266481	176199	110769	23679	27	226266	877	0	3102	303872	45,65	16768
AZU	AZUL LINHAS AÉREAS BRASILEIRAS S.A.	2020	1	SBCY	VÁRZEA GRANDE	MT	CENTRO-OESTE	BRASIL	AMÉRICA DO SUL	SBCF	CONFINS	MG	SUDESTE	BRASIL	AMÉRICA DO SUL	DOMÉSTICA	IMPRODUTIVO	0	0	0	0	0	0	0	0	0	5879	1360	1	0	0	0	0	0	2,25	0
AZU	AZUL LINHAS AÉREAS BRASILEIRAS S.A.	2020	1	SBCY	VÁRZEA GRANDE	MT	CENTRO-OESTE	BRASIL	AMÉRICA DO SUL	SBCF	CONFINS	MG	SUDESTE	BRASIL	AMÉRICA DO SUL	DOMÉSTICA	NÃO REGULAR	1990	42	2396	0	0	4917760	2706400	507361	229340	142193	35360	26	3258560	0	0	3616	373069	55,55	16997
AZU	AZUL LINHAS AÉREAS BRASILEIRAS S.A.	2020	1	SBCY	VÁRZEA GRANDE	MT	CENTRO-OESTE	BRASIL	AMÉRICA DO SUL	SBCF	CONFINS	MG	SUDESTE	BRASIL	AMÉRICA DO SUL	DOMÉSTICA	REGULAR	2955	70	5269	11	0	4637600	4018800	443943	347942	152964	36720	27	7165840	14960	0	3410	326438	59,5833	28955
AZU	AZUL LINHAS AÉREAS BRASILEIRAS S.A.	2020	1	SBCY	VÁRZEA GRANDE	MT	CENTRO-OESTE	BRASIL	AMÉRICA DO SUL	SBCG	CAMPO GRANDE	MS	CENTRO-OESTE	BRASIL	AMÉRICA DO SUL	DOMÉSTICA	REGULAR	4035	58	12205	0	0	3998150	2982180	367595	251194	159403	37876	68	6798180	0	0	7178	660021	86,35	27014
AZU	AZUL LINHAS AÉREAS BRASILEIRAS S.A.	2020	1	SBCY	VÁRZEA GRANDE	MT	CENTRO-OESTE	BRASIL	AMÉRICA DO SUL	SBCT	CURITIBA	PR	SUL	BRASIL	AMÉRICA DO SUL	DOMÉSTICA	REGULAR	2609	36	0	0	0														23237
AZU	AZUL LINHAS AÉREAS BRASILEIRAS S.A.	2020	1	SBCY	VÁRZEA GRANDE	MT	CENTRO-OESTE	BRASIL	AMÉRICA DO SUL	SBGL	RIO DE JANEIRO	RJ	SUDESTE	BRASIL	AMÉRICA DO SUL	DOMÉSTICA	IMPRODUTIVO	0	0	0	0	0	0	0	0	0	8440	1567	1	0	0	0	0	0	3,33333	0
AZU	AZUL LINHAS AÉREAS BRASILEIRAS S.A.	2020	1	SBCY	VÁRZEA GRANDE	MT	CENTRO-OESTE	BRASIL	AMÉRICA DO SUL	SBGO	GOIÂNIA	GO	CENTRO-OESTE	BRASIL	AMÉRICA DO SUL	DOMÉSTICA	REGULAR	4886	75	3258	0	0	5842290	4177960	595369	346642	218342	47680	64	2427210	0	0	7842	799195	91,1833	35475
AZU	AZUL LINHAS AÉREAS BRASILEIRAS S.A.	2020	1	SBCY	VÁRZEA GRANDE	MT	CENTRO-OESTE	BRASIL	AMÉRICA DO SUL	SBGR	GUARULHOS	SP	SUDESTE	BRASIL	AMÉRICA DO SUL	DOMÉSTICA	REGULAR	18628	267	21988	0	0	28867600	24775200	3056500	2088170	772845	178220	134	29244000	0	0	21705	2298170	308,383	151016
AZU	AZUL LINHAS AÉREAS BRASILEIRAS S.A.	2020	1	SBCY	VÁRZEA GRANDE	MT	CENTRO-OESTE	BRASIL	AMÉRICA DO SUL	SBKP	CAMPINAS	SP	SUDESTE	BRASIL	AMÉRICA DO SUL	DOMÉSTICA	IMPRODUTIVO	0	0	0	0	0	0	0	0	0	30486	7482	6	0	0	0	0	0	14,15	0
AZU	AZUL LINHAS AÉREAS BRASILEIRAS S.A.	2020	1	SBCY	VÁRZEA GRANDE	MT	CENTRO-OESTE	BRASIL	AMÉRICA DO SUL	SBKP	CAMPINAS	SP	SUDESTE	BRASIL	AMÉRICA DO SUL	DOMÉSTICA	REGULAR	13921	374	17393	126	0	22567000	18720000	2366380	1603200	620246	149640	120	21689100	157122	0	18097	1897710	247,033	130673
AZU	AZUL LINHAS AÉREAS BRASILEIRAS S.A.	2020	1	SBCY	VÁRZEA GRANDE	MT	CENTRO-OESTE	BRASIL	AMÉRICA DO SUL	SBPV	PORTO VELHO	RO	NORTE	BRASIL	AMÉRICA DO SUL	DOMÉSTICA	NÃO REGULAR	100	1	123	0	0	121370	114500	11464	9978	4491	1145	1	140835	0	0	106	10013	1,88333	1092
AZU	AZUL LINHAS AÉREAS BRASILEIRAS S.A.	2020	1	SBCY	VÁRZEA GRANDE	MT	CENTRO-OESTE	BRASIL	AMÉRICA DO SUL	SBPV	PORTO VELHO	RO	NORTE	BRASIL	AMÉRICA DO SUL	DOMÉSTICA	REGULAR	3544	83	28085	0	0	5185700	4749460	493358	448583	135386	34350	30	32157300	0	0	4529	430893	54,7833	44742
AZU	AZUL LINHAS AÉREAS BRASILEIRAS S.A.	2020	1	SBCY	VÁRZEA GRANDE	MT	CENTRO-OESTE	BRASIL	AMÉRICA DO SUL	SBRF	RECIFE	PE	NORDESTE	BRASIL	AMÉRICA DO SUL	DOMÉSTICA	NÃO REGULAR	405	11	0	0	0	1683840	992655	187200	83109	35967	9804	4	0	0	0	687	76378	13,6	3534
AZU	AZUL LINHAS AÉREAS BRASILEIRAS S.A.	2020	1	SBCY	VÁRZEA GRANDE	MT	CENTRO-OESTE	BRASIL	AMÉRICA DO SUL	SBRF	RECIFE	PE	NORDESTE	BRASIL	AMÉRICA DO SUL	DOMÉSTICA	REGULAR	1555	14	400	0	0	4546600	3990230	474992	341454	109606	29412	12	980400	0	0	1855	193797	41,55	16451
AZU	AZUL LINHAS AÉREAS BRASILEIRAS S.A.	2020	1	SBCY	VÁRZEA GRANDE	MT	CENTRO-OESTE	BRASIL	AMÉRICA DO SUL	SBRJ	RIO DE JANEIRO	RJ	SUDESTE	BRASIL	AMÉRICA DO SUL	DOMÉSTICA	REGULAR	685	6	0	0	0														4647
AZU	AZUL LINHAS AÉREAS BRASILEIRAS S.A.	2020	1	SBDB	BONITO	MS	CENTRO-OESTE	BRASIL	AMÉRICA DO SUL	SBKP	CAMPINAS	SP	SUDESTE	BRASIL	AMÉRICA DO SUL	DOMÉSTICA	REGULAR	1368	20	1092	0	0	2529740	2168480	251565	184639	89260	21538	22	1069070	0	0	2584	256970	35,15	12176
AZU	AZUL LINHAS AÉREAS BRASILEIRAS S.A.	2020	1	SBDN	PRESIDENTE PRUDENTE	SP	SUDESTE	BRASIL	AMÉRICA DO SUL	SBKP	CAMPINAS	SP	SUDESTE	BRASIL	AMÉRICA DO SUL	DOMÉSTICA	NÃO REGULAR	108	12	0	0	0	61064	48492	5916	4028	2075	898	2	0	0	0	136	13179	2,76667	873
AZU	AZUL LINHAS AÉREAS BRASILEIRAS S.A.	2020	1	SBDN	PRESIDENTE PRUDENTE	SP	SUDESTE	BRASIL	AMÉRICA DO SUL	SBKP	CAMPINAS	SP	SUDESTE	BRASIL	AMÉRICA DO SUL	DOMÉSTICA	REGULAR	4707	128	4149	0	0	2290800	2113440	226109	178706	77967	32777	73	1862900	0	0	5102	503657	104,267	40916
AZU	AZUL LINHAS AÉREAS BRASILEIRAS S.A.	2020	1	SBDO	DOURADOS	MS	CENTRO-OESTE	BRASIL	AMÉRICA DO SUL	SBKP	CAMPINAS	SP	SUDESTE	BRASIL	AMÉRICA DO SUL	DOMÉSTICA	IMPRODUTIVO	0	0	0	0	0	0	0	0	0	1595	805	1	0	0	0	0	0	2,06667	0
AZU	AZUL LINHAS AÉREAS BRASILEIRAS S.A.	2020	1	SBDO	DOURADOS	MS	CENTRO-OESTE	BRASIL	AMÉRICA DO SUL	SBKP	CAMPINAS	SP	SUDESTE	BRASIL	AMÉRICA DO SUL	DOMÉSTICA	NÃO REGULAR	0	0	0	0	0	0	0	10560	0	2995	1610	2	0	0	0	0	13120	3,76667	0
AZU	AZUL LINHAS AÉREAS BRASILEIRAS S.A.	2020	1	SBDO	DOURADOS	MS	CENTRO-OESTE	BRASIL	AMÉRICA DO SUL	SBKP	CAMPINAS	SP	SUDESTE	BRASIL	AMÉRICA DO SUL	DOMÉSTICA	REGULAR	1933	59	1969	0	0	1788710	1556060	167098	134820	52974	25760	32	1585040	0	0	2222	207595	68,0667	20554
AZU	AZUL LINHAS AÉREAS BRASILEIRAS S.A.	2020	1	SBEG	MANAUS	AM	NORTE	BRASIL	AMÉRICA DO SUL	SBBE	BELÉM	PA	NORTE	BRASIL	AMÉRICA DO SUL	DOMÉSTICA	IMPRODUTIVO	0	0	0	0	0	0	0	0	0	4800	1299	1	0	0	0	0	0	1,85	0
AZU	AZUL LINHAS AÉREAS BRASILEIRAS S.A.	2020	1	SBEG	MANAUS	AM	NORTE	BRASIL	AMÉRICA DO SUL	SBBE	BELÉM	PA	NORTE	BRASIL	AMÉRICA DO SUL	DOMÉSTICA	REGULAR	3996	215	10110	0	0	6480710	5563620	681233	481743	147367	37671	29	13132900	0	0	4989	524439	58,45	37265
AZU	AZUL LINHAS AÉREAS BRASILEIRAS S.A.	2020	1	SBEG	MANAUS	AM	NORTE	BRASIL	AMÉRICA DO SUL	SBBV	BOA VISTA	RR	NORTE	BRASIL	AMÉRICA DO SUL	DOMÉSTICA	REGULAR	3132	40	41220	6	0	3511750	3095890	348110	299504	90045	20398	31	27122800	3948	0	5337	529063	38,4667	37410
AZU	AZUL LINHAS AÉREAS BRASILEIRAS S.A.	2020	1	SBEG	MANAUS	AM	NORTE	BRASIL	AMÉRICA DO SUL	SBGR	GUARULHOS	SP	SUDESTE	BRASIL	AMÉRICA DO SUL	DOMÉSTICA	REGULAR	3887	126	103611	0	0	11149400	10078700	1483530	1138230	311527	80910	30	279439000	0	0	4134	550074	118,267	39302
AZU	AZUL LINHAS AÉREAS BRASILEIRAS S.A.	2020	1	SBEG	MANAUS	AM	NORTE	BRASIL	AMÉRICA DO SUL	SBKP	CAMPINAS	SP	SUDESTE	BRASIL	AMÉRICA DO SUL	DOMÉSTICA	NÃO REGULAR	0	0	77798	0	0	0	0	248712	203827	51626	13100	5	203831000	0	0	0	94929	19,1333	0
AZU	AZUL LINHAS AÉREAS BRASILEIRAS S.A.	2020	1	SBEG	MANAUS	AM	NORTE	BRASIL	AMÉRICA DO SUL	SBKP	CAMPINAS	SP	SUDESTE	BRASIL	AMÉRICA DO SUL	DOMÉSTICA	REGULAR	6840	524	404137	1	0	26587800	23666500	4276810	3102170	878930	214840	82	1058840000	2620	0	10148	1632390	314,383	78580
AZU	AZUL LINHAS AÉREAS BRASILEIRAS S.A.	2020	1	SBEG	MANAUS	AM	NORTE	BRASIL	AMÉRICA DO SUL	SBPV	PORTO VELHO	RO	NORTE	BRASIL	AMÉRICA DO SUL	DOMÉSTICA	REGULAR	6735	93	20104	0	0	5567480	5125340	491763	456501	213279	47182	62	15299100	0	0	7316	646248	87,5	74684
AZU	AZUL LINHAS AÉREAS BRASILEIRAS S.A.	2020	1	SBEG	MANAUS	AM	NORTE	BRASIL	AMÉRICA DO SUL	SBRF	RECIFE	PE	NORDESTE	BRASIL	AMÉRICA DO SUL	DOMÉSTICA	NÃO REGULAR	4872	244	8192	0	0	16664500	13821900	1827830	1184960	350766	96458	34	23240700	0	0	5874	644289	132,2	44096
AZU	AZUL LINHAS AÉREAS BRASILEIRAS S.A.	2020	1	SBEG	MANAUS	AM	NORTE	BRASIL	AMÉRICA DO SUL	SBRF	RECIFE	PE	NORDESTE	BRASIL	AMÉRICA DO SUL	DOMÉSTICA	REGULAR	4176	110	10887	0	0	12315400	10655800	1344350	919429	253900	70925	25	30886400	0	0	4341	473866	96,1667	35004
AZU	AZUL LINHAS AÉREAS BRASILEIRAS S.A.	2020	1	SBFE	FEIRA DE SANTANA	BA	NORDESTE	BRASIL	AMÉRICA DO SUL	SBRF	RECIFE	PE	NORDESTE	BRASIL	AMÉRICA DO SUL	DOMÉSTICA	REGULAR	399	4	637	0	0	296888	250971	24511	19983	11212	2516	4	400673	0	0	472	38972	4,41667	1210
AZU	AZUL LINHAS AÉREAS BRASILEIRAS S.A.	2020	1	SBFI	FOZ DO IGUAÇU	PR	SUL	BRASIL	AMÉRICA DO SUL	SBCT	CURITIBA	PR	SUL	BRASIL	AMÉRICA DO SUL	DOMÉSTICA	IMPRODUTIVO	0	0	0	0	0	0	0	0	0	1074	533	1	0	0	0	0	0	1,41667	0
AZU	AZUL LINHAS AÉREAS BRASILEIRAS S.A.	2020	1	SBFI	FOZ DO IGUAÇU	PR	SUL	BRASIL	AMÉRICA DO SUL	SBCT	CURITIBA	PR	SUL	BRASIL	AMÉRICA DO SUL	DOMÉSTICA	NÃO REGULAR	2661	52	622	0	0	1635240	1418310	162475	117753	65872	13858	26	331526	0	0	3068	304858	27,75	20753
AZU	AZUL LINHAS AÉREAS BRASILEIRAS S.A.	2020	1	SBFI	FOZ DO IGUAÇU	PR	SUL	BRASIL	AMÉRICA DO SUL	SBCT	CURITIBA	PR	SUL	BRASIL	AMÉRICA DO SUL	DOMÉSTICA	REGULAR	7487	207	1088	0	0	4783140	3990570	476954	335088	197222	41574	78	579904	0	0	8974	894915	87,3833	66144
AZU	AZUL LINHAS AÉREAS BRASILEIRAS S.A.	2020	1	SBFI	FOZ DO IGUAÇU	PR	SUL	BRASIL	AMÉRICA DO SUL	SBFL	FLORIANÓPOLIS	SC	SUL	BRASIL	AMÉRICA DO SUL	DOMÉSTICA	NÃO REGULAR	3181	51	149	0	0	2240820	2013570	202385	167397	87544	18990	30	94317	0	0	3540	319747	36,25	25752
AZU	AZUL LINHAS AÉREAS BRASILEIRAS S.A.	2020	1	SBFI	FOZ DO IGUAÇU	PR	SUL	BRASIL	AMÉRICA DO SUL	SBGR	GUARULHOS	SP	SUDESTE	BRASIL	AMÉRICA DO SUL	DOMÉSTICA	REGULAR	5302	143	1715	0	0	5052260	4480190	540199	386863	147797	30420	36	1449180	0	0	5979	639311	60,8333	58483
AZU	AZUL LINHAS AÉREAS BRASILEIRAS S.A.	2020	1	SBFI	FOZ DO IGUAÇU	PR	SUL	BRASIL	AMÉRICA DO SUL	SBKP	CAMPINAS	SP	SUDESTE	BRASIL	AMÉRICA DO SUL	DOMÉSTICA	IMPRODUTIVO	0	0	0	0	0	0	0	0	0	2009	799	1	0	0	0	0	0	2,56667	0
AZU	AZUL LINHAS AÉREAS BRASILEIRAS S.A.	2020	1	SBFI	FOZ DO IGUAÇU	PR	SUL	BRASIL	AMÉRICA DO SUL	SBKP	CAMPINAS	SP	SUDESTE	BRASIL	AMÉRICA DO SUL	DOMÉSTICA	NÃO REGULAR	228	5	24	0	0	233308	182172	24500	15376	6771	1598	2	19176	0	0	292	30664	2,78333	2122
AZU	AZUL LINHAS AÉREAS BRASILEIRAS S.A.	2020	1	SBFI	FOZ DO IGUAÇU	PR	SUL	BRASIL	AMÉRICA DO SUL	SBKP	CAMPINAS	SP	SUDESTE	BRASIL	AMÉRICA DO SUL	DOMÉSTICA	REGULAR	3344	138	3058	150	0	3127290	2671860	321050	230860	110585	24769	31	2443340	119850	0	3914	401833	45,6	35096
AZU	AZUL LINHAS AÉREAS BRASILEIRAS S.A.	2020	1	SBFL	FLORIANÓPOLIS	SC	SUL	BRASIL	AMÉRICA DO SUL	SBCF	CONFINS	MG	SUDESTE	BRASIL	AMÉRICA DO SUL	DOMÉSTICA	REGULAR	2649	80	1227	8	0	3190460	2642570	306377	220784	114144	27243	27	1238040	8072	0	3162	303657	45,75	21534
AZU	AZUL LINHAS AÉREAS BRASILEIRAS S.A.	2020	1	SBFL	FLORIANÓPOLIS	SC	SUL	BRASIL	AMÉRICA DO SUL	SBGL	RIO DE JANEIRO	RJ	SUDESTE	BRASIL	AMÉRICA DO SUL	DOMÉSTICA	REGULAR	93	1	0	0	0	89562	70587	8731	5636	3605	759	1	0	0	0	118	11504	1,53333	451
AZU	AZUL LINHAS AÉREAS BRASILEIRAS S.A.	2020	1	SBFL	FLORIANÓPOLIS	SC	SUL	BRASIL	AMÉRICA DO SUL	SBGR	GUARULHOS	SP	SUDESTE	BRASIL	AMÉRICA DO SUL	DOMÉSTICA	REGULAR	12823	419	9670	0	0	7749200	7050350	775309	592023	329159	58710	114	4980050	0	0	15047	1505570	144,8	106456
AZU	AZUL LINHAS AÉREAS BRASILEIRAS S.A.	2020	1	SBFL	FLORIANÓPOLIS	SC	SUL	BRASIL	AMÉRICA DO SUL	SBKP	CAMPINAS	SP	SUDESTE	BRASIL	AMÉRICA DO SUL	DOMÉSTICA	NÃO REGULAR	2320	174	5149	330	0	1382120	1207810	139171	104270	61766	11836	22	2770160	177540	0	2569	258702	27,9667	20734
AZU	AZUL LINHAS AÉREAS BRASILEIRAS S.A.	2020	1	SBFL	FLORIANÓPOLIS	SC	SUL	BRASIL	AMÉRICA DO SUL	SBKP	CAMPINAS	SP	SUDESTE	BRASIL	AMÉRICA DO SUL	DOMÉSTICA	REGULAR	9267	489	15828	141	0	5653840	5007170	576095	437885	247135	47344	88	8515460	75858	0	10509	1070890	105,283	99789
AZU	AZUL LINHAS AÉREAS BRASILEIRAS S.A.	2020	1	SBFL	FLORIANÓPOLIS	SC	SUL	BRASIL	AMÉRICA DO SUL	SBRJ	RIO DE JANEIRO	RJ	SUDESTE	BRASIL	AMÉRICA DO SUL	DOMÉSTICA	NÃO REGULAR	2468	64	879	1	0	2267970	1868280	227032	152490	87083	19682	26	665403	757	0	2996	299928	36,05	15477
AZU	AZUL LINHAS AÉREAS BRASILEIRAS S.A.	2020	1	SBFN	FERNANDO DE NORONHA	PE	NORDESTE	BRASIL	AMÉRICA DO SUL	SBRF	RECIFE	PE	NORDESTE	BRASIL	AMÉRICA DO SUL	DOMÉSTICA	NÃO REGULAR	204	6	0	0	0	192150	111996	18686	9463	5894	2745	5	0	0	0	350	34041	7,55	1940
AZU	AZUL LINHAS AÉREAS BRASILEIRAS S.A.	2020	1	SBFN	FERNANDO DE NORONHA	PE	NORDESTE	BRASIL	AMÉRICA DO SUL	SBRF	RECIFE	PE	NORDESTE	BRASIL	AMÉRICA DO SUL	DOMÉSTICA	REGULAR	7839	279	1974	47	0	5410940	4255850	544591	363073	220214	48312	88	1083730	25803	0	9856	992046	98,2666	78913
AZU	AZUL LINHAS AÉREAS BRASILEIRAS S.A.	2020	1	SBFN	FERNANDO DE NORONHA	PE	NORDESTE	BRASIL	AMÉRICA DO SUL	SBSG	SÃO GONÇALO DO AMARANTE	RN	NORDESTE	BRASIL	AMÉRICA DO SUL	DOMÉSTICA	REGULAR	458	6	54	10	0	245070	212005	23946	17930	8256	3501	9	21006	3890	0	630	61571	10,8167	4303
AZU	AZUL LINHAS AÉREAS BRASILEIRAS S.A.	2020	1	SBFZ	FORTALEZA	CE	NORDESTE	BRASIL	AMÉRICA DO SUL	SBBE	BELÉM	PA	NORTE	BRASIL	AMÉRICA DO SUL	DOMÉSTICA	NÃO REGULAR	19	0	0	0	0	79520	21584	6394	1958	2356	1136	1	0	0	0	70	5629	3,15	299
AZU	AZUL LINHAS AÉREAS BRASILEIRAS S.A.	2020	1	SBFZ	FORTALEZA	CE	NORDESTE	BRASIL	AMÉRICA DO SUL	SBBE	BELÉM	PA	NORTE	BRASIL	AMÉRICA DO SUL	DOMÉSTICA	REGULAR	2912	71	13302	0	0	3619300	3308030	349624	301741	133091	30672	27	15111100	0	0	3186	307779	52,7667	33925
AZU	AZUL LINHAS AÉREAS BRASILEIRAS S.A.	2020	1	SBFZ	FORTALEZA	CE	NORDESTE	BRASIL	AMÉRICA DO SUL	SBCF	CONFINS	MG	SUDESTE	BRASIL	AMÉRICA DO SUL	DOMÉSTICA	NÃO REGULAR	48	0	0	0	0	219244	182084	21669	14953	6876	1858	1	0	0	0	118	11663	2,63333	239
AZU	AZUL LINHAS AÉREAS BRASILEIRAS S.A.	2020	1	SBFZ	FORTALEZA	CE	NORDESTE	BRASIL	AMÉRICA DO SUL	SBCF	CONFINS	MG	SUDESTE	BRASIL	AMÉRICA DO SUL	DOMÉSTICA	REGULAR	5637	149	25471	0	0	10824700	9936580	1158430	890139	241091	63172	34	47325100	0	0	5826	623493	93,1167	55951
AZU	AZUL LINHAS AÉREAS BRASILEIRAS S.A.	2020	1	SBFZ	FORTALEZA	CE	NORDESTE	BRASIL	AMÉRICA DO SUL	SBEG	MANAUS	AM	NORTE	BRASIL	AMÉRICA DO SUL	DOMÉSTICA	REGULAR	0	0	178216	0	0	0	0	557918	425931	120640	31070	13	425936000	0	0	0	233441	45,3833	0
AZU	AZUL LINHAS AÉREAS BRASILEIRAS S.A.	2020	1	SBFZ	FORTALEZA	CE	NORDESTE	BRASIL	AMÉRICA DO SUL	SBGR	GUARULHOS	SP	SUDESTE	BRASIL	AMÉRICA DO SUL	DOMÉSTICA	NÃO REGULAR	722	4	0	0	0	1868210	1694530	197350	144952	45323	11735	5	0	0	0	796	84087	17,4	7612
AZU	AZUL LINHAS AÉREAS BRASILEIRAS S.A.	2020	1	SBFZ	FORTALEZA	CE	NORDESTE	BRASIL	AMÉRICA DO SUL	SBGR	GUARULHOS	SP	SUDESTE	BRASIL	AMÉRICA DO SUL	DOMÉSTICA	REGULAR	18040	302	90979	0	0	45076500	42339900	4750050	3832970	1047300	265211	113	213528000	0	0	19206	2023900	403,467	189181
AZU	AZUL LINHAS AÉREAS BRASILEIRAS S.A.	2020	1	SBFZ	FORTALEZA	CE	NORDESTE	BRASIL	AMÉRICA DO SUL	SBKP	CAMPINAS	SP	SUDESTE	BRASIL	AMÉRICA DO SUL	DOMÉSTICA	NÃO REGULAR	1383	52	15619	0	0	3497330	3222390	638093	314404	136197	34950	15	36392300	0	0	1501	273863	51,2333	15596
AZU	AZUL LINHAS AÉREAS BRASILEIRAS S.A.	2020	1	SBFZ	FORTALEZA	CE	NORDESTE	BRASIL	AMÉRICA DO SUL	SBKP	CAMPINAS	SP	SUDESTE	BRASIL	AMÉRICA DO SUL	DOMÉSTICA	REGULAR	9163	357	15804	1330	0	23246400	20534300	2509360	1797450	522520	135140	58	36823300	3098900	0	9977	1076990	195,367	98605
AZU	AZUL LINHAS AÉREAS BRASILEIRAS S.A.	2020	1	SBFZ	FORTALEZA	CE	NORDESTE	BRASIL	AMÉRICA DO SUL	SBRF	RECIFE	PE	NORDESTE	BRASIL	AMÉRICA DO SUL	DOMÉSTICA	IMPRODUTIVO	0	0	0	0	0	0	0	0	0	2782	627	1	0	0	0	0	0	1,15	0
AZU	AZUL LINHAS AÉREAS BRASILEIRAS S.A.	2020	1	SBFZ	FORTALEZA	CE	NORDESTE	BRASIL	AMÉRICA DO SUL	SBRF	RECIFE	PE	NORDESTE	BRASIL	AMÉRICA DO SUL	DOMÉSTICA	NÃO REGULAR	95	0	0	0	0	87780	59565	8559	5030	2522	1254	2	0	0	0	140	13652	3,35	899
AZU	AZUL LINHAS AÉREAS BRASILEIRAS S.A.	2020	1	SBFZ	FORTALEZA	CE	NORDESTE	BRASIL	AMÉRICA DO SUL	SBRF	RECIFE	PE	NORDESTE	BRASIL	AMÉRICA DO SUL	DOMÉSTICA	REGULAR	17449	432	43565	614	0	12342500	11401400	1325810	975715	415176	87780	140	27315200	384978	0	19685	2114650	173,083	140434
AZU	AZUL LINHAS AÉREAS BRASILEIRAS S.A.	2020	1	SBGL	RIO DE JANEIRO	RJ	SUDESTE	BRASIL	AMÉRICA DO SUL	SBBR	BRASÍLIA	DF	CENTRO-OESTE	BRASIL	AMÉRICA DO SUL	DOMÉSTICA	IMPRODUTIVO	0	0	0	0	0	0	0	0	0	3930	914	1	0	0	0	0	0	1,7	0
AZU	AZUL LINHAS AÉREAS BRASILEIRAS S.A.	2020	1	SBGL	RIO DE JANEIRO	RJ	SUDESTE	BRASIL	AMÉRICA DO SUL	SBCF	CONFINS	MG	SUDESTE	BRASIL	AMÉRICA DO SUL	DOMÉSTICA	IMPRODUTIVO	0	0	0	0	0	0	0	0	0	3894	724	2	0	0	0	0	0	1,75	0
AZU	AZUL LINHAS AÉREAS BRASILEIRAS S.A.	2020	1	SBGL	RIO DE JANEIRO	RJ	SUDESTE	BRASIL	AMÉRICA DO SUL	SBCF	CONFINS	MG	SUDESTE	BRASIL	AMÉRICA DO SUL	DOMÉSTICA	NÃO REGULAR	279	18	453	0	0	128148	100998	11954	8417	6700	1086	3	163986	0	0	354	33025	3,03333	1877
AZU	AZUL LINHAS AÉREAS BRASILEIRAS S.A.	2020	1	SBGL	RIO DE JANEIRO	RJ	SUDESTE	BRASIL	AMÉRICA DO SUL	SBCF	CONFINS	MG	SUDESTE	BRASIL	AMÉRICA DO SUL	DOMÉSTICA	REGULAR	3395	70	9915	0	0	1408540	1235510	140943	105793	69075	11222	31	3589230	0	0	3891	389396	32,1167	26397
AZU	AZUL LINHAS AÉREAS BRASILEIRAS S.A.	2020	1	SBGL	RIO DE JANEIRO	RJ	SUDESTE	BRASIL	AMÉRICA DO SUL	SBCT	CURITIBA	PR	SUL	BRASIL	AMÉRICA DO SUL	DOMÉSTICA	NÃO REGULAR	91	0	0	0	0	71338	61243	7477	5108	3181	673	1	0	0	0	106	11110	1,3	766
AZU	AZUL LINHAS AÉREAS BRASILEIRAS S.A.	2020	1	SBGL	RIO DE JANEIRO	RJ	SUDESTE	BRASIL	AMÉRICA DO SUL	SBFL	FLORIANÓPOLIS	SC	SUL	BRASIL	AMÉRICA DO SUL	DOMÉSTICA	NÃO REGULAR	84	0	0	0	0	89562	63756	8587	5002	3432	759	1	0	0	0	118	11314	1,43333	291
AZU	AZUL LINHAS AÉREAS BRASILEIRAS S.A.	2020	1	SBGL	RIO DE JANEIRO	RJ	SUDESTE	BRASIL	AMÉRICA DO SUL	SBGO	GOIÂNIA	GO	CENTRO-OESTE	BRASIL	AMÉRICA DO SUL	DOMÉSTICA	NÃO REGULAR	87	1	0	0	0	109504	80736	11158	6953	4348	928	1	0	0	0	118	12024	1,8	968
AZU	AZUL LINHAS AÉREAS BRASILEIRAS S.A.	2020	1	SBGL	RIO DE JANEIRO	RJ	SUDESTE	BRASIL	AMÉRICA DO SUL	SBGR	GUARULHOS	SP	SUDESTE	BRASIL	AMÉRICA DO SUL	DOMÉSTICA	NÃO REGULAR	94	4	18931	0	0	35722	31678	10324	9019	4615	674	2	6379750	0	0	106	30639	2,23333	785
AZU	AZUL LINHAS AÉREAS BRASILEIRAS S.A.	2020	1	SBGL	RIO DE JANEIRO	RJ	SUDESTE	BRASIL	AMÉRICA DO SUL	SBKP	CAMPINAS	SP	SUDESTE	BRASIL	AMÉRICA DO SUL	DOMÉSTICA	IMPRODUTIVO	0	0	0	0	0	0	0	0	0	21874	2786	7	0	0	0	0	0	7,91667	0
AZU	AZUL LINHAS AÉREAS BRASILEIRAS S.A.	2020	1	SBGL	RIO DE JANEIRO	RJ	SUDESTE	BRASIL	AMÉRICA DO SUL	SBKP	CAMPINAS	SP	SUDESTE	BRASIL	AMÉRICA DO SUL	DOMÉSTICA	NÃO REGULAR	224	20	580	0	0	140892	89152	21487	7583	9446	1592	4	230840	0	0	354	53993	4,28333	1681
AZU	AZUL LINHAS AÉREAS BRASILEIRAS S.A.	2020	1	SBGL	RIO DE JANEIRO	RJ	SUDESTE	BRASIL	AMÉRICA DO SUL	SBKP	CAMPINAS	SP	SUDESTE	BRASIL	AMÉRICA DO SUL	DOMÉSTICA	REGULAR	10959	461	14810	60	0	4919280	4361680	511748	375407	240530	39402	99	5894380	23880	0	12360	1285940	114,633	106623
AZU	AZUL LINHAS AÉREAS BRASILEIRAS S.A.	2020	1	SBGL	RIO DE JANEIRO	RJ	SUDESTE	BRASIL	AMÉRICA DO SUL	SBRF	RECIFE	PE	NORDESTE	BRASIL	AMÉRICA DO SUL	DOMÉSTICA	NÃO REGULAR	4793	62	809	0	0	9291280	8910190	1020640	761531	202129	53911	29	1503930	0	0	4998	549033	78,9167	49369
AZU	AZUL LINHAS AÉREAS BRASILEIRAS S.A.	2020	1	SBGL	RIO DE JANEIRO	RJ	SUDESTE	BRASIL	AMÉRICA DO SUL	SBRF	RECIFE	PE	NORDESTE	BRASIL	AMÉRICA DO SUL	DOMÉSTICA	REGULAR	12829	304	14582	0	0	26314100	23849100	2919690	2041940	582142	156156	84	27107900	0	0	14155	1570600	226,833	121671
AZU	AZUL LINHAS AÉREAS BRASILEIRAS S.A.	2020	1	SBGL	RIO DE JANEIRO	RJ	SUDESTE	BRASIL	AMÉRICA DO SUL	SBRJ	RIO DE JANEIRO	RJ	SUDESTE	BRASIL	AMÉRICA DO SUL	DOMÉSTICA	IMPRODUTIVO	0	0	0	0	0	0	0	0	0	4090	56	4	0	0	0	0	0	2,25	0
AZU	AZUL LINHAS AÉREAS BRASILEIRAS S.A.	2020	1	SBGL	RIO DE JANEIRO	RJ	SUDESTE	BRASIL	AMÉRICA DO SUL	SBSJ	SÃO JOSÉ DOS CAMPOS	SP	SUDESTE	BRASIL	AMÉRICA DO SUL	DOMÉSTICA	REGULAR	1253	17	59	0	0	414528	340816	40206	27139	19594	5984	22	16048	0	0	1524	147859	27,85	5781
AZU	AZUL LINHAS AÉREAS BRASILEIRAS S.A.	2020	1	SBGL	RIO DE JANEIRO	RJ	SUDESTE	BRASIL	AMÉRICA DO SUL	SBSP	SÃO PAULO	SP	SUDESTE	BRASIL	AMÉRICA DO SUL	DOMÉSTICA	IMPRODUTIVO	0	0	0	0	0	0	0	0	0	2423	360	1	0	0	0	0	0	1,13333	0
AZU	AZUL LINHAS AÉREAS BRASILEIRAS S.A.	2020	1	SBGL	RIO DE JANEIRO	RJ	SUDESTE	BRASIL	AMÉRICA DO SUL	SBSP	SÃO PAULO	SP	SUDESTE	BRASIL	AMÉRICA DO SUL	DOMÉSTICA	NÃO REGULAR	108	3	0	0	0	42480	38880	4174	3046	2504	360	1	0	0	0	118	11597	1,2	363
AZU	AZUL LINHAS AÉREAS BRASILEIRAS S.A.	2020	1	SBGL	RIO DE JANEIRO	RJ	SUDESTE	BRASIL	AMÉRICA DO SUL	SBVT	VITÓRIA	ES	SUDESTE	BRASIL	AMÉRICA DO SUL	DOMÉSTICA	IMPRODUTIVO	0	0	0	0	0	0	0	0	0	2794	417	1	0	0	0	0	0	1,26667	0
AZU	AZUL LINHAS AÉREAS BRASILEIRAS S.A.	2020	1	SBGO	GOIÂNIA	GO	CENTRO-OESTE	BRASIL	AMÉRICA DO SUL	SBCF	CONFINS	MG	SUDESTE	BRASIL	AMÉRICA DO SUL	DOMÉSTICA	REGULAR	9944	315	16227	0	0	8742910	6484880	865417	549197	363464	73111	113	10498900	0	0	13513	1337670	148,467	80520
AZU	AZUL LINHAS AÉREAS BRASILEIRAS S.A.	2020	1	SBGO	GOIÂNIA	GO	CENTRO-OESTE	BRASIL	AMÉRICA DO SUL	SBGR	GUARULHOS	SP	SUDESTE	BRASIL	AMÉRICA DO SUL	DOMÉSTICA	NÃO REGULAR	66	1	68	0	0	133485	53394	13795	4417	3745	809	1	55012	0	0	165	17053	1,53333	443
AZU	AZUL LINHAS AÉREAS BRASILEIRAS S.A.	2020	1	SBGO	GOIÂNIA	GO	CENTRO-OESTE	BRASIL	AMÉRICA DO SUL	SBGR	GUARULHOS	SP	SUDESTE	BRASIL	AMÉRICA DO SUL	DOMÉSTICA	REGULAR	8200	166	5004	0	0	8051170	6633800	770710	555134	268810	52585	65	4048240	0	0	9952	952708	112,433	66233
AZU	AZUL LINHAS AÉREAS BRASILEIRAS S.A.	2020	1	SBGO	GOIÂNIA	GO	CENTRO-OESTE	BRASIL	AMÉRICA DO SUL	SBKP	CAMPINAS	SP	SUDESTE	BRASIL	AMÉRICA DO SUL	DOMÉSTICA	IMPRODUTIVO	0	0	0	0	0	0	0	0	0	3443	742	1	0	0	0	0	0	1,4	0
AZU	AZUL LINHAS AÉREAS BRASILEIRAS S.A.	2020	1	SBGO	GOIÂNIA	GO	CENTRO-OESTE	BRASIL	AMÉRICA DO SUL	SBKP	CAMPINAS	SP	SUDESTE	BRASIL	AMÉRICA DO SUL	DOMÉSTICA	REGULAR	10155	420	23550	314	0	10335300	8164230	974434	703321	405365	80878	109	17474100	232988	0	13929	1313320	169,667	91509
AZU	AZUL LINHAS AÉREAS BRASILEIRAS S.A.	2020	1	SBGO	GOIÂNIA	GO	CENTRO-OESTE	BRASIL	AMÉRICA DO SUL	SBMO	RIO LARGO	AL	NORDESTE	BRASIL	AMÉRICA DO SUL	DOMÉSTICA	IMPRODUTIVO	0	0	0	0	0	0	0	0	0	6250	1655	1	0	0	0	0	0	2,38333	0
AZU	AZUL LINHAS AÉREAS BRASILEIRAS S.A.	2020	1	SBGO	GOIÂNIA	GO	CENTRO-OESTE	BRASIL	AMÉRICA DO SUL	SBMO	RIO LARGO	AL	NORDESTE	BRASIL	AMÉRICA DO SUL	DOMÉSTICA	REGULAR	433	2	0	0	0	781160	716615	77250	61114	25532	6620	4	0	0	0	472	46678	9,8	4453
AZU	AZUL LINHAS AÉREAS BRASILEIRAS S.A.	2020	1	SBGO	GOIÂNIA	GO	CENTRO-OESTE	BRASIL	AMÉRICA DO SUL	SBPJ	PALMAS	TO	NORTE	BRASIL	AMÉRICA DO SUL	DOMÉSTICA	NÃO REGULAR	107	0	325	0	0	83898	76077	7472	6666	3293	711	1	231075	0	0	118	10510	1,28333	1026
AZU	AZUL LINHAS AÉREAS BRASILEIRAS S.A.	2020	1	SBGO	GOIÂNIA	GO	CENTRO-OESTE	BRASIL	AMÉRICA DO SUL	SBPJ	PALMAS	TO	NORTE	BRASIL	AMÉRICA DO SUL	DOMÉSTICA	REGULAR	2277	76	7684	3	0	2597990	2001460	231565	174491	101544	23463	33	5463320	2133	0	3654	325711	42,1333	21368
AZU	AZUL LINHAS AÉREAS BRASILEIRAS S.A.	2020	1	SBGO	GOIÂNIA	GO	CENTRO-OESTE	BRASIL	AMÉRICA DO SUL	SBRF	RECIFE	PE	NORDESTE	BRASIL	AMÉRICA DO SUL	DOMÉSTICA	REGULAR	674	13	414	0	0	857624	839454	82524	72517	28245	7268	4	752238	0	0	472	45419	10,9	6517
AZU	AZUL LINHAS AÉREAS BRASILEIRAS S.A.	2020	1	SBGO	GOIÂNIA	GO	CENTRO-OESTE	BRASIL	AMÉRICA DO SUL	SBRJ	RIO DE JANEIRO	RJ	SUDESTE	BRASIL	AMÉRICA DO SUL	DOMÉSTICA	NÃO REGULAR	211	6	0	0	0	299874	198973	30629	16556	12543	2829	3	0	0	0	318	32482	5,08333	1733
AZU	AZUL LINHAS AÉREAS BRASILEIRAS S.A.	2020	1	SBGO	GOIÂNIA	GO	CENTRO-OESTE	BRASIL	AMÉRICA DO SUL	SBRJ	RIO DE JANEIRO	RJ	SUDESTE	BRASIL	AMÉRICA DO SUL	DOMÉSTICA	REGULAR	3642	99	1001	0	0	5410930	4316110	548738	355305	224205	49979	53	943943	0	0	5738	581934	90,6833	25762
AZU	AZUL LINHAS AÉREAS BRASILEIRAS S.A.	2020	1	SBGO	GOIÂNIA	GO	CENTRO-OESTE	BRASIL	AMÉRICA DO SUL	SBSG	SÃO GONÇALO DO AMARANTE	RN	NORDESTE	BRASIL	AMÉRICA DO SUL	DOMÉSTICA	REGULAR	406	1	42	0	0	991629	784798	110928	65437	21681	5799	3	81186	0	0	513	57387	8,36667	3361
AZU	AZUL LINHAS AÉREAS BRASILEIRAS S.A.	2020	1	SBGO	GOIÂNIA	GO	CENTRO-OESTE	BRASIL	AMÉRICA DO SUL	SBSV	SALVADOR	BA	NORDESTE	BRASIL	AMÉRICA DO SUL	DOMÉSTICA	IMPRODUTIVO	0	0	0	0	0	0	0	0	0	4753	1242	1	0	0	0	0	0	1,88333	0
AZU	AZUL LINHAS AÉREAS BRASILEIRAS S.A.	2020	1	SBGO	GOIÂNIA	GO	CENTRO-OESTE	BRASIL	AMÉRICA DO SUL	SBSV	SALVADOR	BA	NORDESTE	BRASIL	AMÉRICA DO SUL	DOMÉSTICA	NÃO REGULAR	359	1	0	0	0	586224	445878	58610	37380	20092	4968	4	0	0	0	472	47191	7,88333	3173
AZU	AZUL LINHAS AÉREAS BRASILEIRAS S.A.	2020	1	SBGO	GOIÂNIA	GO	CENTRO-OESTE	BRASIL	AMÉRICA DO SUL	SBSV	SALVADOR	BA	NORDESTE	BRASIL	AMÉRICA DO SUL	DOMÉSTICA	REGULAR	1374	9	114	0	0	1905230	1706510	187488	146330	66275	16146	13	141588	0	0	1534	150961	26,2667	14659
AZU	AZUL LINHAS AÉREAS BRASILEIRAS S.A.	2020	1	SBGR	GUARULHOS	SP	SUDESTE	BRASIL	AMÉRICA DO SUL	SBBE	BELÉM	PA	NORTE	BRASIL	AMÉRICA DO SUL	DOMÉSTICA	NÃO REGULAR	613	15	7304	0	0	1690710	1508590	176353	149846	36821	9844	4	17975100	0	0	687	71660	14,5333	7610
AZU	AZUL LINHAS AÉREAS BRASILEIRAS S.A.	2020	1	SBGR	GUARULHOS	SP	SUDESTE	BRASIL	AMÉRICA DO SUL	SBBE	BELÉM	PA	NORTE	BRASIL	AMÉRICA DO SUL	DOMÉSTICA	REGULAR	4592	73	44373	363	0	12743100	11300900	1356250	1075330	278252	76291	31	109202000	893343	0	5178	551103	109,6	48182
AZU	AZUL LINHAS AÉREAS BRASILEIRAS S.A.	2020	1	SBGR	GUARULHOS	SP	SUDESTE	BRASIL	AMÉRICA DO SUL	SBBR	BRASÍLIA	DF	CENTRO-OESTE	BRASIL	AMÉRICA DO SUL	DOMÉSTICA	REGULAR	7364	110	25955	819	0	7323080	6296220	729674	538975	265802	57285	67	22191500	700245	0	8565	853462	115,3	52162
AZU	AZUL LINHAS AÉREAS BRASILEIRAS S.A.	2020	1	SBGR	GUARULHOS	SP	SUDESTE	BRASIL	AMÉRICA DO SUL	SBCF	CONFINS	MG	SUDESTE	BRASIL	AMÉRICA DO SUL	DOMÉSTICA	IMPRODUTIVO	0	0	0	0	0	0	0	0	0	2342	497	1	0	0	0	0	0	1,01667	0
AZU	AZUL LINHAS AÉREAS BRASILEIRAS S.A.	2020	1	SBGR	GUARULHOS	SP	SUDESTE	BRASIL	AMÉRICA DO SUL	SBCF	CONFINS	MG	SUDESTE	BRASIL	AMÉRICA DO SUL	DOMÉSTICA	REGULAR	17416	656	61098	1027	0	10301800	8777520	1057580	782732	399729	73556	148	30365700	510419	0	20728	2128070	176,917	186623
AZU	AZUL LINHAS AÉREAS BRASILEIRAS S.A.	2020	1	SBGR	GUARULHOS	SP	SUDESTE	BRASIL	AMÉRICA DO SUL	SBCT	CURITIBA	PR	SUL	BRASIL	AMÉRICA DO SUL	DOMÉSTICA	REGULAR	10450	452	15793	676	0	4632540	3751550	461898	326310	239270	39490	110	5669690	242684	0	12904	1286780	110,517	109550
AZU	AZUL LINHAS AÉREAS BRASILEIRAS S.A.	2020	1	SBGR	GUARULHOS	SP	SUDESTE	BRASIL	AMÉRICA DO SUL	SBEG	MANAUS	AM	NORTE	BRASIL	AMÉRICA DO SUL	DOMÉSTICA	REGULAR	4000	46	128720	0	0	12047500	10788000	1453120	1286650	298941	83607	31	347158000	0	0	4467	538796	113,8	48353
AZU	AZUL LINHAS AÉREAS BRASILEIRAS S.A.	2020	1	SBGR	GUARULHOS	SP	SUDESTE	BRASIL	AMÉRICA DO SUL	SBFL	FLORIANÓPOLIS	SC	SUL	BRASIL	AMÉRICA DO SUL	DOMÉSTICA	IMPRODUTIVO	0	0	0	0	0	0	0	0	0	2759	515	1	0	0	0	0	0	1,16667	0
AZU	AZUL LINHAS AÉREAS BRASILEIRAS S.A.	2020	1	SBGR	GUARULHOS	SP	SUDESTE	BRASIL	AMÉRICA DO SUL	SBFL	FLORIANÓPOLIS	SC	SUL	BRASIL	AMÉRICA DO SUL	DOMÉSTICA	NÃO REGULAR	27	3	67	0	0	89610	13905	8618	1157	2886	515	1	34505	0	0	174	16734	1,25	155
AZU	AZUL LINHAS AÉREAS BRASILEIRAS S.A.	2020	1	SBGR	GUARULHOS	SP	SUDESTE	BRASIL	AMÉRICA DO SUL	SBFL	FLORIANÓPOLIS	SC	SUL	BRASIL	AMÉRICA DO SUL	DOMÉSTICA	REGULAR	10901	471	9589	247	0	7547320	6110480	687628	511737	322959	58195	113	4938340	127205	0	14655	1335300	144,167	85717
AZU	AZUL LINHAS AÉREAS BRASILEIRAS S.A.	2020	1	SBGR	GUARULHOS	SP	SUDESTE	BRASIL	AMÉRICA DO SUL	SBGL	RIO DE JANEIRO	RJ	SUDESTE	BRASIL	AMÉRICA DO SUL	DOMÉSTICA	IMPRODUTIVO	0	0	0	0	0	0	0	0	0	1866	337	1	0	0	0	0	0	0,883333	0
AZU	AZUL LINHAS AÉREAS BRASILEIRAS S.A.	2020	1	SBGR	GUARULHOS	SP	SUDESTE	BRASIL	AMÉRICA DO SUL	SBGL	RIO DE JANEIRO	RJ	SUDESTE	BRASIL	AMÉRICA DO SUL	DOMÉSTICA	REGULAR	91	3	0	0	0	39766	30667	3974	2485	2016	337	1	0	0	0	118	11793	1,05	550
AZU	AZUL LINHAS AÉREAS BRASILEIRAS S.A.	2020	1	SBGR	GUARULHOS	SP	SUDESTE	BRASIL	AMÉRICA DO SUL	SBGO	GOIÂNIA	GO	CENTRO-OESTE	BRASIL	AMÉRICA DO SUL	DOMÉSTICA	REGULAR	9202	184	34092	3062	0	8659540	7444420	907119	661397	250125	56630	70	27580400	2477160	0	10704	1121330	108,683	93352
AZU	AZUL LINHAS AÉREAS BRASILEIRAS S.A.	2020	1	SBGR	GUARULHOS	SP	SUDESTE	BRASIL	AMÉRICA DO SUL	SBGR	GUARULHOS	SP	SUDESTE	BRASIL	AMÉRICA DO SUL	DOMÉSTICA	IMPRODUTIVO	0	0	0	0	0	0	0	0	0	275	0	1	0	0	0	0	17820	0,416667	0
AZU	AZUL LINHAS AÉREAS BRASILEIRAS S.A.	2020	1	SBGR	GUARULHOS	SP	SUDESTE	BRASIL	AMÉRICA DO SUL	SBKP	CAMPINAS	SP	SUDESTE	BRASIL	AMÉRICA DO SUL	DOMÉSTICA	IMPRODUTIVO	0	0	0	0	0	0	0	0	0	3567	249	3	0	0	0	0	0	2,08333	0
AZU	AZUL LINHAS AÉREAS BRASILEIRAS S.A.	2020	1	SBGR	GUARULHOS	SP	SUDESTE	BRASIL	AMÉRICA DO SUL	SBKP	CAMPINAS	SP	SUDESTE	BRASIL	AMÉRICA DO SUL	DOMÉSTICA	NÃO REGULAR	0	0	6881	0	0	0	0	1662	571	1368	83	1	571123	0	0	0	20033	0,783333	0
AZU	AZUL LINHAS AÉREAS BRASILEIRAS S.A.	2020	1	SBGR	GUARULHOS	SP	SUDESTE	BRASIL	AMÉRICA DO SUL	SBMO	RIO LARGO	AL	NORDESTE	BRASIL	AMÉRICA DO SUL	DOMÉSTICA	NÃO REGULAR	1150	8	30	0	0	2672640	2208000	290313	188673	58039	15360	8	57600	0	0	1392	151207	22,9333	11989
AZU	AZUL LINHAS AÉREAS BRASILEIRAS S.A.	2020	1	SBGR	GUARULHOS	SP	SUDESTE	BRASIL	AMÉRICA DO SUL	SBRF	RECIFE	PE	NORDESTE	BRASIL	AMÉRICA DO SUL	DOMÉSTICA	NÃO REGULAR	562	2	4003	0	0	1418180	1180760	159103	106887	31977	8404	4	8410300	0	0	675	75728	12,3667	4722
AZU	AZUL LINHAS AÉREAS BRASILEIRAS S.A.	2020	1	SBGR	GUARULHOS	SP	SUDESTE	BRASIL	AMÉRICA DO SUL	SBRF	RECIFE	PE	NORDESTE	BRASIL	AMÉRICA DO SUL	DOMÉSTICA	REGULAR	25038	733	148094	2423	0	61006800	53592300	6747350	4853140	1323910	357170	170	311145000	5090720	0	29037	3211530	516,75	243005
AZU	AZUL LINHAS AÉREAS BRASILEIRAS S.A.	2020	1	SBGR	GUARULHOS	SP	SUDESTE	BRASIL	AMÉRICA DO SUL	SBRJ	RIO DE JANEIRO	RJ	SUDESTE	BRASIL	AMÉRICA DO SUL	DOMÉSTICA	NÃO REGULAR	93	6	653	0	0	76832	31899	7679	2789	3902	686	2	223979	0	0	224	22392	1,83333	507
AZU	AZUL LINHAS AÉREAS BRASILEIRAS S.A.	2020	1	SBGR	GUARULHOS	SP	SUDESTE	BRASIL	AMÉRICA DO SUL	SBRJ	RIO DE JANEIRO	RJ	SUDESTE	BRASIL	AMÉRICA DO SUL	DOMÉSTICA	REGULAR	5567	215	9474	1211	0	2561520	1909480	252702	163403	134519	21952	64	3249580	415373	0	7468	736839	63,4667	49497
AZU	AZUL LINHAS AÉREAS BRASILEIRAS S.A.	2020	1	SBGR	GUARULHOS	SP	SUDESTE	BRASIL	AMÉRICA DO SUL	SBSG	SÃO GONÇALO DO AMARANTE	RN	NORDESTE	BRASIL	AMÉRICA DO SUL	DOMÉSTICA	NÃO REGULAR	620	6	42	0	0	1598020	1423520	165844	121301	33645	9184	4	96432	0	0	696	72232	13,1667	6290
AZU	AZUL LINHAS AÉREAS BRASILEIRAS S.A.	2020	1	SBGR	GUARULHOS	SP	SUDESTE	BRASIL	AMÉRICA DO SUL	SBSP	SÃO PAULO	SP	SUDESTE	BRASIL	AMÉRICA DO SUL	DOMÉSTICA	IMPRODUTIVO	0	0	0	0	0	0	0	0	0	3434	84	3	0	0	0	0	0	1,86667	0
AZU	AZUL LINHAS AÉREAS BRASILEIRAS S.A.	2020	1	SBGR	GUARULHOS	SP	SUDESTE	BRASIL	AMÉRICA DO SUL	SBSV	SALVADOR	BA	NORDESTE	BRASIL	AMÉRICA DO SUL	DOMÉSTICA	REGULAR	17754	291	78164	276	0	30012800	25778800	3205490	2250540	707068	181500	125	113494000	400752	0	20670	2207680	289,467	140287
AZU	AZUL LINHAS AÉREAS BRASILEIRAS S.A.	2020	1	SBGR	GUARULHOS	SP	SUDESTE	BRASIL	AMÉRICA DO SUL	SBVT	VITÓRIA	ES	SUDESTE	BRASIL	AMÉRICA DO SUL	DOMÉSTICA	REGULAR	5955	97	45450	758	0	5033740	4341200	471186	397606	196512	41553	57	33133100	552582	0	6905	646384	85,1667	53381
AZU	AZUL LINHAS AÉREAS BRASILEIRAS S.A.	2020	1	SBGU	GUARAPUAVA	PR	SUL	BRASIL	AMÉRICA DO SUL	SBKP	CAMPINAS	SP	SUDESTE	BRASIL	AMÉRICA DO SUL	DOMÉSTICA	NÃO REGULAR	130	2	0	0	0	72520	67340	5772	5420	2190	1036	2	0	0	0	140	11145	2,91667	715
AZU	AZUL LINHAS AÉREAS BRASILEIRAS S.A.	2020	1	SBGU	GUARAPUAVA	PR	SUL	BRASIL	AMÉRICA DO SUL	SBKP	CAMPINAS	SP	SUDESTE	BRASIL	AMÉRICA DO SUL	DOMÉSTICA	REGULAR	62	1	0	0	0	36260	32116	2800	2623	1088	518	1	0	0	0	70	5406	1,43333	415
AZU	AZUL LINHAS AÉREAS BRASILEIRAS S.A.	2020	1	SBGV	GOVERNADOR VALADARES	MG	SUDESTE	BRASIL	AMÉRICA DO SUL	SBCF	CONFINS	MG	SUDESTE	BRASIL	AMÉRICA DO SUL	DOMÉSTICA	REGULAR	1529	50	1763	41	0	400960	342496	39070	30307	16770	5824	26	394912	9184	0	1790	174480	22,95	18926
AZU	AZUL LINHAS AÉREAS BRASILEIRAS S.A.	2020	1	SBHT	ALTAMIRA	PA	NORTE	BRASIL	AMÉRICA DO SUL	SBBE	BELÉM	PA	NORTE	BRASIL	AMÉRICA DO SUL	DOMÉSTICA	REGULAR	3687	69	2946	0	0	2429860	1725520	235825	146658	104389	20592	44	1378730	0	0	5192	503954	42,8667	33948
AZU	AZUL LINHAS AÉREAS BRASILEIRAS S.A.	2020	1	SBIL	ILHÉUS	BA	NORDESTE	BRASIL	AMÉRICA DO SUL	SBCF	CONFINS	MG	SUDESTE	BRASIL	AMÉRICA DO SUL	DOMÉSTICA	NÃO REGULAR	3613	31	765	0	0	2916610	2706140	256169	228702	113008	24717	33	572985	0	0	3894	342038	45,8	33626
AZU	AZUL LINHAS AÉREAS BRASILEIRAS S.A.	2020	1	SBIL	ILHÉUS	BA	NORDESTE	BRASIL	AMÉRICA DO SUL	SBCF	CONFINS	MG	SUDESTE	BRASIL	AMÉRICA DO SUL	DOMÉSTICA	REGULAR	3274	47	3959	0	0	2651460	2452230	234777	208874	105854	22470	30	2965290	0	0	3540	313473	42,7167	29381
AZU	AZUL LINHAS AÉREAS BRASILEIRAS S.A.	2020	1	SBIL	ILHÉUS	BA	NORDESTE	BRASIL	AMÉRICA DO SUL	SBGR	GUARULHOS	SP	SUDESTE	BRASIL	AMÉRICA DO SUL	DOMÉSTICA	NÃO REGULAR	3229	33	1448	0	0	4652300	3991040	397025	336179	172708	39552	32	1789730	0	0	3764	321230	68,0333	28379
AZU	AZUL LINHAS AÉREAS BRASILEIRAS S.A.	2020	1	SBIL	ILHÉUS	BA	NORDESTE	BRASIL	AMÉRICA DO SUL	SBKP	CAMPINAS	SP	SUDESTE	BRASIL	AMÉRICA DO SUL	DOMÉSTICA	NÃO REGULAR	2372	46	526	0	0	3369390	2957880	288504	251078	118879	28681	23	655922	0	0	2702	231364	46,7333	22930
AZU	AZUL LINHAS AÉREAS BRASILEIRAS S.A.	2020	1	SBIL	ILHÉUS	BA	NORDESTE	BRASIL	AMÉRICA DO SUL	SBRJ	RIO DE JANEIRO	RJ	SUDESTE	BRASIL	AMÉRICA DO SUL	DOMÉSTICA	NÃO REGULAR	3114	27	864	0	0	3342650	3110890	346387	260556	136326	30969	31	863136	0	0	3346	346750	54,9	26418
AZU	AZUL LINHAS AÉREAS BRASILEIRAS S.A.	2020	1	SBIL	ILHÉUS	BA	NORDESTE	BRASIL	AMÉRICA DO SUL	SBSV	SALVADOR	BA	NORDESTE	BRASIL	AMÉRICA DO SUL	DOMÉSTICA	NÃO REGULAR	116	0	1060	0	0	26550	26100	2681	2307	1495	225	1	238500	0	0	118	11916	0,75	494
AZU	AZUL LINHAS AÉREAS BRASILEIRAS S.A.	2020	1	SBIL	ILHÉUS	BA	NORDESTE	BRASIL	AMÉRICA DO SUL	SBSV	SALVADOR	BA	NORDESTE	BRASIL	AMÉRICA DO SUL	DOMÉSTICA	REGULAR	5518	69	6898	0	0	1433700	1241550	137441	102468	82106	12150	54	1552050	0	0	6372	610953	38,9667	34786
AZU	AZUL LINHAS AÉREAS BRASILEIRAS S.A.	2020	1	SBIP	SANTANA DO PARAÍSO	MG	SUDESTE	BRASIL	AMÉRICA DO SUL	SBCF	CONFINS	MG	SUDESTE	BRASIL	AMÉRICA DO SUL	DOMÉSTICA	REGULAR	5840	176	5118	5	0	1120080	916344	110978	78447	54761	16224	104	798408	780	0	7180	711711	76,2333	57425
AZU	AZUL LINHAS AÉREAS BRASILEIRAS S.A.	2020	1	SBIZ	IMPERATRIZ	MA	NORDESTE	BRASIL	AMÉRICA DO SUL	SBRF	RECIFE	PE	NORDESTE	BRASIL	AMÉRICA DO SUL	DOMÉSTICA	IMPRODUTIVO	0	0	0	0	0	0	0	0	0	2792	1414	1	0	0	0	0	0	3,5	0
AZU	AZUL LINHAS AÉREAS BRASILEIRAS S.A.	2020	1	SBIZ	IMPERATRIZ	MA	NORDESTE	BRASIL	AMÉRICA DO SUL	SBRF	RECIFE	PE	NORDESTE	BRASIL	AMÉRICA DO SUL	DOMÉSTICA	REGULAR	1313	35	0	0	0														11608
AZU	AZUL LINHAS AÉREAS BRASILEIRAS S.A.	2020	1	SBIZ	IMPERATRIZ	MA	NORDESTE	BRASIL	AMÉRICA DO SUL	SBSL	SÃO LUÍS	MA	NORDESTE	BRASIL	AMÉRICA DO SUL	DOMÉSTICA	REGULAR	836	11	2451	0	0	1316290	1042260	129455	86824	54663	11155	23	1188740	0	0	2714	266941	22,7333	3810
AZU	AZUL LINHAS AÉREAS BRASILEIRAS S.A.	2020	1	SBIZ	IMPERATRIZ	MA	NORDESTE	BRASIL	AMÉRICA DO SUL	SBTE	TERESINA	PI	NORDESTE	BRASIL	AMÉRICA DO SUL	DOMÉSTICA	REGULAR	96	4	0	0	0	60888	49536	5812	4045	5450	516	1	0	0	0	118	11264	2,08333	641
AZU	AZUL LINHAS AÉREAS BRASILEIRAS S.A.	2020	1	SBJA	JAGUARUNA	SC	SUL	BRASIL	AMÉRICA DO SUL	SBKP	CAMPINAS	SP	SUDESTE	BRASIL	AMÉRICA DO SUL	DOMÉSTICA	IMPRODUTIVO	0	0	0	0	0	0	0	0	0	1415	659	1	0	0	0	0	0	1,85	0
AZU	AZUL LINHAS AÉREAS BRASILEIRAS S.A.	2020	1	SBJA	JAGUARUNA	SC	SUL	BRASIL	AMÉRICA DO SUL	SBKP	CAMPINAS	SP	SUDESTE	BRASIL	AMÉRICA DO SUL	DOMÉSTICA	NÃO REGULAR	135	13	315	0	0	138390	88965	12979	7627	4324	1977	3	207585	0	0	210	19698	5,66667	1136
AZU	AZUL LINHAS AÉREAS BRASILEIRAS S.A.	2020	1	SBJA	JAGUARUNA	SC	SUL	BRASIL	AMÉRICA DO SUL	SBKP	CAMPINAS	SP	SUDESTE	BRASIL	AMÉRICA DO SUL	DOMÉSTICA	REGULAR	1522	28	3055	3	0	1070220	1003000	101797	86254	38067	14498	22	2013240	1977	0	1624	154490	43,2167	13697
AZU	AZUL LINHAS AÉREAS BRASILEIRAS S.A.	2020	1	SBJE	CRUZ	CE	NORDESTE	BRASIL	AMÉRICA DO SUL	SBCF	CONFINS	MG	SUDESTE	BRASIL	AMÉRICA DO SUL	DOMÉSTICA	NÃO REGULAR	1718	61	465	0	0	3541600	3169200	333585	270654	114057	28500	15	883500	0	0	1864	175575	43,4	17347
AZU	AZUL LINHAS AÉREAS BRASILEIRAS S.A.	2020	1	SBJE	CRUZ	CE	NORDESTE	BRASIL	AMÉRICA DO SUL	SBCF	CONFINS	MG	SUDESTE	BRASIL	AMÉRICA DO SUL	DOMÉSTICA	REGULAR	1283	37	2020	0	0	2914600	2437700	272913	211082	99820	24700	13	3838000	0	0	1534	143642	38,2833	12854
AZU	AZUL LINHAS AÉREAS BRASILEIRAS S.A.	2020	1	SBJE	CRUZ	CE	NORDESTE	BRASIL	AMÉRICA DO SUL	SBGR	GUARULHOS	SP	SUDESTE	BRASIL	AMÉRICA DO SUL	DOMÉSTICA	NÃO REGULAR	4331	40	2669	0	0	11480800	10290500	1209160	884067	277526	68904	29	6341540	0	0	4832	508912	106,033	44594
AZU	AZUL LINHAS AÉREAS BRASILEIRAS S.A.	2020	1	SBJE	CRUZ	CE	NORDESTE	BRASIL	AMÉRICA DO SUL	SBKP	CAMPINAS	SP	SUDESTE	BRASIL	AMÉRICA DO SUL	DOMÉSTICA	REGULAR	653	4	151	0	0	1636300	1535200	174818	132630	34876	9404	4	355001	0	0	696	74360	13,3833	7289
AZU	AZUL LINHAS AÉREAS BRASILEIRAS S.A.	2020	1	SBJI	JI-PARANÁ	RO	NORTE	BRASIL	AMÉRICA DO SUL	SBKP	CAMPINAS	SP	SUDESTE	BRASIL	AMÉRICA DO SUL	DOMÉSTICA	NÃO REGULAR	145	7	188	0	0	486868	299135	44935	26042	15503	4126	2	387844	0	0	236	21782	5,78333	1561
AZU	AZUL LINHAS AÉREAS BRASILEIRAS S.A.	2020	1	SBJP	BAYEUX	PB	NORDESTE	BRASIL	AMÉRICA DO SUL	SBAR	ARACAJU	SE	NORDESTE	BRASIL	AMÉRICA DO SUL	DOMÉSTICA	NÃO REGULAR	21	0	0	0	0	34020	10206	3266	1040	1140	486	1	0	0	0	70	6721	1,61667	566
AZU	AZUL LINHAS AÉREAS BRASILEIRAS S.A.	2020	1	SBJP	BAYEUX	PB	NORDESTE	BRASIL	AMÉRICA DO SUL	SBCF	CONFINS	MG	SUDESTE	BRASIL	AMÉRICA DO SUL	DOMÉSTICA	NÃO REGULAR	2445	92	1298	2	0	4818880	3964600	481935	337069	140444	35595	21	2200110	3390	0	2843	284333	54,3833	22803
AZU	AZUL LINHAS AÉREAS BRASILEIRAS S.A.	2020	1	SBJP	BAYEUX	PB	NORDESTE	BRASIL	AMÉRICA DO SUL	SBCF	CONFINS	MG	SUDESTE	BRASIL	AMÉRICA DO SUL	DOMÉSTICA	REGULAR	494	5	683	0	0	879705	837330	87242	71867	26575	6780	4	1157680	0	0	519	51471	10,35	4667
AZU	AZUL LINHAS AÉREAS BRASILEIRAS S.A.	2020	1	SBJP	BAYEUX	PB	NORDESTE	BRASIL	AMÉRICA DO SUL	SBKP	CAMPINAS	SP	SUDESTE	BRASIL	AMÉRICA DO SUL	DOMÉSTICA	REGULAR	4959	148	5263	44	0	11625100	10875100	1254850	950460	261857	67983	31	11541800	96492	0	5301	572214	101,167	56224
AZU	AZUL LINHAS AÉREAS BRASILEIRAS S.A.	2020	1	SBJP	BAYEUX	PB	NORDESTE	BRASIL	AMÉRICA DO SUL	SBRF	RECIFE	PE	NORDESTE	BRASIL	AMÉRICA DO SUL	DOMÉSTICA	REGULAR	7674	171	4281	0	0	907970	836466	92119	72463	42261	12971	119	466629	0	0	8330	845658	65,75	85449
AZU	AZUL LINHAS AÉREAS BRASILEIRAS S.A.	2020	1	SBJP	BAYEUX	PB	NORDESTE	BRASIL	AMÉRICA DO SUL	SBVT	VITÓRIA	ES	SUDESTE	BRASIL	AMÉRICA DO SUL	DOMÉSTICA	REGULAR						272658	166102	26853	13491	8417	1567	1	0	0	0	174	17137	3,25
AZU	AZUL LINHAS AÉREAS BRASILEIRAS S.A.	2020	1	SBJU	JUAZEIRO DO NORTE	CE	NORDESTE	BRASIL	AMÉRICA DO SUL	SBGR	GUARULHOS	SP	SUDESTE	BRASIL	AMÉRICA DO SUL	DOMÉSTICA	REGULAR	3126	26	3558	0	0	6468000	6126960	651152	549569	188516	47040	24	6973680	0	0	3300	332228	72,1833	42389
AZU	AZUL LINHAS AÉREAS BRASILEIRAS S.A.	2020	1	SBJU	JUAZEIRO DO NORTE	CE	NORDESTE	BRASIL	AMÉRICA DO SUL	SBKP	CAMPINAS	SP	SUDESTE	BRASIL	AMÉRICA DO SUL	DOMÉSTICA	NÃO REGULAR	2407	50	658	0	0	5161500	4686430	525231	409660	131710	33099	17	1281130	0	0	2651	269768	51,2333	29228
AZU	AZUL LINHAS AÉREAS BRASILEIRAS S.A.	2020	1	SBJU	JUAZEIRO DO NORTE	CE	NORDESTE	BRASIL	AMÉRICA DO SUL	SBKP	CAMPINAS	SP	SUDESTE	BRASIL	AMÉRICA DO SUL	DOMÉSTICA	REGULAR	527	5	0	0	0	1016330	975447	110120	85917	22725	5841	3	0	0	0	522	56560	8,76667	6805
AZU	AZUL LINHAS AÉREAS BRASILEIRAS S.A.	2020	1	SBJU	JUAZEIRO DO NORTE	CE	NORDESTE	BRASIL	AMÉRICA DO SUL	SBRF	RECIFE	PE	NORDESTE	BRASIL	AMÉRICA DO SUL	DOMÉSTICA	NÃO REGULAR	186	0	10	0	0	137200	91140	13441	7693	4445	1960	4	4900	0	0	280	27434	5,93333	1743
AZU	AZUL LINHAS AÉREAS BRASILEIRAS S.A.	2020	1	SBJU	JUAZEIRO DO NORTE	CE	NORDESTE	BRASIL	AMÉRICA DO SUL	SBRF	RECIFE	PE	NORDESTE	BRASIL	AMÉRICA DO SUL	DOMÉSTICA	REGULAR	3711	43	703	0	0	1955100	1784090	195873	152148	63202	27930	57	344470	0	0	3990	399799	82,65	37654
AZU	AZUL LINHAS AÉREAS BRASILEIRAS S.A.	2020	1	SBJV	JOINVILLE	SC	SUL	BRASIL	AMÉRICA DO SUL	SBKP	CAMPINAS	SP	SUDESTE	BRASIL	AMÉRICA DO SUL	DOMÉSTICA	NÃO REGULAR	66	1	2	0	0	26860	26070	2520	2100	1033	395	1	790	0	0	68	6380	1,4	365
AZU	AZUL LINHAS AÉREAS BRASILEIRAS S.A.	2020	1	SBJV	JOINVILLE	SC	SUL	BRASIL	AMÉRICA DO SUL	SBKP	CAMPINAS	SP	SUDESTE	BRASIL	AMÉRICA DO SUL	DOMÉSTICA	REGULAR	4947	153	20531	12	0	2219110	1954060	218315	171760	82368	31995	81	8109740	4740	0	5618	552808	112,183	43378
AZU	AZUL LINHAS AÉREAS BRASILEIRAS S.A.	2020	1	SBKG	CAMPINA GRANDE	PB	NORDESTE	BRASIL	AMÉRICA DO SUL	SBRF	RECIFE	PE	NORDESTE	BRASIL	AMÉRICA DO SUL	DOMÉSTICA	NÃO REGULAR	1274	41	1588	0	0	240240	182182	23938	15887	10132	3432	24	227084	0	0	1680	167493	14,85	14057
AZU	AZUL LINHAS AÉREAS BRASILEIRAS S.A.	2020	1	SBKG	CAMPINA GRANDE	PB	NORDESTE	BRASIL	AMÉRICA DO SUL	SBRF	RECIFE	PE	NORDESTE	BRASIL	AMÉRICA DO SUL	DOMÉSTICA	REGULAR	3229	37	2507	0	0	490490	461747	48351	40405	20238	7007	49	358501	0	0	3430	338289	29,8667	38031
AZU	AZUL LINHAS AÉREAS BRASILEIRAS S.A.	2020	1	SBKP	CAMPINAS	SP	SUDESTE	BRASIL	AMÉRICA DO SUL	SBAR	ARACAJU	SE	NORDESTE	BRASIL	AMÉRICA DO SUL	DOMÉSTICA	REGULAR	3379	103	16010	322	0	7899690	5781470	868036	513585	175937	46197	27	27393100	550942	0	4617	507337	69,1167	30739
AZU	AZUL LINHAS AÉREAS BRASILEIRAS S.A.	2020	1	SBKP	CAMPINAS	SP	SUDESTE	BRASIL	AMÉRICA DO SUL	SBBE	BELÉM	PA	NORTE	BRASIL	AMÉRICA DO SUL	DOMÉSTICA	IMPRODUTIVO	0	0	0	0	0	0	0	0	0	17114	4818	2	0	0	0	0	0	6,4	0
AZU	AZUL LINHAS AÉREAS BRASILEIRAS S.A.	2020	1	SBKP	CAMPINAS	SP	SUDESTE	BRASIL	AMÉRICA DO SUL	SBBE	BELÉM	PA	NORTE	BRASIL	AMÉRICA DO SUL	DOMÉSTICA	REGULAR	4300	204	39052	592	0	12856800	11204300	1346430	1068890	269036	74679	31	94076300	1426130	0	5337	558922	103,933	52248
AZU	AZUL LINHAS AÉREAS BRASILEIRAS S.A.	2020	1	SBKP	CAMPINAS	SP	SUDESTE	BRASIL	AMÉRICA DO SUL	SBBH	BELO HORIZONTE	MG	SUDESTE	BRASIL	AMÉRICA DO SUL	DOMÉSTICA	IMPRODUTIVO	0	0	0	0	0	0	0	0	0	2219	962	2	0	0	0	0	0	3,08333	0
AZU	AZUL LINHAS AÉREAS BRASILEIRAS S.A.	2020	1	SBKP	CAMPINAS	SP	SUDESTE	BRASIL	AMÉRICA DO SUL	SBBR	BRASÍLIA	DF	CENTRO-OESTE	BRASIL	AMÉRICA DO SUL	DOMÉSTICA	IMPRODUTIVO	0	0	0	0	0	0	0	0	0	3605	798	1	0	0	0	0	0	1,48333	0
AZU	AZUL LINHAS AÉREAS BRASILEIRAS S.A.	2020	1	SBKP	CAMPINAS	SP	SUDESTE	BRASIL	AMÉRICA DO SUL	SBBR	BRASÍLIA	DF	CENTRO-OESTE	BRASIL	AMÉRICA DO SUL	DOMÉSTICA	REGULAR	16477	507	63869	2080	0	15276900	13148600	1498290	1133740	404169	110922	139	50967500	1659840	0	19144	1877650	224,233	121163
AZU	AZUL LINHAS AÉREAS BRASILEIRAS S.A.	2020	1	SBKP	CAMPINAS	SP	SUDESTE	BRASIL	AMÉRICA DO SUL	SBBV	BOA VISTA	RR	NORTE	BRASIL	AMÉRICA DO SUL	DOMÉSTICA	REGULAR	1573	38	0	0	0														23693
AZU	AZUL LINHAS AÉREAS BRASILEIRAS S.A.	2020	1	SBKP	CAMPINAS	SP	SUDESTE	BRASIL	AMÉRICA DO SUL	SBCF	CONFINS	MG	SUDESTE	BRASIL	AMÉRICA DO SUL	DOMÉSTICA	IMPRODUTIVO	0	0	0	0	0	0	0	0	0	16988	2994	6	0	0	0	0	0	7,86667	0
AZU	AZUL LINHAS AÉREAS BRASILEIRAS S.A.	2020	1	SBKP	CAMPINAS	SP	SUDESTE	BRASIL	AMÉRICA DO SUL	SBCF	CONFINS	MG	SUDESTE	BRASIL	AMÉRICA DO SUL	DOMÉSTICA	NÃO REGULAR	344	31	1685	348	0	403192	171656	37547	15245	15904	2994	6	840815	173652	0	808	75248	7,06667	3071
AZU	AZUL LINHAS AÉREAS BRASILEIRAS S.A.	2020	1	SBKP	CAMPINAS	SP	SUDESTE	BRASIL	AMÉRICA DO SUL	SBCF	CONFINS	MG	SUDESTE	BRASIL	AMÉRICA DO SUL	DOMÉSTICA	REGULAR	26159	2571	165119	11034	0	18721500	13390200	1949030	1218110	595749	124251	249	82394400	5505970	0	37518	3906120	297,683	257400
AZU	AZUL LINHAS AÉREAS BRASILEIRAS S.A.	2020	1	SBKP	CAMPINAS	SP	SUDESTE	BRASIL	AMÉRICA DO SUL	SBCG	CAMPO GRANDE	MS	CENTRO-OESTE	BRASIL	AMÉRICA DO SUL	DOMÉSTICA	REGULAR	8322	323	33930	657	0	8271720	6939470	811897	617401	291715	64584	78	28094000	543996	0	9990	980596	121,067	82599
AZU	AZUL LINHAS AÉREAS BRASILEIRAS S.A.	2020	1	SBKP	CAMPINAS	SP	SUDESTE	BRASIL	AMÉRICA DO SUL	SBCT	CURITIBA	PR	SUL	BRASIL	AMÉRICA DO SUL	DOMÉSTICA	IMPRODUTIVO	0	0	0	0	0	0	0	0	0	803	349	1	0	0	0	0	0	1,13333	0
AZU	AZUL LINHAS AÉREAS BRASILEIRAS S.A.	2020	1	SBKP	CAMPINAS	SP	SUDESTE	BRASIL	AMÉRICA DO SUL	SBCT	CURITIBA	PR	SUL	BRASIL	AMÉRICA DO SUL	DOMÉSTICA	NÃO REGULAR	62	9	164	0	0	36994	21638	3684	1931	2407	349	1	57236	0	0	106	10557	1,15	720
AZU	AZUL LINHAS AÉREAS BRASILEIRAS S.A.	2020	1	SBKP	CAMPINAS	SP	SUDESTE	BRASIL	AMÉRICA DO SUL	SBCT	CURITIBA	PR	SUL	BRASIL	AMÉRICA DO SUL	DOMÉSTICA	REGULAR	22523	1596	52193	2894	0	9861000	7889840	1019070	688175	397431	76082	218	18215400	1010010	0	28255	2920280	212,1	223849
AZU	AZUL LINHAS AÉREAS BRASILEIRAS S.A.	2020	1	SBKP	CAMPINAS	SP	SUDESTE	BRASIL	AMÉRICA DO SUL	SBEG	MANAUS	AM	NORTE	BRASIL	AMÉRICA DO SUL	DOMÉSTICA	NÃO REGULAR	0	0	49650	8	0	0	0	141216	130082	31173	7860	3	130083000	20960	0	0	53900	11,6333	0
AZU	AZUL LINHAS AÉREAS BRASILEIRAS S.A.	2020	1	SBKP	CAMPINAS	SP	SUDESTE	BRASIL	AMÉRICA DO SUL	SBEG	MANAUS	AM	NORTE	BRASIL	AMÉRICA DO SUL	DOMÉSTICA	REGULAR	7504	364	344827	8355	0	27012200	23781700	3774390	3004650	726328	188640	72	903447000	21890100	0	10310	1440620	261,15	97531
AZU	AZUL LINHAS AÉREAS BRASILEIRAS S.A.	2020	1	SBKP	CAMPINAS	SP	SUDESTE	BRASIL	AMÉRICA DO SUL	SBFL	FLORIANÓPOLIS	SC	SUL	BRASIL	AMÉRICA DO SUL	DOMÉSTICA	NÃO REGULAR	20	3	0	0	0	36584	10760	3631	919	1199	538	1	0	0	0	68	6750	1,63333	210
AZU	AZUL LINHAS AÉREAS BRASILEIRAS S.A.	2020	1	SBKP	CAMPINAS	SP	SUDESTE	BRASIL	AMÉRICA DO SUL	SBFL	FLORIANÓPOLIS	SC	SUL	BRASIL	AMÉRICA DO SUL	DOMÉSTICA	REGULAR	10304	794	28106	3812	0	7067170	5543550	651973	482514	302361	58104	108	15121000	2050860	0	13136	1211950	131,517	96058
AZU	AZUL LINHAS AÉREAS BRASILEIRAS S.A.	2020	1	SBKP	CAMPINAS	SP	SUDESTE	BRASIL	AMÉRICA DO SUL	SBGL	RIO DE JANEIRO	RJ	SUDESTE	BRASIL	AMÉRICA DO SUL	DOMÉSTICA	IMPRODUTIVO	0	0	0	0	0	0	0	0	0	16250	1592	4	0	0	0	0	0	4,88333	0
AZU	AZUL LINHAS AÉREAS BRASILEIRAS S.A.	2020	1	SBKP	CAMPINAS	SP	SUDESTE	BRASIL	AMÉRICA DO SUL	SBGL	RIO DE JANEIRO	RJ	SUDESTE	BRASIL	AMÉRICA DO SUL	DOMÉSTICA	NÃO REGULAR	0	0	2804	0	0	0	0	7718	1115	2107	398	1	1115990	0	0	0	19394	0,95	0
AZU	AZUL LINHAS AÉREAS BRASILEIRAS S.A.	2020	1	SBKP	CAMPINAS	SP	SUDESTE	BRASIL	AMÉRICA DO SUL	SBGL	RIO DE JANEIRO	RJ	SUDESTE	BRASIL	AMÉRICA DO SUL	DOMÉSTICA	REGULAR	9846	619	64851	229	0	5055400	3918710	513040	354691	220550	40596	102	25810700	91142	0	12702	1289170	107,25	87999
AZU	AZUL LINHAS AÉREAS BRASILEIRAS S.A.	2020	1	SBKP	CAMPINAS	SP	SUDESTE	BRASIL	AMÉRICA DO SUL	SBGO	GOIÂNIA	GO	CENTRO-OESTE	BRASIL	AMÉRICA DO SUL	DOMÉSTICA	IMPRODUTIVO	0	0	0	0	0	0	0	0	0	3327	742	1	0	0	0	0	0	1,43333	0
AZU	AZUL LINHAS AÉREAS BRASILEIRAS S.A.	2020	1	SBKP	CAMPINAS	SP	SUDESTE	BRASIL	AMÉRICA DO SUL	SBGO	GOIÂNIA	GO	CENTRO-OESTE	BRASIL	AMÉRICA DO SUL	DOMÉSTICA	NÃO REGULAR	206	9	1536	0	0	166208	152852	17244	14645	6428	1484	2	1139710	0	0	224	23242	2,76667	2753
AZU	AZUL LINHAS AÉREAS BRASILEIRAS S.A.	2020	1	SBKP	CAMPINAS	SP	SUDESTE	BRASIL	AMÉRICA DO SUL	SBGO	GOIÂNIA	GO	CENTRO-OESTE	BRASIL	AMÉRICA DO SUL	DOMÉSTICA	REGULAR	11367	444	70000	3690	0	10068200	8512220	1019000	779787	344340	77910	105	51940000	2737980	0	13569	1373380	148,7	119322
AZU	AZUL LINHAS AÉREAS BRASILEIRAS S.A.	2020	1	SBKP	CAMPINAS	SP	SUDESTE	BRASIL	AMÉRICA DO SUL	SBGR	GUARULHOS	SP	SUDESTE	BRASIL	AMÉRICA DO SUL	DOMÉSTICA	IMPRODUTIVO	0	0	0	0	0	0	0	0	0	7037	498	6	0	0	0	0	0	4,63333	0
AZU	AZUL LINHAS AÉREAS BRASILEIRAS S.A.	2020	1	SBKP	CAMPINAS	SP	SUDESTE	BRASIL	AMÉRICA DO SUL	SBGR	GUARULHOS	SP	SUDESTE	BRASIL	AMÉRICA DO SUL	DOMÉSTICA	NÃO REGULAR	0	0	1950	0	0	0	0	1598	161	2596	83	1	161850	0	0	0	19254	1,46667	0
AZU	AZUL LINHAS AÉREAS BRASILEIRAS S.A.	2020	1	SBKP	CAMPINAS	SP	SUDESTE	BRASIL	AMÉRICA DO SUL	SBGR	GUARULHOS	SP	SUDESTE	BRASIL	AMÉRICA DO SUL	DOMÉSTICA	REGULAR	7	3	266	0	0	34030	14691	3220	1220	4762	249	3	22078	0	0	410	38812	2,6	23
AZU	AZUL LINHAS AÉREAS BRASILEIRAS S.A.	2020	1	SBKP	CAMPINAS	SP	SUDESTE	BRASIL	AMÉRICA DO SUL	SBJP	BAYEUX	PB	NORDESTE	BRASIL	AMÉRICA DO SUL	DOMÉSTICA	REGULAR	4418	119	37276	228	0	11625100	9688670	1156260	905205	253574	67983	31	81746300	500004	0	5301	527257	99,2167	44152
AZU	AZUL LINHAS AÉREAS BRASILEIRAS S.A.	2020	1	SBKP	CAMPINAS	SP	SUDESTE	BRASIL	AMÉRICA DO SUL	SBMO	RIO LARGO	AL	NORDESTE	BRASIL	AMÉRICA DO SUL	DOMÉSTICA	NÃO REGULAR	2333	86	4935	170	0	5340800	4493360	593033	386764	114156	30816	16	9504810	327420	0	2773	307912	44,5	20906
AZU	AZUL LINHAS AÉREAS BRASILEIRAS S.A.	2020	1	SBKP	CAMPINAS	SP	SUDESTE	BRASIL	AMÉRICA DO SUL	SBMO	RIO LARGO	AL	NORDESTE	BRASIL	AMÉRICA DO SUL	DOMÉSTICA	REGULAR	5211	199	22902	1462	0	12453500	10036400	1363560	880973	268668	73188	38	44109300	2815810	0	6466	707984	106,5	43694
AZU	AZUL LINHAS AÉREAS BRASILEIRAS S.A.	2020	1	SBKP	CAMPINAS	SP	SUDESTE	BRASIL	AMÉRICA DO SUL	SBPJ	PALMAS	TO	NORTE	BRASIL	AMÉRICA DO SUL	DOMÉSTICA	REGULAR	105	2	0	0	0														1275
AZU	AZUL LINHAS AÉREAS BRASILEIRAS S.A.	2020	1	SBKP	CAMPINAS	SP	SUDESTE	BRASIL	AMÉRICA DO SUL	SBPV	PORTO VELHO	RO	NORTE	BRASIL	AMÉRICA DO SUL	DOMÉSTICA	REGULAR	604	6	0	0	0														7860
AZU	AZUL LINHAS AÉREAS BRASILEIRAS S.A.	2020	1	SBKP	CAMPINAS	SP	SUDESTE	BRASIL	AMÉRICA DO SUL	SBRF	RECIFE	PE	NORDESTE	BRASIL	AMÉRICA DO SUL	DOMÉSTICA	IMPRODUTIVO	0	0	0	0	0	0	0	0	0	7861	2106	1	0	0	0	0	0	3,05	0
AZU	AZUL LINHAS AÉREAS BRASILEIRAS S.A.	2020	1	SBKP	CAMPINAS	SP	SUDESTE	BRASIL	AMÉRICA DO SUL	SBRF	RECIFE	PE	NORDESTE	BRASIL	AMÉRICA DO SUL	DOMÉSTICA	NÃO REGULAR	3009	140	23281	1450	0	8876790	6336950	1008470	581964	214714	56862	27	49029800	3053700	0	4215	478861	83,5333	27386
AZU	AZUL LINHAS AÉREAS BRASILEIRAS S.A.	2020	1	SBKP	CAMPINAS	SP	SUDESTE	BRASIL	AMÉRICA DO SUL	SBRF	RECIFE	PE	NORDESTE	BRASIL	AMÉRICA DO SUL	DOMÉSTICA	REGULAR	20302	1169	139352	6569	0	54018900	42690700	6128250	3915570	1147970	301158	143	293475000	13834300	0	25650	2909930	433,85	199916
AZU	AZUL LINHAS AÉREAS BRASILEIRAS S.A.	2020	1	SBKP	CAMPINAS	SP	SUDESTE	BRASIL	AMÉRICA DO SUL	SBRJ	RIO DE JANEIRO	RJ	SUDESTE	BRASIL	AMÉRICA DO SUL	DOMÉSTICA	IMPRODUTIVO	0	0	0	0	0	0	0	0	0	18457	2035	5	0	0	0	0	0	7,58333	0
AZU	AZUL LINHAS AÉREAS BRASILEIRAS S.A.	2020	1	SBKP	CAMPINAS	SP	SUDESTE	BRASIL	AMÉRICA DO SUL	SBRJ	RIO DE JANEIRO	RJ	SUDESTE	BRASIL	AMÉRICA DO SUL	DOMÉSTICA	NÃO REGULAR	77	12	0	0	0	96052	31339	9687	2679	4405	814	2	0	0	0	236	23804	1,88333	812
AZU	AZUL LINHAS AÉREAS BRASILEIRAS S.A.	2020	1	SBKP	CAMPINAS	SP	SUDESTE	BRASIL	AMÉRICA DO SUL	SBRJ	RIO DE JANEIRO	RJ	SUDESTE	BRASIL	AMÉRICA DO SUL	DOMÉSTICA	REGULAR	20207	1552	25471	1458	0	11242200	8224250	1131310	705484	567363	98087	241	10366700	593406	0	27622	2779910	255,6	192662
AZU	AZUL LINHAS AÉREAS BRASILEIRAS S.A.	2020	1	SBKP	CAMPINAS	SP	SUDESTE	BRASIL	AMÉRICA DO SUL	SBSG	SÃO GONÇALO DO AMARANTE	RN	NORDESTE	BRASIL	AMÉRICA DO SUL	DOMÉSTICA	REGULAR	5563	166	18125	2434	0	14988600	12767100	1622720	1109000	329517	89505	39	41596900	5586030	0	6531	707074	127,883	47881
AZU	AZUL LINHAS AÉREAS BRASILEIRAS S.A.	2020	1	SBKP	CAMPINAS	SP	SUDESTE	BRASIL	AMÉRICA DO SUL	SBSL	SÃO LUÍS	MA	NORDESTE	BRASIL	AMÉRICA DO SUL	DOMÉSTICA	NÃO REGULAR	691	14	4172	5	0	2750400	1583770	277537	144472	58063	16044	7	9562220	11460	0	1200	121091	22,6167	7038
AZU	AZUL LINHAS AÉREAS BRASILEIRAS S.A.	2020	1	SBKP	CAMPINAS	SP	SUDESTE	BRASIL	AMÉRICA DO SUL	SBSP	SÃO PAULO	SP	SUDESTE	BRASIL	AMÉRICA DO SUL	DOMÉSTICA	IMPRODUTIVO	0	0	0	0	0	0	0	0	0	6238	504	6	0	0	0	0	0	3,4	0
AZU	AZUL LINHAS AÉREAS BRASILEIRAS S.A.	2020	1	SBKP	CAMPINAS	SP	SUDESTE	BRASIL	AMÉRICA DO SUL	SBSV	SALVADOR	BA	NORDESTE	BRASIL	AMÉRICA DO SUL	DOMÉSTICA	NÃO REGULAR	1953	69	17349	847	0	4044490	2847470	447582	259263	85072	21870	15	25294800	1234930	0	2774	306989	34,5	14002
AZU	AZUL LINHAS AÉREAS BRASILEIRAS S.A.	2020	1	SBKP	CAMPINAS	SP	SUDESTE	BRASIL	AMÉRICA DO SUL	SBSV	SALVADOR	BA	NORDESTE	BRASIL	AMÉRICA DO SUL	DOMÉSTICA	REGULAR	15356	584	309996	1217	0	28337700	22389000	3544710	2331390	769956	196830	135	451974000	1774390	0	19436	2431260	312,217	137385
AZU	AZUL LINHAS AÉREAS BRASILEIRAS S.A.	2020	1	SBKP	CAMPINAS	SP	SUDESTE	BRASIL	AMÉRICA DO SUL	SBTE	TERESINA	PI	NORDESTE	BRASIL	AMÉRICA DO SUL	DOMÉSTICA	NÃO REGULAR	2361	30	7074	221	0	5627900	4681730	591511	410942	121578	32768	16	14487600	452608	0	2748	288827	46,9667	22988
AZU	AZUL LINHAS AÉREAS BRASILEIRAS S.A.	2020	1	SBKP	CAMPINAS	SP	SUDESTE	BRASIL	AMÉRICA DO SUL	SBTE	TERESINA	PI	NORDESTE	BRASIL	AMÉRICA DO SUL	DOMÉSTICA	REGULAR	4402	77	22091	1391	0	10537000	8898560	1135920	802595	231299	61440	30	45242400	2848770	0	5145	554656	90,8	44627
AZU	AZUL LINHAS AÉREAS BRASILEIRAS S.A.	2020	1	SBKP	CAMPINAS	SP	SUDESTE	BRASIL	AMÉRICA DO SUL	SBVT	VITÓRIA	ES	SUDESTE	BRASIL	AMÉRICA DO SUL	DOMÉSTICA	NÃO REGULAR	0	0	33573	2	0	0	0	28112	25851	8599	1540	2	25851200	1540	0	0	36510	3,66667	0
AZU	AZUL LINHAS AÉREAS BRASILEIRAS S.A.	2020	1	SBKP	CAMPINAS	SP	SUDESTE	BRASIL	AMÉRICA DO SUL	SBVT	VITÓRIA	ES	SUDESTE	BRASIL	AMÉRICA DO SUL	DOMÉSTICA	REGULAR	7653	269	62730	2104	0	7767760	6032180	708741	554240	309503	64680	84	48302100	1620080	0	10088	920498	129,617	68236
AZU	AZUL LINHAS AÉREAS BRASILEIRAS S.A.	2020	1	SBLE	LENÇÓIS	BA	NORDESTE	BRASIL	AMÉRICA DO SUL	SBRF	RECIFE	PE	NORDESTE	BRASIL	AMÉRICA DO SUL	DOMÉSTICA	NÃO REGULAR	1	0	0	0	0														29
AZU	AZUL LINHAS AÉREAS BRASILEIRAS S.A.	2020	1	SBLE	LENÇÓIS	BA	NORDESTE	BRASIL	AMÉRICA DO SUL	SBRF	RECIFE	PE	NORDESTE	BRASIL	AMÉRICA DO SUL	DOMÉSTICA	REGULAR	21	0	0	0	0														166
AZU	AZUL LINHAS AÉREAS BRASILEIRAS S.A.	2020	1	SBLE	LENÇÓIS	BA	NORDESTE	BRASIL	AMÉRICA DO SUL	SBSV	SALVADOR	BA	NORDESTE	BRASIL	AMÉRICA DO SUL	DOMÉSTICA	NÃO REGULAR	213	4	68	0	0	90720	69336	8746	5819	3126	1296	4	22032	0	0	280	27001	4,16667	1816
AZU	AZUL LINHAS AÉREAS BRASILEIRAS S.A.	2020	1	SBLE	LENÇÓIS	BA	NORDESTE	BRASIL	AMÉRICA DO SUL	SBSV	SALVADOR	BA	NORDESTE	BRASIL	AMÉRICA DO SUL	DOMÉSTICA	REGULAR	494	13	50	0	0	181440	166860	17566	14293	5967	2592	8	16200	0	0	560	54223	8,1	5288
AZU	AZUL LINHAS AÉREAS BRASILEIRAS S.A.	2020	1	SBLJ	LAGES	SC	SUL	BRASIL	AMÉRICA DO SUL	SBCT	CURITIBA	PR	SUL	BRASIL	AMÉRICA DO SUL	DOMÉSTICA	REGULAR	1232	27	633	1	0	453726	336336	38914	27874	17350	6552	24	172809	273	0	1662	142589	23,5	9116
AZU	AZUL LINHAS AÉREAS BRASILEIRAS S.A.	2020	1	SBLO	LONDRINA	PR	SUL	BRASIL	AMÉRICA DO SUL	SBCT	CURITIBA	PR	SUL	BRASIL	AMÉRICA DO SUL	DOMÉSTICA	REGULAR	5779	110	5355	0	0	3449880	2259180	344977	185117	162293	33075	105	1686820	0	0	10952	1095330	90,8167	30622
AZU	AZUL LINHAS AÉREAS BRASILEIRAS S.A.	2020	1	SBLO	LONDRINA	PR	SUL	BRASIL	AMÉRICA DO SUL	SBKP	CAMPINAS	SP	SUDESTE	BRASIL	AMÉRICA DO SUL	DOMÉSTICA	IMPRODUTIVO	0	0	0	0	0	0	0	0	0	996	411	1	0	0	0	0	0	1,36667	0
AZU	AZUL LINHAS AÉREAS BRASILEIRAS S.A.	2020	1	SBLO	LONDRINA	PR	SUL	BRASIL	AMÉRICA DO SUL	SBKP	CAMPINAS	SP	SUDESTE	BRASIL	AMÉRICA DO SUL	DOMÉSTICA	REGULAR	4331	245	7872	32	0	2445450	1772230	243573	152063	85396	34113	83	3235390	13152	0	5950	592727	107,367	38885
AZU	AZUL LINHAS AÉREAS BRASILEIRAS S.A.	2020	1	SBMA	MARABÁ	PA	NORTE	BRASIL	AMÉRICA DO SUL	SBBE	BELÉM	PA	NORTE	BRASIL	AMÉRICA DO SUL	DOMÉSTICA	REGULAR	3450	93	3552	0	0	2740250	1597990	268021	133701	116880	22450	50	1594850	0	0	6103	596986	50,0833	26834
AZU	AZUL LINHAS AÉREAS BRASILEIRAS S.A.	2020	1	SBMA	MARABÁ	PA	NORTE	BRASIL	AMÉRICA DO SUL	SBRF	RECIFE	PE	NORDESTE	BRASIL	AMÉRICA DO SUL	DOMÉSTICA	REGULAR	17	0	99	0	0	278226	239850	31158	20382	6110	1599	1	158301	0	0	174	19486	2,38333	163
AZU	AZUL LINHAS AÉREAS BRASILEIRAS S.A.	2020	1	SBME	MACAÉ	RJ	SUDESTE	BRASIL	AMÉRICA DO SUL	SBGL	RIO DE JANEIRO	RJ	SUDESTE	BRASIL	AMÉRICA DO SUL	DOMÉSTICA	REGULAR	520	22	0	0	0														2659
AZU	AZUL LINHAS AÉREAS BRASILEIRAS S.A.	2020	1	SBMG	MARINGÁ	PR	SUL	BRASIL	AMÉRICA DO SUL	SBBH	BELO HORIZONTE	MG	SUDESTE	BRASIL	AMÉRICA DO SUL	DOMÉSTICA	IMPRODUTIVO	0	0	0	0	0	0	0	0	0	1765	925	1	0	0	0	0	0	2,28333	0
AZU	AZUL LINHAS AÉREAS BRASILEIRAS S.A.	2020	1	SBMG	MARINGÁ	PR	SUL	BRASIL	AMÉRICA DO SUL	SBCT	CURITIBA	PR	SUL	BRASIL	AMÉRICA DO SUL	DOMÉSTICA	IMPRODUTIVO	0	0	0	0	0	0	0	0	0	1785	367	1	0	0	0	0	0	0,766667	0
AZU	AZUL LINHAS AÉREAS BRASILEIRAS S.A.	2020	1	SBMG	MARINGÁ	PR	SUL	BRASIL	AMÉRICA DO SUL	SBCT	CURITIBA	PR	SUL	BRASIL	AMÉRICA DO SUL	DOMÉSTICA	REGULAR	4694	127	7980	0	0	2190990	1722700	218950	141219	76938	31195	85	2928660	0	0	5970	596705	100,95	24873
AZU	AZUL LINHAS AÉREAS BRASILEIRAS S.A.	2020	1	SBMG	MARINGÁ	PR	SUL	BRASIL	AMÉRICA DO SUL	SBKP	CAMPINAS	SP	SUDESTE	BRASIL	AMÉRICA DO SUL	DOMÉSTICA	IMPRODUTIVO	0	0	0	0	0	0	0	0	0	1122	501	1	0	0	0	0	0	1,65	0
AZU	AZUL LINHAS AÉREAS BRASILEIRAS S.A.	2020	1	SBMG	MARINGÁ	PR	SUL	BRASIL	AMÉRICA DO SUL	SBKP	CAMPINAS	SP	SUDESTE	BRASIL	AMÉRICA DO SUL	DOMÉSTICA	REGULAR	5028	232	16340	138	0	3120230	2519030	305449	222562	103780	45090	90	8186340	69138	0	6228	609767	141	50887
AZU	AZUL LINHAS AÉREAS BRASILEIRAS S.A.	2020	1	SBMK	MONTES CLAROS	MG	SUDESTE	BRASIL	AMÉRICA DO SUL	SBCF	CONFINS	MG	SUDESTE	BRASIL	AMÉRICA DO SUL	DOMÉSTICA	NÃO REGULAR	98	0	466	0	0	38350	31850	3741	2879	1959	325	1	151450	0	0	118	11513	0,866667	1044
AZU	AZUL LINHAS AÉREAS BRASILEIRAS S.A.	2020	1	SBMK	MONTES CLAROS	MG	SUDESTE	BRASIL	AMÉRICA DO SUL	SBCF	CONFINS	MG	SUDESTE	BRASIL	AMÉRICA DO SUL	DOMÉSTICA	REGULAR	6230	208	6286	0	0	2381600	2046200	231975	172798	89410	33800	104	2042950	0	0	7328	713928	115,667	53258
AZU	AZUL LINHAS AÉREAS BRASILEIRAS S.A.	2020	1	SBML	MARÍLIA	SP	SUDESTE	BRASIL	AMÉRICA DO SUL	SBKP	CAMPINAS	SP	SUDESTE	BRASIL	AMÉRICA DO SUL	DOMÉSTICA	IMPRODUTIVO	0	0	0	0	0	0	0	0	0	761	301	1	0	0	0	0	0	1,05	0
AZU	AZUL LINHAS AÉREAS BRASILEIRAS S.A.	2020	1	SBML	MARÍLIA	SP	SUDESTE	BRASIL	AMÉRICA DO SUL	SBKP	CAMPINAS	SP	SUDESTE	BRASIL	AMÉRICA DO SUL	DOMÉSTICA	REGULAR	1901	48	85	0	0	187824	144781	17968	12208	7665	2709	9	25585	0	0	624	59711	10,3333	16029
AZU	AZUL LINHAS AÉREAS BRASILEIRAS S.A.	2020	1	SBMO	RIO LARGO	AL	NORDESTE	BRASIL	AMÉRICA DO SUL	SBBR	BRASÍLIA	DF	CENTRO-OESTE	BRASIL	AMÉRICA DO SUL	DOMÉSTICA	NÃO REGULAR	469	0	16	0	0	812192	700217	81470	60683	14928	5972	4	23888	0	0	544	54570	9,6	5456
AZU	AZUL LINHAS AÉREAS BRASILEIRAS S.A.	2020	1	SBMO	RIO LARGO	AL	NORDESTE	BRASIL	AMÉRICA DO SUL	SBCF	CONFINS	MG	SUDESTE	BRASIL	AMÉRICA DO SUL	DOMÉSTICA	NÃO REGULAR	3212	96	535	0	0	4853230	4583520	477950	393377	155219	38529	27	763445	0	0	3401	334945	60,2667	34241
AZU	AZUL LINHAS AÉREAS BRASILEIRAS S.A.	2020	1	SBMO	RIO LARGO	AL	NORDESTE	BRASIL	AMÉRICA DO SUL	SBCF	CONFINS	MG	SUDESTE	BRASIL	AMÉRICA DO SUL	DOMÉSTICA	REGULAR	2352	39	31	0	0	2340280	2267500	237671	192438	67132	17124	12	44237	0	0	1640	166556	26	23830
AZU	AZUL LINHAS AÉREAS BRASILEIRAS S.A.	2020	1	SBMO	RIO LARGO	AL	NORDESTE	BRASIL	AMÉRICA DO SUL	SBGO	GOIÂNIA	GO	CENTRO-OESTE	BRASIL	AMÉRICA DO SUL	DOMÉSTICA	NÃO REGULAR	103	0	0	0	0	195290	170465	18208	15290	6597	1655	1	0	0	0	118	11002	2,53333	1514
AZU	AZUL LINHAS AÉREAS BRASILEIRAS S.A.	2020	1	SBMO	RIO LARGO	AL	NORDESTE	BRASIL	AMÉRICA DO SUL	SBGO	GOIÂNIA	GO	CENTRO-OESTE	BRASIL	AMÉRICA DO SUL	DOMÉSTICA	REGULAR	469	0	0	0	0	781160	776195	78594	67941	25671	6620	4	0	0	0	472	47490	9,95	5878
AZU	AZUL LINHAS AÉREAS BRASILEIRAS S.A.	2020	1	SBMO	RIO LARGO	AL	NORDESTE	BRASIL	AMÉRICA DO SUL	SBGR	GUARULHOS	SP	SUDESTE	BRASIL	AMÉRICA DO SUL	DOMÉSTICA	NÃO REGULAR	1339	10	7	0	0	2655360	2570880	283334	223646	60127	15360	8	13440	0	0	1383	147572	23,2333	16052
AZU	AZUL LINHAS AÉREAS BRASILEIRAS S.A.	2020	1	SBMO	RIO LARGO	AL	NORDESTE	BRASIL	AMÉRICA DO SUL	SBKP	CAMPINAS	SP	SUDESTE	BRASIL	AMÉRICA DO SUL	DOMÉSTICA	NÃO REGULAR	2275	135	495	0	0	5005670	4381650	540875	375932	113032	28890	15	953370	0	0	2599	280832	43,7333	24073
AZU	AZUL LINHAS AÉREAS BRASILEIRAS S.A.	2020	1	SBMO	RIO LARGO	AL	NORDESTE	BRASIL	AMÉRICA DO SUL	SBKP	CAMPINAS	SP	SUDESTE	BRASIL	AMÉRICA DO SUL	DOMÉSTICA	REGULAR	5796	236	9005	10	0	12153100	11163100	1315220	970441	266917	71262	37	17343600	19260	0	6310	682887	104,717	60169
AZU	AZUL LINHAS AÉREAS BRASILEIRAS S.A.	2020	1	SBMO	RIO LARGO	AL	NORDESTE	BRASIL	AMÉRICA DO SUL	SBRF	RECIFE	PE	NORDESTE	BRASIL	AMÉRICA DO SUL	DOMÉSTICA	IMPRODUTIVO	0	0	0	0	0	0	0	0	0	549	181	1	0	0	0	0	0	0,783333	0
AZU	AZUL LINHAS AÉREAS BRASILEIRAS S.A.	2020	1	SBMO	RIO LARGO	AL	NORDESTE	BRASIL	AMÉRICA DO SUL	SBRF	RECIFE	PE	NORDESTE	BRASIL	AMÉRICA DO SUL	DOMÉSTICA	NÃO REGULAR	1465	32	74	0	0	278740	265165	28668	22427	12116	3982	22	13394	0	0	1540	158447	17,3667	14017
AZU	AZUL LINHAS AÉREAS BRASILEIRAS S.A.	2020	1	SBMO	RIO LARGO	AL	NORDESTE	BRASIL	AMÉRICA DO SUL	SBRF	RECIFE	PE	NORDESTE	BRASIL	AMÉRICA DO SUL	DOMÉSTICA	REGULAR	7932	200	3840	0	0	1555150	1435690	160077	123103	70783	21720	120	695040	0	0	8592	884711	96,2333	81705
AZU	AZUL LINHAS AÉREAS BRASILEIRAS S.A.	2020	1	SBMO	RIO LARGO	AL	NORDESTE	BRASIL	AMÉRICA DO SUL	SBSV	SALVADOR	BA	NORDESTE	BRASIL	AMÉRICA DO SUL	DOMÉSTICA	NÃO REGULAR	115	5	0	0	0	63648	53820	4780	4377	1599	468	1	0	0	0	136	10214	1,1	728
AZU	AZUL LINHAS AÉREAS BRASILEIRAS S.A.	2020	1	SBMO	RIO LARGO	AL	NORDESTE	BRASIL	AMÉRICA DO SUL	SBSV	SALVADOR	BA	NORDESTE	BRASIL	AMÉRICA DO SUL	DOMÉSTICA	REGULAR	2027	34	205	0	0	1405870	1305720	143215	109893	59299	11700	25	95940	0	0	3004	306047	26,8167	17205
AZU	AZUL LINHAS AÉREAS BRASILEIRAS S.A.	2020	1	SBMQ	MACAPÁ	AP	NORTE	BRASIL	AMÉRICA DO SUL	SBBE	BELÉM	PA	NORTE	BRASIL	AMÉRICA DO SUL	DOMÉSTICA	REGULAR	7333	106	11730	0	0	3898320	2674440	401353	220835	148158	25004	76	3859170	0	0	11849	1220040	67,4	43124
AZU	AZUL LINHAS AÉREAS BRASILEIRAS S.A.	2020	1	SBMQ	MACAPÁ	AP	NORTE	BRASIL	AMÉRICA DO SUL	SBCF	CONFINS	MG	SUDESTE	BRASIL	AMÉRICA DO SUL	DOMÉSTICA	REGULAR	370	6	0	0	0														3245
AZU	AZUL LINHAS AÉREAS BRASILEIRAS S.A.	2020	1	SBMQ	MACAPÁ	AP	NORTE	BRASIL	AMÉRICA DO SUL	SBKP	CAMPINAS	SP	SUDESTE	BRASIL	AMÉRICA DO SUL	DOMÉSTICA	IMPRODUTIVO	0	0	0	0	0	0	0	0	0	10215	2599	1	0	0	0	0	0	3,83333	0
AZU	AZUL LINHAS AÉREAS BRASILEIRAS S.A.	2020	1	SBMQ	MACAPÁ	AP	NORTE	BRASIL	AMÉRICA DO SUL	SBKP	CAMPINAS	SP	SUDESTE	BRASIL	AMÉRICA DO SUL	DOMÉSTICA	REGULAR	32	0	0	0	0														244
AZU	AZUL LINHAS AÉREAS BRASILEIRAS S.A.	2020	1	SBMQ	MACAPÁ	AP	NORTE	BRASIL	AMÉRICA DO SUL	SBRF	RECIFE	PE	NORDESTE	BRASIL	AMÉRICA DO SUL	DOMÉSTICA	REGULAR	700	9	1	0	0	710478	614142	55849	52929	21741	6021	3	2007	0	0	354	27828	8,25	6747
AZU	AZUL LINHAS AÉREAS BRASILEIRAS S.A.	2020	1	SBMS	MOSSORÓ	RN	NORDESTE	BRASIL	AMÉRICA DO SUL	SBRF	RECIFE	PE	NORDESTE	BRASIL	AMÉRICA DO SUL	DOMÉSTICA	REGULAR	1533	31	167	0	0	532980	482220	46920	41477	17509	7614	18	70641	0	0	1260	110943	22,8167	16364
AZU	AZUL LINHAS AÉREAS BRASILEIRAS S.A.	2020	1	SBNF	NAVEGANTES	SC	SUL	BRASIL	AMÉRICA DO SUL	SBGR	GUARULHOS	SP	SUDESTE	BRASIL	AMÉRICA DO SUL	DOMÉSTICA	REGULAR	7026	148	39944	0	0	3544320	3098470	340127	277552	158611	26019	59	17615300	0	0	8037	771326	70,05	62534
AZU	AZUL LINHAS AÉREAS BRASILEIRAS S.A.	2020	1	SBNF	NAVEGANTES	SC	SUL	BRASIL	AMÉRICA DO SUL	SBKP	CAMPINAS	SP	SUDESTE	BRASIL	AMÉRICA DO SUL	DOMÉSTICA	IMPRODUTIVO	0	0	0	0	0	0	0	0	0	1102	457	1	0	0	0	0	0	1,45	0
AZU	AZUL LINHAS AÉREAS BRASILEIRAS S.A.	2020	1	SBNF	NAVEGANTES	SC	SUL	BRASIL	AMÉRICA DO SUL	SBKP	CAMPINAS	SP	SUDESTE	BRASIL	AMÉRICA DO SUL	DOMÉSTICA	NÃO REGULAR	65	4	53	0	0	31990	29705	3181	2578	1166	457	1	24221	0	0	70	6962	1,55	714
AZU	AZUL LINHAS AÉREAS BRASILEIRAS S.A.	2020	1	SBNF	NAVEGANTES	SC	SUL	BRASIL	AMÉRICA DO SUL	SBKP	CAMPINAS	SP	SUDESTE	BRASIL	AMÉRICA DO SUL	DOMÉSTICA	REGULAR	9886	498	52729	0	0	5131200	4581420	502377	412487	233980	43872	96	24097200	0	0	11228	1099390	106,55	96430
AZU	AZUL LINHAS AÉREAS BRASILEIRAS S.A.	2020	1	SBNF	NAVEGANTES	SC	SUL	BRASIL	AMÉRICA DO SUL	SBRJ	RIO DE JANEIRO	RJ	SUDESTE	BRASIL	AMÉRICA DO SUL	DOMÉSTICA	REGULAR	1788	42	3110	0	0	1594420	1265900	164207	105562	62847	14160	20	2201880	0	0	2252	231945	25,7833	11903
AZU	AZUL LINHAS AÉREAS BRASILEIRAS S.A.	2020	1	SBPA	PORTO ALEGRE	RS	SUL	BRASIL	AMÉRICA DO SUL	SBCF	CONFINS	MG	SUDESTE	BRASIL	AMÉRICA DO SUL	DOMÉSTICA	IMPRODUTIVO	0	0	0	0	0	0	0	0	0	2599	1362	1	0	0	0	0	0	3,33333	0
AZU	AZUL LINHAS AÉREAS BRASILEIRAS S.A.	2020	1	SBPA	PORTO ALEGRE	RS	SUL	BRASIL	AMÉRICA DO SUL	SBCF	CONFINS	MG	SUDESTE	BRASIL	AMÉRICA DO SUL	DOMÉSTICA	REGULAR	7573	307	20334	45	0	11203800	10148300	1147210	891960	294567	77634	57	27694900	61290	0	8226	842316	119	77299
AZU	AZUL LINHAS AÉREAS BRASILEIRAS S.A.	2020	1	SBPA	PORTO ALEGRE	RS	SUL	BRASIL	AMÉRICA DO SUL	SBCG	CAMPO GRANDE	MS	CENTRO-OESTE	BRASIL	AMÉRICA DO SUL	DOMÉSTICA	REGULAR	67	0	0	0	0														577
AZU	AZUL LINHAS AÉREAS BRASILEIRAS S.A.	2020	1	SBPA	PORTO ALEGRE	RS	SUL	BRASIL	AMÉRICA DO SUL	SBCT	CURITIBA	PR	SUL	BRASIL	AMÉRICA DO SUL	DOMÉSTICA	NÃO REGULAR	106	2	40	0	0	63012	56604	6100	4804	2527	534	1	21360	0	0	118	11425	1,03333	1007
AZU	AZUL LINHAS AÉREAS BRASILEIRAS S.A.	2020	1	SBPA	PORTO ALEGRE	RS	SUL	BRASIL	AMÉRICA DO SUL	SBCT	CURITIBA	PR	SUL	BRASIL	AMÉRICA DO SUL	DOMÉSTICA	REGULAR	13763	214	7973	0	0	8537590	7423670	882898	601537	334366	67818	127	4257580	0	0	15988	1653490	143,817	74375
AZU	AZUL LINHAS AÉREAS BRASILEIRAS S.A.	2020	1	SBPA	PORTO ALEGRE	RS	SUL	BRASIL	AMÉRICA DO SUL	SBFL	FLORIANÓPOLIS	SC	SUL	BRASIL	AMÉRICA DO SUL	DOMÉSTICA	NÃO REGULAR	116	2	20	0	0	81312	42108	6754	3463	4139	726	2	7260	0	0	224	18609	1,83333	821
AZU	AZUL LINHAS AÉREAS BRASILEIRAS S.A.	2020	1	SBPA	PORTO ALEGRE	RS	SUL	BRASIL	AMÉRICA DO SUL	SBFL	FLORIANÓPOLIS	SC	SUL	BRASIL	AMÉRICA DO SUL	DOMÉSTICA	REGULAR	8158	362	2885	0	0	4523710	2961350	395071	238352	214605	39204	108	1047260	0	0	12462	1088510	99,3	42027
AZU	AZUL LINHAS AÉREAS BRASILEIRAS S.A.	2020	1	SBPA	PORTO ALEGRE	RS	SUL	BRASIL	AMÉRICA DO SUL	SBGL	RIO DE JANEIRO	RJ	SUDESTE	BRASIL	AMÉRICA DO SUL	DOMÉSTICA	REGULAR	194	11	0	0	0	251328	217668	25714	17669	11707	2244	2	0	0	0	224	22919	4,83333	1199
AZU	AZUL LINHAS AÉREAS BRASILEIRAS S.A.	2020	1	SBPA	PORTO ALEGRE	RS	SUL	BRASIL	AMÉRICA DO SUL	SBGR	GUARULHOS	SP	SUDESTE	BRASIL	AMÉRICA DO SUL	DOMÉSTICA	IMPRODUTIVO	0	0	0	0	0	0	0	0	0	3756	866	1	0	0	0	0	0	1,6	0
AZU	AZUL LINHAS AÉREAS BRASILEIRAS S.A.	2020	1	SBPA	PORTO ALEGRE	RS	SUL	BRASIL	AMÉRICA DO SUL	SBGR	GUARULHOS	SP	SUDESTE	BRASIL	AMÉRICA DO SUL	DOMÉSTICA	NÃO REGULAR	0	0	3047	0	0	0	0	16502	2638	4259	866	1	2638700	0	0	0	19056	1,8	0
AZU	AZUL LINHAS AÉREAS BRASILEIRAS S.A.	2020	1	SBPA	PORTO ALEGRE	RS	SUL	BRASIL	AMÉRICA DO SUL	SBGR	GUARULHOS	SP	SUDESTE	BRASIL	AMÉRICA DO SUL	DOMÉSTICA	REGULAR	17435	535	102422	2	0	17718400	15667700	1983550	1402140	573726	132498	153	88697500	1732	0	20460	2290550	274,933	151848
AZU	AZUL LINHAS AÉREAS BRASILEIRAS S.A.	2020	1	SBPA	PORTO ALEGRE	RS	SUL	BRASIL	AMÉRICA DO SUL	SBKP	CAMPINAS	SP	SUDESTE	BRASIL	AMÉRICA DO SUL	DOMÉSTICA	IMPRODUTIVO	0	0	0	0	0	0	0	0	0	3849	874	1	0	0	0	0	0	1,58333	0
AZU	AZUL LINHAS AÉREAS BRASILEIRAS S.A.	2020	1	SBPA	PORTO ALEGRE	RS	SUL	BRASIL	AMÉRICA DO SUL	SBKP	CAMPINAS	SP	SUDESTE	BRASIL	AMÉRICA DO SUL	DOMÉSTICA	NÃO REGULAR	53	14	14775	0	0	61180	46322	56268	16932	13423	3496	4	12913400	0	0	70	64382	7,53333	625
AZU	AZUL LINHAS AÉREAS BRASILEIRAS S.A.	2020	1	SBPA	PORTO ALEGRE	RS	SUL	BRASIL	AMÉRICA DO SUL	SBKP	CAMPINAS	SP	SUDESTE	BRASIL	AMÉRICA DO SUL	DOMÉSTICA	REGULAR	22943	1649	72384	715	0	23158400	19839800	2482240	1760960	569787	159068	182	63263600	624910	0	26497	2840200	289,067	242580
AZU	AZUL LINHAS AÉREAS BRASILEIRAS S.A.	2020	1	SBPA	PORTO ALEGRE	RS	SUL	BRASIL	AMÉRICA DO SUL	SBRF	RECIFE	PE	NORDESTE	BRASIL	AMÉRICA DO SUL	DOMÉSTICA	REGULAR	593	19	0	0	0														6984
AZU	AZUL LINHAS AÉREAS BRASILEIRAS S.A.	2020	1	SBPA	PORTO ALEGRE	RS	SUL	BRASIL	AMÉRICA DO SUL	SBRJ	RIO DE JANEIRO	RJ	SUDESTE	BRASIL	AMÉRICA DO SUL	DOMÉSTICA	REGULAR	7178	301	5296	0	0	9372160	8039360	964001	673810	341497	85120	76	5931520	0	0	8368	860748	138,4	58002
AZU	AZUL LINHAS AÉREAS BRASILEIRAS S.A.	2020	1	SBPA	PORTO ALEGRE	RS	SUL	BRASIL	AMÉRICA DO SUL	SBSJ	SÃO JOSÉ DOS CAMPOS	SP	SUDESTE	BRASIL	AMÉRICA DO SUL	DOMÉSTICA	REGULAR	13	0	0	0	0	124848	107406	13165	8927	3508	918	1	0	0	0	136	14342	2,2	89
AZU	AZUL LINHAS AÉREAS BRASILEIRAS S.A.	2020	1	SBPA	PORTO ALEGRE	RS	SUL	BRASIL	AMÉRICA DO SUL	SBSP	SÃO PAULO	SP	SUDESTE	BRASIL	AMÉRICA DO SUL	DOMÉSTICA	REGULAR	100	5	24	0	0	88828	83800	9180	6925	3825	838	1	20112	0	0	106	10955	1,6	740
AZU	AZUL LINHAS AÉREAS BRASILEIRAS S.A.	2020	1	SBPB	PARNAÍBA	PI	NORDESTE	BRASIL	AMÉRICA DO SUL	SBKP	CAMPINAS	SP	SUDESTE	BRASIL	AMÉRICA DO SUL	DOMÉSTICA	NÃO REGULAR	107	3	88	0	0	272698	207990	23177	19174	8325	2311	1	203368	0	0	118	10029	3,11667	1653
AZU	AZUL LINHAS AÉREAS BRASILEIRAS S.A.	2020	1	SBPB	PARNAÍBA	PI	NORDESTE	BRASIL	AMÉRICA DO SUL	SBKP	CAMPINAS	SP	SUDESTE	BRASIL	AMÉRICA DO SUL	DOMÉSTICA	REGULAR	221	10	0	0	0														2792
AZU	AZUL LINHAS AÉREAS BRASILEIRAS S.A.	2020	1	SBPB	PARNAÍBA	PI	NORDESTE	BRASIL	AMÉRICA DO SUL	SBTE	TERESINA	PI	NORDESTE	BRASIL	AMÉRICA DO SUL	DOMÉSTICA	NÃO REGULAR	0	2	135	0	0	31860	24840	3332	2185	1600	270	1	36450	0	0	118	12341	0,65	12
AZU	AZUL LINHAS AÉREAS BRASILEIRAS S.A.	2020	1	SBPB	PARNAÍBA	PI	NORDESTE	BRASIL	AMÉRICA DO SUL	SBTE	TERESINA	PI	NORDESTE	BRASIL	AMÉRICA DO SUL	DOMÉSTICA	REGULAR	16	7	398	0	0	95580	79380	9750	7037	5031	810	3	107460	0	0	354	36116	2,13333	134
AZU	AZUL LINHAS AÉREAS BRASILEIRAS S.A.	2020	1	SBPF	PASSO FUNDO	RS	SUL	BRASIL	AMÉRICA DO SUL	SBFL	FLORIANÓPOLIS	SC	SUL	BRASIL	AMÉRICA DO SUL	DOMÉSTICA	NÃO REGULAR	1038	9	93	0	0	576784	390288	51793	31066	27068	4888	13	34968	0	0	1534	137765	11,8167	4693
AZU	AZUL LINHAS AÉREAS BRASILEIRAS S.A.	2020	1	SBPF	PASSO FUNDO	RS	SUL	BRASIL	AMÉRICA DO SUL	SBKP	CAMPINAS	SP	SUDESTE	BRASIL	AMÉRICA DO SUL	DOMÉSTICA	REGULAR	5221	144	7272	1	0	4710990	4009650	426790	342017	170110	42174	54	5679430	781	0	6032	546499	78,3833	46278
AZU	AZUL LINHAS AÉREAS BRASILEIRAS S.A.	2020	1	SBPG	PONTA GROSSA	PR	SUL	BRASIL	AMÉRICA DO SUL	SBKP	CAMPINAS	SP	SUDESTE	BRASIL	AMÉRICA DO SUL	DOMÉSTICA	REGULAR	943	25	155	0	0	436800	367770	32271	29967	14885	6240	16	60450	0	0	1120	82763	20,4333	5980
AZU	AZUL LINHAS AÉREAS BRASILEIRAS S.A.	2020	1	SBPJ	PALMAS	TO	NORTE	BRASIL	AMÉRICA DO SUL	SBGO	GOIÂNIA	GO	CENTRO-OESTE	BRASIL	AMÉRICA DO SUL	DOMÉSTICA	REGULAR	3821	96	7279	0	0	4863240	3671600	494433	308705	192720	42660	60	5175370	0	0	6840	695446	80,25	27314
AZU	AZUL LINHAS AÉREAS BRASILEIRAS S.A.	2020	1	SBPJ	PALMAS	TO	NORTE	BRASIL	AMÉRICA DO SUL	SBKP	CAMPINAS	SP	SUDESTE	BRASIL	AMÉRICA DO SUL	DOMÉSTICA	REGULAR	848	24	0	0	0														7655
AZU	AZUL LINHAS AÉREAS BRASILEIRAS S.A.	2020	1	SBPJ	PALMAS	TO	NORTE	BRASIL	AMÉRICA DO SUL	SBRF	RECIFE	PE	NORDESTE	BRASIL	AMÉRICA DO SUL	DOMÉSTICA	NÃO REGULAR	1285	24	0	0	0	3379430	1919790	373973	156902	74829	19422	13	0	0	0	2262	250321	29,3167	8651
AZU	AZUL LINHAS AÉREAS BRASILEIRAS S.A.	2020	1	SBPJ	PALMAS	TO	NORTE	BRASIL	AMÉRICA DO SUL	SBRF	RECIFE	PE	NORDESTE	BRASIL	AMÉRICA DO SUL	DOMÉSTICA	REGULAR	296	1	0	0	0	705168	649890	75422	55209	24752	5976	4	0	0	0	472	50484	10,1333	3024
AZU	AZUL LINHAS AÉREAS BRASILEIRAS S.A.	2020	1	SBPJ	PALMAS	TO	NORTE	BRASIL	AMÉRICA DO SUL	SBRJ	RIO DE JANEIRO	RJ	SUDESTE	BRASIL	AMÉRICA DO SUL	DOMÉSTICA	REGULAR	329	9	0	0	0														2579
AZU	AZUL LINHAS AÉREAS BRASILEIRAS S.A.	2020	1	SBPL	PETROLINA	PE	NORDESTE	BRASIL	AMÉRICA DO SUL	SBKP	CAMPINAS	SP	SUDESTE	BRASIL	AMÉRICA DO SUL	DOMÉSTICA	NÃO REGULAR	952	11	81	1	0	2019030	1589840	199499	134723	49449	11690	7	135270	1670	0	1209	119462	19,3833	9194
AZU	AZUL LINHAS AÉREAS BRASILEIRAS S.A.	2020	1	SBPL	PETROLINA	PE	NORDESTE	BRASIL	AMÉRICA DO SUL	SBKP	CAMPINAS	SP	SUDESTE	BRASIL	AMÉRICA DO SUL	DOMÉSTICA	REGULAR	311	7	12	0	0	581160	519370	59541	44382	12591	3340	2	20040	0	0	348	35654	4,95	3240
AZU	AZUL LINHAS AÉREAS BRASILEIRAS S.A.	2020	1	SBPL	PETROLINA	PE	NORDESTE	BRASIL	AMÉRICA DO SUL	SBRF	RECIFE	PE	NORDESTE	BRASIL	AMÉRICA DO SUL	DOMÉSTICA	NÃO REGULAR	1384	14	139	0	0	1155700	878840	114242	71565	36209	16510	26	88265	0	0	1820	179928	47,1667	8785
AZU	AZUL LINHAS AÉREAS BRASILEIRAS S.A.	2020	1	SBPL	PETROLINA	PE	NORDESTE	BRASIL	AMÉRICA DO SUL	SBRF	RECIFE	PE	NORDESTE	BRASIL	AMÉRICA DO SUL	DOMÉSTICA	REGULAR	5250	111	2524	0	0	4306570	3782060	449734	312903	164643	36195	57	1602740	0	0	6782	708284	67,2333	37786
AZU	AZUL LINHAS AÉREAS BRASILEIRAS S.A.	2020	1	SBPL	PETROLINA	PE	NORDESTE	BRASIL	AMÉRICA DO SUL	SBSV	SALVADOR	BA	NORDESTE	BRASIL	AMÉRICA DO SUL	DOMÉSTICA	REGULAR	244	3	0	0	0														2462
AZU	AZUL LINHAS AÉREAS BRASILEIRAS S.A.	2020	1	SBPO	PATO BRANCO	PR	SUL	BRASIL	AMÉRICA DO SUL	SBCT	CURITIBA	PR	SUL	BRASIL	AMÉRICA DO SUL	DOMÉSTICA	REGULAR	1376	52	102	0	0	622080	495360	45963	40648	20638	9000	25	36720	0	0	1728	127709	27,6333	9645
AZU	AZUL LINHAS AÉREAS BRASILEIRAS S.A.	2020	1	SBPS	PORTO SEGURO	BA	NORDESTE	BRASIL	AMÉRICA DO SUL	SBBR	BRASÍLIA	DF	CENTRO-OESTE	BRASIL	AMÉRICA DO SUL	DOMÉSTICA	NÃO REGULAR	98	10	0	0	0	111746	92806	10869	7631	7838	947	1	0	0	0	118	11478	3,01667	709
AZU	AZUL LINHAS AÉREAS BRASILEIRAS S.A.	2020	1	SBPS	PORTO SEGURO	BA	NORDESTE	BRASIL	AMÉRICA DO SUL	SBCF	CONFINS	MG	SUDESTE	BRASIL	AMÉRICA DO SUL	DOMÉSTICA	NÃO REGULAR	6496	142	1917	0	0	4503740	4072990	439242	340331	179719	37620	60	1201960	0	0	7183	700600	73,9167	53722
AZU	AZUL LINHAS AÉREAS BRASILEIRAS S.A.	2020	1	SBPS	PORTO SEGURO	BA	NORDESTE	BRASIL	AMÉRICA DO SUL	SBCF	CONFINS	MG	SUDESTE	BRASIL	AMÉRICA DO SUL	DOMÉSTICA	REGULAR	9048	206	3900	5	0	5886900	5614160	587176	474631	229943	47652	76	2445300	3135	0	9389	936549	95,1167	82328
AZU	AZUL LINHAS AÉREAS BRASILEIRAS S.A.	2020	1	SBPS	PORTO SEGURO	BA	NORDESTE	BRASIL	AMÉRICA DO SUL	SBCG	CAMPO GRANDE	MS	CENTRO-OESTE	BRASIL	AMÉRICA DO SUL	DOMÉSTICA	NÃO REGULAR	226	0	0	0	0	603216	385104	55359	33550	20267	5112	3	0	0	0	354	32489	7,83333	2740
AZU	AZUL LINHAS AÉREAS BRASILEIRAS S.A.	2020	1	SBPS	PORTO SEGURO	BA	NORDESTE	BRASIL	AMÉRICA DO SUL	SBCT	CURITIBA	PR	SUL	BRASIL	AMÉRICA DO SUL	DOMÉSTICA	NÃO REGULAR	179	0	0	0	0	343380	260445	33806	22422	11490	2910	2	0	0	0	236	23235	4,46667	1986
AZU	AZUL LINHAS AÉREAS BRASILEIRAS S.A.	2020	1	SBPS	PORTO SEGURO	BA	NORDESTE	BRASIL	AMÉRICA DO SUL	SBCT	CURITIBA	PR	SUL	BRASIL	AMÉRICA DO SUL	DOMÉSTICA	REGULAR	455	3	108	0	0	686760	662025	63722	55276	23305	5820	4	157140	0	0	472	43797	8,9	3759
AZU	AZUL LINHAS AÉREAS BRASILEIRAS S.A.	2020	1	SBPS	PORTO SEGURO	BA	NORDESTE	BRASIL	AMÉRICA DO SUL	SBFL	FLORIANÓPOLIS	SC	SUL	BRASIL	AMÉRICA DO SUL	DOMÉSTICA	NÃO REGULAR	283	0	0	0	0	747648	448272	69586	38749	25114	6336	4	0	0	0	472	43932	9,7	3240
AZU	AZUL LINHAS AÉREAS BRASILEIRAS S.A.	2020	1	SBPS	PORTO SEGURO	BA	NORDESTE	BRASIL	AMÉRICA DO SUL	SBGO	GOIÂNIA	GO	CENTRO-OESTE	BRASIL	AMÉRICA DO SUL	DOMÉSTICA	NÃO REGULAR	218	0	0	0	0	255116	235658	26246	19926	8893	2162	2	0	0	0	236	24281	3,53333	2084
AZU	AZUL LINHAS AÉREAS BRASILEIRAS S.A.	2020	1	SBPS	PORTO SEGURO	BA	NORDESTE	BRASIL	AMÉRICA DO SUL	SBGO	GOIÂNIA	GO	CENTRO-OESTE	BRASIL	AMÉRICA DO SUL	DOMÉSTICA	REGULAR	879	4	0	0	0	981548	950199	97471	79693	35049	8648	8	0	0	0	908	90171	13,9667	7800
AZU	AZUL LINHAS AÉREAS BRASILEIRAS S.A.	2020	1	SBPS	PORTO SEGURO	BA	NORDESTE	BRASIL	AMÉRICA DO SUL	SBGR	GUARULHOS	SP	SUDESTE	BRASIL	AMÉRICA DO SUL	DOMÉSTICA	NÃO REGULAR	6340	71	1983	0	0	7454990	6948640	703084	584360	265869	59184	54	2173370	0	0	6802	641524	106,65	55715
AZU	AZUL LINHAS AÉREAS BRASILEIRAS S.A.	2020	1	SBPS	PORTO SEGURO	BA	NORDESTE	BRASIL	AMÉRICA DO SUL	SBGR	GUARULHOS	SP	SUDESTE	BRASIL	AMÉRICA DO SUL	DOMÉSTICA	REGULAR	621	9	0	0	0	701440	680616	65164	56996	19338	4384	4	0	0	0	640	59458	7,9	5430
AZU	AZUL LINHAS AÉREAS BRASILEIRAS S.A.	2020	1	SBPS	PORTO SEGURO	BA	NORDESTE	BRASIL	AMÉRICA DO SUL	SBKP	CAMPINAS	SP	SUDESTE	BRASIL	AMÉRICA DO SUL	DOMÉSTICA	NÃO REGULAR	2997	94	813	5	0	3696220	3341660	363646	284287	115277	26760	24	906495	5575	0	3315	326152	46,5167	29390
AZU	AZUL LINHAS AÉREAS BRASILEIRAS S.A.	2020	1	SBPS	PORTO SEGURO	BA	NORDESTE	BRASIL	AMÉRICA DO SUL	SBKP	CAMPINAS	SP	SUDESTE	BRASIL	AMÉRICA DO SUL	DOMÉSTICA	REGULAR	1204	12	84	0	0	1368100	1342460	134148	113330	39689	10035	9	93660	0	0	1227	120317	17,85	11261
AZU	AZUL LINHAS AÉREAS BRASILEIRAS S.A.	2020	1	SBPS	PORTO SEGURO	BA	NORDESTE	BRASIL	AMÉRICA DO SUL	SBRF	RECIFE	PE	NORDESTE	BRASIL	AMÉRICA DO SUL	DOMÉSTICA	REGULAR	187	3	0	0	0														1950
AZU	AZUL LINHAS AÉREAS BRASILEIRAS S.A.	2020	1	SBPS	PORTO SEGURO	BA	NORDESTE	BRASIL	AMÉRICA DO SUL	SBRJ	RIO DE JANEIRO	RJ	SUDESTE	BRASIL	AMÉRICA DO SUL	DOMÉSTICA	NÃO REGULAR	3139	35	269	0	0	2860870	2627340	286665	223995	124763	25947	31	225153	0	0	3418	342508	50	31940
AZU	AZUL LINHAS AÉREAS BRASILEIRAS S.A.	2020	1	SBPS	PORTO SEGURO	BA	NORDESTE	BRASIL	AMÉRICA DO SUL	SBSP	SÃO PAULO	SP	SUDESTE	BRASIL	AMÉRICA DO SUL	DOMÉSTICA	NÃO REGULAR	409	3	52	0	0	503552	459716	49436	39741	20546	4496	4	58448	0	0	448	43984	8,15	4631
AZU	AZUL LINHAS AÉREAS BRASILEIRAS S.A.	2020	1	SBPS	PORTO SEGURO	BA	NORDESTE	BRASIL	AMÉRICA DO SUL	SBSP	SÃO PAULO	SP	SUDESTE	BRASIL	AMÉRICA DO SUL	DOMÉSTICA	REGULAR	462	5	0	0	0	530528	519288	49810	44630	20581	4496	4	0	0	0	472	44317	7,98333	5058
AZU	AZUL LINHAS AÉREAS BRASILEIRAS S.A.	2020	1	SBPS	PORTO SEGURO	BA	NORDESTE	BRASIL	AMÉRICA DO SUL	SBSV	SALVADOR	BA	NORDESTE	BRASIL	AMÉRICA DO SUL	DOMÉSTICA	IMPRODUTIVO	0	0	0	0	0	0	0	0	0	2272	401	1	0	0	0	0	0	1,06667	0
AZU	AZUL LINHAS AÉREAS BRASILEIRAS S.A.	2020	1	SBPS	PORTO SEGURO	BA	NORDESTE	BRASIL	AMÉRICA DO SUL	SBSV	SALVADOR	BA	NORDESTE	BRASIL	AMÉRICA DO SUL	DOMÉSTICA	NÃO REGULAR	64	1	2	0	0	47318	25664	3937	2081	2214	401	1	802	0	0	118	9820	0,983333	390
AZU	AZUL LINHAS AÉREAS BRASILEIRAS S.A.	2020	1	SBPS	PORTO SEGURO	BA	NORDESTE	BRASIL	AMÉRICA DO SUL	SBSV	SALVADOR	BA	NORDESTE	BRASIL	AMÉRICA DO SUL	DOMÉSTICA	REGULAR	5156	113	1547	0	0	2602490	2144950	233286	176145	120985	22055	55	620347	0	0	6490	581834	53,3833	34609
AZU	AZUL LINHAS AÉREAS BRASILEIRAS S.A.	2020	1	SBPS	PORTO SEGURO	BA	NORDESTE	BRASIL	AMÉRICA DO SUL	SBVT	VITÓRIA	ES	SUDESTE	BRASIL	AMÉRICA DO SUL	DOMÉSTICA	NÃO REGULAR	1190	10	0	0	0	681096	528360	59024	42700	31371	5772	13	0	0	0	1534	132952	13,7	6937
AZU	AZUL LINHAS AÉREAS BRASILEIRAS S.A.	2020	1	SBPV	PORTO VELHO	RO	NORTE	BRASIL	AMÉRICA DO SUL	SBCF	CONFINS	MG	SUDESTE	BRASIL	AMÉRICA DO SUL	DOMÉSTICA	REGULAR	4791	91	4868	0	0	13135600	11805000	1333630	1015190	286654	76384	31	11994800	0	0	5331	541251	108,95	47824
AZU	AZUL LINHAS AÉREAS BRASILEIRAS S.A.	2020	1	SBPV	PORTO VELHO	RO	NORTE	BRASIL	AMÉRICA DO SUL	SBEG	MANAUS	AM	NORTE	BRASIL	AMÉRICA DO SUL	DOMÉSTICA	REGULAR	5972	81	14625	6	0	5387880	4544690	501355	388065	197627	45660	60	11129600	4566	0	7080	658846	80	47452
AZU	AZUL LINHAS AÉREAS BRASILEIRAS S.A.	2020	1	SBPV	PORTO VELHO	RO	NORTE	BRASIL	AMÉRICA DO SUL	SBKP	CAMPINAS	SP	SUDESTE	BRASIL	AMÉRICA DO SUL	DOMÉSTICA	REGULAR	1091	18	0	0	0														11720
AZU	AZUL LINHAS AÉREAS BRASILEIRAS S.A.	2020	1	SBQV	VITÓRIA DA CONQUISTA	BA	NORDESTE	BRASIL	AMÉRICA DO SUL	SBCF	CONFINS	MG	SUDESTE	BRASIL	AMÉRICA DO SUL	DOMÉSTICA	REGULAR	3071	63	3268	6	0	2282590	2026750	215017	173223	91510	19344	31	2039230	3744	0	3658	344604	37,7	28780
AZU	AZUL LINHAS AÉREAS BRASILEIRAS S.A.	2020	1	SBQV	VITÓRIA DA CONQUISTA	BA	NORDESTE	BRASIL	AMÉRICA DO SUL	SBKP	CAMPINAS	SP	SUDESTE	BRASIL	AMÉRICA DO SUL	DOMÉSTICA	REGULAR	2424	57	324	0	0	3144960	2714880	311651	227797	113584	26880	24	362880	0	0	2808	278269	45,1333	21276
AZU	AZUL LINHAS AÉREAS BRASILEIRAS S.A.	2020	1	SBQV	VITÓRIA DA CONQUISTA	BA	NORDESTE	BRASIL	AMÉRICA DO SUL	SBSV	SALVADOR	BA	NORDESTE	BRASIL	AMÉRICA DO SUL	DOMÉSTICA	REGULAR	4501	54	653	0	0	2188900	1636600	217124	133277	105340	18550	53	228550	0	0	6254	620421	47,25	28071
AZU	AZUL LINHAS AÉREAS BRASILEIRAS S.A.	2020	1	SBRD	RONDONÓPOLIS	MT	CENTRO-OESTE	BRASIL	AMÉRICA DO SUL	SBKP	CAMPINAS	SP	SUDESTE	BRASIL	AMÉRICA DO SUL	DOMÉSTICA	REGULAR	1871	22	2185	0	0	2983330	1996360	309998	167196	106285	25608	24	2331400	0	0	2796	290544	41,4833	14200
AZU	AZUL LINHAS AÉREAS BRASILEIRAS S.A.	2020	1	SBRF	RECIFE	PE	NORDESTE	BRASIL	AMÉRICA DO SUL	SBAR	ARACAJU	SE	NORDESTE	BRASIL	AMÉRICA DO SUL	DOMÉSTICA	REGULAR	7005	155	27978	123	0	3326400	2773980	318403	241315	115897	47520	120	11079300	48708	0	8400	804208	161,983	56182
AZU	AZUL LINHAS AÉREAS BRASILEIRAS S.A.	2020	1	SBRF	RECIFE	PE	NORDESTE	BRASIL	AMÉRICA DO SUL	SBBE	BELÉM	PA	NORTE	BRASIL	AMÉRICA DO SUL	DOMÉSTICA	NÃO REGULAR	538	21	1287	38	0	1167890	902764	123814	79379	26340	6712	4	2159590	63764	0	696	73788	10,4667	5670
AZU	AZUL LINHAS AÉREAS BRASILEIRAS S.A.	2020	1	SBRF	RECIFE	PE	NORDESTE	BRASIL	AMÉRICA DO SUL	SBBE	BELÉM	PA	NORTE	BRASIL	AMÉRICA DO SUL	DOMÉSTICA	REGULAR	6907	100	35645	0	0	12405500	11589900	1311480	1056900	288652	73832	44	59812300	0	0	7393	781589	113,65	76202
AZU	AZUL LINHAS AÉREAS BRASILEIRAS S.A.	2020	1	SBRF	RECIFE	PE	NORDESTE	BRASIL	AMÉRICA DO SUL	SBBR	BRASÍLIA	DF	CENTRO-OESTE	BRASIL	AMÉRICA DO SUL	DOMÉSTICA	NÃO REGULAR	735	24	1311	0	0	1311620	1215690	127423	106419	31791	8270	5	2168390	0	0	793	77041	12,45	7906
AZU	AZUL LINHAS AÉREAS BRASILEIRAS S.A.	2020	1	SBRF	RECIFE	PE	NORDESTE	BRASIL	AMÉRICA DO SUL	SBBR	BRASÍLIA	DF	CENTRO-OESTE	BRASIL	AMÉRICA DO SUL	DOMÉSTICA	REGULAR	12818	223	13612	0	0	23554600	21201000	2252780	1804640	529612	137282	83	22514200	0	0	14241	1362040	211,467	116139
AZU	AZUL LINHAS AÉREAS BRASILEIRAS S.A.	2020	1	SBRF	RECIFE	PE	NORDESTE	BRASIL	AMÉRICA DO SUL	SBCF	CONFINS	MG	SUDESTE	BRASIL	AMÉRICA DO SUL	DOMÉSTICA	NÃO REGULAR	6727	355	7685	54	0	13087500	10868500	1372070	939628	302250	77184	48	12357500	86832	0	8139	853290	119,6	69379
AZU	AZUL LINHAS AÉREAS BRASILEIRAS S.A.	2020	1	SBRF	RECIFE	PE	NORDESTE	BRASIL	AMÉRICA DO SUL	SBCF	CONFINS	MG	SUDESTE	BRASIL	AMÉRICA DO SUL	DOMÉSTICA	REGULAR	13617	468	30224	126	0	25309900	22360800	2586290	1964220	595477	151152	94	48600200	202608	0	15740	1608420	233,467	144956
AZU	AZUL LINHAS AÉREAS BRASILEIRAS S.A.	2020	1	SBRF	RECIFE	PE	NORDESTE	BRASIL	AMÉRICA DO SUL	SBEG	MANAUS	AM	NORTE	BRASIL	AMÉRICA DO SUL	DOMÉSTICA	NÃO REGULAR	5425	123	37802	0	0	16664500	15390700	1686320	1449470	349509	96458	34	107244000	0	0	5874	594410	132,75	66245
AZU	AZUL LINHAS AÉREAS BRASILEIRAS S.A.	2020	1	SBRF	RECIFE	PE	NORDESTE	BRASIL	AMÉRICA DO SUL	SBEG	MANAUS	AM	NORTE	BRASIL	AMÉRICA DO SUL	DOMÉSTICA	REGULAR	4379	70	23749	0	0	13251600	12423200	1364170	1149400	276523	76599	27	67375900	0	0	4671	480855	105,033	52976
AZU	AZUL LINHAS AÉREAS BRASILEIRAS S.A.	2020	1	SBRF	RECIFE	PE	NORDESTE	BRASIL	AMÉRICA DO SUL	SBGL	RIO DE JANEIRO	RJ	SUDESTE	BRASIL	AMÉRICA DO SUL	DOMÉSTICA	NÃO REGULAR	3835	84	16580	240	0	9291280	7129260	895240	622438	211648	53911	29	30822200	446160	0	4998	481579	83,05	30628
AZU	AZUL LINHAS AÉREAS BRASILEIRAS S.A.	2020	1	SBRF	RECIFE	PE	NORDESTE	BRASIL	AMÉRICA DO SUL	SBGL	RIO DE JANEIRO	RJ	SUDESTE	BRASIL	AMÉRICA DO SUL	DOMÉSTICA	REGULAR	12048	306	52174	0	0	26342000	22397200	2552960	2019290	613736	156156	84	96991500	0	0	14170	1373320	240,567	130472
AZU	AZUL LINHAS AÉREAS BRASILEIRAS S.A.	2020	1	SBRF	RECIFE	PE	NORDESTE	BRASIL	AMÉRICA DO SUL	SBGO	GOIÂNIA	GO	CENTRO-OESTE	BRASIL	AMÉRICA DO SUL	DOMÉSTICA	REGULAR	741	3	259	0	0	857624	846722	83469	75327	28002	7268	4	470603	0	0	472	45939	10,9	10229
AZU	AZUL LINHAS AÉREAS BRASILEIRAS S.A.	2020	1	SBRF	RECIFE	PE	NORDESTE	BRASIL	AMÉRICA DO SUL	SBGR	GUARULHOS	SP	SUDESTE	BRASIL	AMÉRICA DO SUL	DOMÉSTICA	IMPRODUTIVO	0	0	0	0	0	0	0	0	0	8499	2101	1	0	0	0	0	0	3,26667	0
AZU	AZUL LINHAS AÉREAS BRASILEIRAS S.A.	2020	1	SBRF	RECIFE	PE	NORDESTE	BRASIL	AMÉRICA DO SUL	SBGR	GUARULHOS	SP	SUDESTE	BRASIL	AMÉRICA DO SUL	DOMÉSTICA	NÃO REGULAR	689	19	820	0	0	1437080	1380360	138032	123472	34783	8404	4	1722820	0	0	684	65699	13,5	9045
AZU	AZUL LINHAS AÉREAS BRASILEIRAS S.A.	2020	1	SBRF	RECIFE	PE	NORDESTE	BRASIL	AMÉRICA DO SUL	SBGR	GUARULHOS	SP	SUDESTE	BRASIL	AMÉRICA DO SUL	DOMÉSTICA	REGULAR	26688	864	69196	48	0	60565600	56861500	6049440	5045810	1402120	355069	169	145381000	100848	0	28827	2879360	547,983	298420
AZU	AZUL LINHAS AÉREAS BRASILEIRAS S.A.	2020	1	SBRF	RECIFE	PE	NORDESTE	BRASIL	AMÉRICA DO SUL	SBJP	BAYEUX	PB	NORDESTE	BRASIL	AMÉRICA DO SUL	DOMÉSTICA	IMPRODUTIVO	0	0	0	0	0	0	0	0	0	471	109	1	0	0	0	0	0	0,766667	0
AZU	AZUL LINHAS AÉREAS BRASILEIRAS S.A.	2020	1	SBRF	RECIFE	PE	NORDESTE	BRASIL	AMÉRICA DO SUL	SBJP	BAYEUX	PB	NORDESTE	BRASIL	AMÉRICA DO SUL	DOMÉSTICA	REGULAR	6649	247	29152	82	0	907970	724741	87795	64050	52667	12971	119	3177570	8938	0	8330	806034	83,3167	60367
AZU	AZUL LINHAS AÉREAS BRASILEIRAS S.A.	2020	1	SBRF	RECIFE	PE	NORDESTE	BRASIL	AMÉRICA DO SUL	SBKP	CAMPINAS	SP	SUDESTE	BRASIL	AMÉRICA DO SUL	DOMÉSTICA	NÃO REGULAR	3569	176	6900	177	0	8996830	7516310	851415	653098	215684	54756	26	14531400	372762	0	4272	404286	84,45	35545
AZU	AZUL LINHAS AÉREAS BRASILEIRAS S.A.	2020	1	SBRF	RECIFE	PE	NORDESTE	BRASIL	AMÉRICA DO SUL	SBKP	CAMPINAS	SP	SUDESTE	BRASIL	AMÉRICA DO SUL	DOMÉSTICA	REGULAR	22950	1310	56723	501	0	54021000	49124600	5693670	4370780	1181220	303264	144	119459000	1055110	0	25651	2703580	446,883	265075
AZU	AZUL LINHAS AÉREAS BRASILEIRAS S.A.	2020	1	SBRF	RECIFE	PE	NORDESTE	BRASIL	AMÉRICA DO SUL	SBMO	RIO LARGO	AL	NORDESTE	BRASIL	AMÉRICA DO SUL	DOMÉSTICA	IMPRODUTIVO	0	0	0	0	0	0	0	0	0	1414	181	1	0	0	0	0	0	0,683333	0
AZU	AZUL LINHAS AÉREAS BRASILEIRAS S.A.	2020	1	SBRF	RECIFE	PE	NORDESTE	BRASIL	AMÉRICA DO SUL	SBMO	RIO LARGO	AL	NORDESTE	BRASIL	AMÉRICA DO SUL	DOMÉSTICA	NÃO REGULAR	1298	46	2617	53	0	278740	234938	26766	20070	12276	3982	22	473677	9593	0	1540	147930	18,3167	10978
AZU	AZUL LINHAS AÉREAS BRASILEIRAS S.A.	2020	1	SBRF	RECIFE	PE	NORDESTE	BRASIL	AMÉRICA DO SUL	SBMO	RIO LARGO	AL	NORDESTE	BRASIL	AMÉRICA DO SUL	DOMÉSTICA	REGULAR	6988	190	10130	12	0	1555150	1264830	149191	107314	70677	21720	120	1833530	2172	0	8592	824628	101,283	58981
AZU	AZUL LINHAS AÉREAS BRASILEIRAS S.A.	2020	1	SBRF	RECIFE	PE	NORDESTE	BRASIL	AMÉRICA DO SUL	SBMQ	MACAPÁ	AP	NORTE	BRASIL	AMÉRICA DO SUL	DOMÉSTICA	REGULAR	443	5	1193	0	0	947304	889101	87545	79439	31166	8028	4	2394350	0	0	472	43621	12,05	5164
AZU	AZUL LINHAS AÉREAS BRASILEIRAS S.A.	2020	1	SBRF	RECIFE	PE	NORDESTE	BRASIL	AMÉRICA DO SUL	SBPJ	PALMAS	TO	NORTE	BRASIL	AMÉRICA DO SUL	DOMÉSTICA	NÃO REGULAR	2176	26	256	0	0	3639380	3250940	363603	275099	81342	20916	14	382464	0	0	2436	243382	32,2333	20684
AZU	AZUL LINHAS AÉREAS BRASILEIRAS S.A.	2020	1	SBRF	RECIFE	PE	NORDESTE	BRASIL	AMÉRICA DO SUL	SBPJ	PALMAS	TO	NORTE	BRASIL	AMÉRICA DO SUL	DOMÉSTICA	REGULAR	258	2	266	0	0	705168	633456	65195	55780	24533	5976	4	397404	0	0	472	43639	9,76667	3177
AZU	AZUL LINHAS AÉREAS BRASILEIRAS S.A.	2020	1	SBRF	RECIFE	PE	NORDESTE	BRASIL	AMÉRICA DO SUL	SBSG	SÃO GONÇALO DO AMARANTE	RN	NORDESTE	BRASIL	AMÉRICA DO SUL	DOMÉSTICA	REGULAR	9253	343	25031	6	0	2872390	2470550	274737	214846	113115	40851	153	6683280	1602	0	10758	1029250	162,483	85950
AZU	AZUL LINHAS AÉREAS BRASILEIRAS S.A.	2020	1	SBRF	RECIFE	PE	NORDESTE	BRASIL	AMÉRICA DO SUL	SBSL	SÃO LUÍS	MA	NORDESTE	BRASIL	AMÉRICA DO SUL	DOMÉSTICA	REGULAR	3249	58	27483	364	0	4353620	3902050	426163	366803	144811	34829	29	33007100	437164	0	3625	354853	57,4167	34269
AZU	AZUL LINHAS AÉREAS BRASILEIRAS S.A.	2020	1	SBRF	RECIFE	PE	NORDESTE	BRASIL	AMÉRICA DO SUL	SBSV	SALVADOR	BA	NORDESTE	BRASIL	AMÉRICA DO SUL	DOMÉSTICA	IMPRODUTIVO	0	0	0	0	0	0	0	0	0	1567	649	1	0	0	0	0	0	2,06667	0
AZU	AZUL LINHAS AÉREAS BRASILEIRAS S.A.	2020	1	SBRF	RECIFE	PE	NORDESTE	BRASIL	AMÉRICA DO SUL	SBSV	SALVADOR	BA	NORDESTE	BRASIL	AMÉRICA DO SUL	DOMÉSTICA	NÃO REGULAR	428	7	0	0	0	303732	280368	27115	22912	10389	3894	6	0	0	0	468	41784	10,7	2847
AZU	AZUL LINHAS AÉREAS BRASILEIRAS S.A.	2020	1	SBRF	RECIFE	PE	NORDESTE	BRASIL	AMÉRICA DO SUL	SBSV	SALVADOR	BA	NORDESTE	BRASIL	AMÉRICA DO SUL	DOMÉSTICA	REGULAR	23949	546	42805	0	0	18437400	15731100	1742070	1319700	593232	126555	195	27780400	0	0	28409	2684370	269,317	169844
AZU	AZUL LINHAS AÉREAS BRASILEIRAS S.A.	2020	1	SBRF	RECIFE	PE	NORDESTE	BRASIL	AMÉRICA DO SUL	SBTE	TERESINA	PI	NORDESTE	BRASIL	AMÉRICA DO SUL	DOMÉSTICA	NÃO REGULAR	3397	34	11245	0	0	5000770	3182990	535288	274580	119826	29047	31	10536600	0	0	5337	571297	49,0167	27040
AZU	AZUL LINHAS AÉREAS BRASILEIRAS S.A.	2020	1	SBRF	RECIFE	PE	NORDESTE	BRASIL	AMÉRICA DO SUL	SBTE	TERESINA	PI	NORDESTE	BRASIL	AMÉRICA DO SUL	DOMÉSTICA	REGULAR	4822	61	23304	0	0	5403680	4518210	576801	401571	138001	32795	35	21835900	0	0	5767	615600	57,3	43637
AZU	AZUL LINHAS AÉREAS BRASILEIRAS S.A.	2020	1	SBRF	RECIFE	PE	NORDESTE	BRASIL	AMÉRICA DO SUL	SBVT	VITÓRIA	ES	SUDESTE	BRASIL	AMÉRICA DO SUL	DOMÉSTICA	REGULAR	4298	41	1512	50	0	6917220	6309460	657695	535412	176388	44040	30	2219620	73400	0	4712	448033	70,3167	40870
AZU	AZUL LINHAS AÉREAS BRASILEIRAS S.A.	2020	1	SBRJ	RIO DE JANEIRO	RJ	SUDESTE	BRASIL	AMÉRICA DO SUL	SBBR	BRASÍLIA	DF	CENTRO-OESTE	BRASIL	AMÉRICA DO SUL	DOMÉSTICA	REGULAR	5661	72	921	0	0	5772160	5253410	488995	423903	242238	53824	58	854688	0	0	6220	526963	103,717	31326
AZU	AZUL LINHAS AÉREAS BRASILEIRAS S.A.	2020	1	SBRJ	RIO DE JANEIRO	RJ	SUDESTE	BRASIL	AMÉRICA DO SUL	SBCF	CONFINS	MG	SUDESTE	BRASIL	AMÉRICA DO SUL	DOMÉSTICA	NÃO REGULAR	245	22	200	0	0	114000	91875	8754	7685	5404	1125	3	75000	0	0	304	23349	3,3	1924
AZU	AZUL LINHAS AÉREAS BRASILEIRAS S.A.	2020	1	SBRJ	RIO DE JANEIRO	RJ	SUDESTE	BRASIL	AMÉRICA DO SUL	SBCF	CONFINS	MG	SUDESTE	BRASIL	AMÉRICA DO SUL	DOMÉSTICA	REGULAR	15523	598	8932	136	0	7303500	5947880	568876	491141	390399	63000	168	3349500	51000	0	19476	1517200	169,967	108575
AZU	AZUL LINHAS AÉREAS BRASILEIRAS S.A.	2020	1	SBRJ	RIO DE JANEIRO	RJ	SUDESTE	BRASIL	AMÉRICA DO SUL	SBCG	CAMPO GRANDE	MS	CENTRO-OESTE	BRASIL	AMÉRICA DO SUL	DOMÉSTICA	REGULAR	338	0	0	0	0														2826
AZU	AZUL LINHAS AÉREAS BRASILEIRAS S.A.	2020	1	SBRJ	RIO DE JANEIRO	RJ	SUDESTE	BRASIL	AMÉRICA DO SUL	SBCT	CURITIBA	PR	SUL	BRASIL	AMÉRICA DO SUL	DOMÉSTICA	NÃO REGULAR	237	4	23	0	0	239304	160212	16231	13225	10109	2028	3	15548	0	0	354	24014	4,38333	1769
AZU	AZUL LINHAS AÉREAS BRASILEIRAS S.A.	2020	1	SBRJ	RIO DE JANEIRO	RJ	SUDESTE	BRASIL	AMÉRICA DO SUL	SBCT	CURITIBA	PR	SUL	BRASIL	AMÉRICA DO SUL	DOMÉSTICA	REGULAR	5369	127	631	0	0	4438620	3629440	364576	293705	195836	39884	59	426556	0	0	6566	539357	81,1833	31210
AZU	AZUL LINHAS AÉREAS BRASILEIRAS S.A.	2020	1	SBRJ	RIO DE JANEIRO	RJ	SUDESTE	BRASIL	AMÉRICA DO SUL	SBFL	FLORIANÓPOLIS	SC	SUL	BRASIL	AMÉRICA DO SUL	DOMÉSTICA	NÃO REGULAR	2222	73	368	0	0	2249800	1682050	158701	135269	92601	19682	26	278576	0	0	2972	209664	38,1833	11690
AZU	AZUL LINHAS AÉREAS BRASILEIRAS S.A.	2020	1	SBRJ	RIO DE JANEIRO	RJ	SUDESTE	BRASIL	AMÉRICA DO SUL	SBGL	RIO DE JANEIRO	RJ	SUDESTE	BRASIL	AMÉRICA DO SUL	DOMÉSTICA	IMPRODUTIVO	0	0	0	0	0	0	0	0	0	938	14	1	0	0	0	0	0	0,55	0
AZU	AZUL LINHAS AÉREAS BRASILEIRAS S.A.	2020	1	SBRJ	RIO DE JANEIRO	RJ	SUDESTE	BRASIL	AMÉRICA DO SUL	SBGO	GOIÂNIA	GO	CENTRO-OESTE	BRASIL	AMÉRICA DO SUL	DOMÉSTICA	NÃO REGULAR	169	6	0	0	0	199916	159367	15995	13722	9037	1886	2	0	0	0	212	16963	3,75	1877
AZU	AZUL LINHAS AÉREAS BRASILEIRAS S.A.	2020	1	SBRJ	RIO DE JANEIRO	RJ	SUDESTE	BRASIL	AMÉRICA DO SUL	SBGO	GOIÂNIA	GO	CENTRO-OESTE	BRASIL	AMÉRICA DO SUL	DOMÉSTICA	REGULAR	2996	60	1181	0	0	3566430	3169420	296426	266445	141813	33005	35	1113680	0	0	3782	314364	60,6	25615
AZU	AZUL LINHAS AÉREAS BRASILEIRAS S.A.	2020	1	SBRJ	RIO DE JANEIRO	RJ	SUDESTE	BRASIL	AMÉRICA DO SUL	SBGR	GUARULHOS	SP	SUDESTE	BRASIL	AMÉRICA DO SUL	DOMÉSTICA	NÃO REGULAR	167	16	112	0	0	76832	57281	6460	4844	4689	686	2	38416	0	0	224	18837	2,13333	1489
AZU	AZUL LINHAS AÉREAS BRASILEIRAS S.A.	2020	1	SBRJ	RIO DE JANEIRO	RJ	SUDESTE	BRASIL	AMÉRICA DO SUL	SBGR	GUARULHOS	SP	SUDESTE	BRASIL	AMÉRICA DO SUL	DOMÉSTICA	REGULAR	6015	255	1634	0	0	2516930	2059720	202694	172735	157050	21609	63	560462	0	0	7338	591033	70,4833	51698
AZU	AZUL LINHAS AÉREAS BRASILEIRAS S.A.	2020	1	SBRJ	RIO DE JANEIRO	RJ	SUDESTE	BRASIL	AMÉRICA DO SUL	SBKP	CAMPINAS	SP	SUDESTE	BRASIL	AMÉRICA DO SUL	DOMÉSTICA	IMPRODUTIVO	0	0	0	0	0	0	0	0	0	1460	407	1	0	0	0	0	0	0,65	0
AZU	AZUL LINHAS AÉREAS BRASILEIRAS S.A.	2020	1	SBRJ	RIO DE JANEIRO	RJ	SUDESTE	BRASIL	AMÉRICA DO SUL	SBKP	CAMPINAS	SP	SUDESTE	BRASIL	AMÉRICA DO SUL	DOMÉSTICA	NÃO REGULAR	164	22	302	0	0	96052	66748	6988	5769	5055	814	2	122914	0	0	236	17172	2,16667	1575
AZU	AZUL LINHAS AÉREAS BRASILEIRAS S.A.	2020	1	SBRJ	RIO DE JANEIRO	RJ	SUDESTE	BRASIL	AMÉRICA DO SUL	SBKP	CAMPINAS	SP	SUDESTE	BRASIL	AMÉRICA DO SUL	DOMÉSTICA	REGULAR	22797	1606	13761	279	0	11546600	9207150	928199	775925	622016	99715	245	5600730	113553	0	28370	2280860	273,85	196824
AZU	AZUL LINHAS AÉREAS BRASILEIRAS S.A.	2020	1	SBRJ	RIO DE JANEIRO	RJ	SUDESTE	BRASIL	AMÉRICA DO SUL	SBPJ	PALMAS	TO	NORTE	BRASIL	AMÉRICA DO SUL	DOMÉSTICA	REGULAR	294	0	0	0	0														2676
AZU	AZUL LINHAS AÉREAS BRASILEIRAS S.A.	2020	1	SBRJ	RIO DE JANEIRO	RJ	SUDESTE	BRASIL	AMÉRICA DO SUL	SBSP	SÃO PAULO	SP	SUDESTE	BRASIL	AMÉRICA DO SUL	DOMÉSTICA	REGULAR	30254	1198	7747	25	0	17376200	11073000	1364110	866950	993942	150792	412	2835400	9150	0	47476	3727630	430,433	92492
AZU	AZUL LINHAS AÉREAS BRASILEIRAS S.A.	2020	1	SBRJ	RIO DE JANEIRO	RJ	SUDESTE	BRASIL	AMÉRICA DO SUL	SBVT	VITÓRIA	ES	SUDESTE	BRASIL	AMÉRICA DO SUL	DOMÉSTICA	NÃO REGULAR	77	1	23	0	0	49324	32186	3457	2633	2145	418	1	9614	0	0	118	8271	0,933333	502
AZU	AZUL LINHAS AÉREAS BRASILEIRAS S.A.	2020	1	SBRP	RIBEIRÃO PRETO	SP	SUDESTE	BRASIL	AMÉRICA DO SUL	SBBH	BELO HORIZONTE	MG	SUDESTE	BRASIL	AMÉRICA DO SUL	DOMÉSTICA	IMPRODUTIVO	0	0	0	0	0	0	0	0	0	826	423	1	0	0	0	0	0	1,15	0
AZU	AZUL LINHAS AÉREAS BRASILEIRAS S.A.	2020	1	SBRP	RIBEIRÃO PRETO	SP	SUDESTE	BRASIL	AMÉRICA DO SUL	SBCF	CONFINS	MG	SUDESTE	BRASIL	AMÉRICA DO SUL	DOMÉSTICA	REGULAR	2610	96	2909	8	0	1508500	1165420	143664	97790	56247	21550	50	1253780	3448	0	3500	333383	72,75	20515
AZU	AZUL LINHAS AÉREAS BRASILEIRAS S.A.	2020	1	SBRP	RIBEIRÃO PRETO	SP	SUDESTE	BRASIL	AMÉRICA DO SUL	SBCT	CURITIBA	PR	SUL	BRASIL	AMÉRICA DO SUL	DOMÉSTICA	IMPRODUTIVO	0	0	0	0	0	0	0	0	0	2527	509	1	0	0	0	0	0	1,03333	0
AZU	AZUL LINHAS AÉREAS BRASILEIRAS S.A.	2020	1	SBRP	RIBEIRÃO PRETO	SP	SUDESTE	BRASIL	AMÉRICA DO SUL	SBCT	CURITIBA	PR	SUL	BRASIL	AMÉRICA DO SUL	DOMÉSTICA	REGULAR	997	20	76	0	0	810328	507473	77712	40711	27088	11707	23	38684	0	0	1592	152695	35,9833	5147
AZU	AZUL LINHAS AÉREAS BRASILEIRAS S.A.	2020	1	SBRP	RIBEIRÃO PRETO	SP	SUDESTE	BRASIL	AMÉRICA DO SUL	SBGL	RIO DE JANEIRO	RJ	SUDESTE	BRASIL	AMÉRICA DO SUL	DOMÉSTICA	REGULAR	1270	15	59	0	0	766052	637540	73035	51735	26128	11044	22	29618	0	0	1526	145513	36,1	7771
AZU	AZUL LINHAS AÉREAS BRASILEIRAS S.A.	2020	1	SBRP	RIBEIRÃO PRETO	SP	SUDESTE	BRASIL	AMÉRICA DO SUL	SBGR	GUARULHOS	SP	SUDESTE	BRASIL	AMÉRICA DO SUL	DOMÉSTICA	REGULAR	4201	98	2232	0	0	1586610	1257150	155953	105878	72830	22542	78	645048	0	0	5490	539749	96,4666	37086
AZU	AZUL LINHAS AÉREAS BRASILEIRAS S.A.	2020	1	SBRP	RIBEIRÃO PRETO	SP	SUDESTE	BRASIL	AMÉRICA DO SUL	SBKP	CAMPINAS	SP	SUDESTE	BRASIL	AMÉRICA DO SUL	DOMÉSTICA	IMPRODUTIVO	0	0	0	0	0	0	0	0	0	2017	654	3	0	0	0	0	0	2,88333	0
AZU	AZUL LINHAS AÉREAS BRASILEIRAS S.A.	2020	1	SBRP	RIBEIRÃO PRETO	SP	SUDESTE	BRASIL	AMÉRICA DO SUL	SBKP	CAMPINAS	SP	SUDESTE	BRASIL	AMÉRICA DO SUL	DOMÉSTICA	NÃO REGULAR	2	0	241	0	0	25724	16786	2646	1403	2272	218	1	52538	0	0	118	12142	1,01667	0
AZU	AZUL LINHAS AÉREAS BRASILEIRAS S.A.	2020	1	SBRP	RIBEIRÃO PRETO	SP	SUDESTE	BRASIL	AMÉRICA DO SUL	SBKP	CAMPINAS	SP	SUDESTE	BRASIL	AMÉRICA DO SUL	DOMÉSTICA	REGULAR	6358	500	13370	102	0	1882650	1449480	188330	124415	88472	26160	120	2914660	22236	0	8636	864184	114,5	57721
AZU	AZUL LINHAS AÉREAS BRASILEIRAS S.A.	2020	1	SBRP	RIBEIRÃO PRETO	SP	SUDESTE	BRASIL	AMÉRICA DO SUL	SBMO	RIO LARGO	AL	NORDESTE	BRASIL	AMÉRICA DO SUL	DOMÉSTICA	REGULAR	1101	0	127	0	0	2110540	2004920	222355	169099	55479	14568	8	231267	0	0	1159	122108	21,5	10161
AZU	AZUL LINHAS AÉREAS BRASILEIRAS S.A.	2020	1	SBRP	RIBEIRÃO PRETO	SP	SUDESTE	BRASIL	AMÉRICA DO SUL	SBRF	RECIFE	PE	NORDESTE	BRASIL	AMÉRICA DO SUL	DOMÉSTICA	REGULAR	465	2	11	0	0	943528	929535	91620	77914	32152	7996	4	21989	0	0	472	45834	12,5167	4091
AZU	AZUL LINHAS AÉREAS BRASILEIRAS S.A.	2020	1	SBRP	RIBEIRÃO PRETO	SP	SUDESTE	BRASIL	AMÉRICA DO SUL	SBSG	SÃO GONÇALO DO AMARANTE	RN	NORDESTE	BRASIL	AMÉRICA DO SUL	DOMÉSTICA	REGULAR	551	4	0	0	0	1510320	1195670	163760	99527	32498	8680	4	0	0	0	696	75466	12,5667	4541
AZU	AZUL LINHAS AÉREAS BRASILEIRAS S.A.	2020	1	SBRP	RIBEIRÃO PRETO	SP	SUDESTE	BRASIL	AMÉRICA DO SUL	SBSP	SÃO PAULO	SP	SUDESTE	BRASIL	AMÉRICA DO SUL	DOMÉSTICA	IMPRODUTIVO	0	0	0	0	0	0	0	0	0	1878	300	1	0	0	0	0	0	0,85	0
AZU	AZUL LINHAS AÉREAS BRASILEIRAS S.A.	2020	1	SBSG	SÃO GONÇALO DO AMARANTE	RN	NORDESTE	BRASIL	AMÉRICA DO SUL	SBCF	CONFINS	MG	SUDESTE	BRASIL	AMÉRICA DO SUL	DOMÉSTICA	NÃO REGULAR	2236	25	525	0	0	4221000	4024800	415034	346819	134037	34200	19	945000	0	0	2345	230578	51,1667	24456
AZU	AZUL LINHAS AÉREAS BRASILEIRAS S.A.	2020	1	SBSG	SÃO GONÇALO DO AMARANTE	RN	NORDESTE	BRASIL	AMÉRICA DO SUL	SBCF	CONFINS	MG	SUDESTE	BRASIL	AMÉRICA DO SUL	DOMÉSTICA	REGULAR	1714	6	2014	0	0	3142800	3085200	325716	264731	75015	19800	11	3625200	0	0	1746	180956	28,9833	16512
AZU	AZUL LINHAS AÉREAS BRASILEIRAS S.A.	2020	1	SBSG	SÃO GONÇALO DO AMARANTE	RN	NORDESTE	BRASIL	AMÉRICA DO SUL	SBGO	GOIÂNIA	GO	CENTRO-OESTE	BRASIL	AMÉRICA DO SUL	DOMÉSTICA	REGULAR	681	3	1	0	0	1345370	1316370	140718	110970	29404	7732	4	1933	0	0	696	72799	11,2667	6333
AZU	AZUL LINHAS AÉREAS BRASILEIRAS S.A.	2020	1	SBSG	SÃO GONÇALO DO AMARANTE	RN	NORDESTE	BRASIL	AMÉRICA DO SUL	SBGR	GUARULHOS	SP	SUDESTE	BRASIL	AMÉRICA DO SUL	DOMÉSTICA	NÃO REGULAR	636	8	140	0	0	1577350	1460260	169266	126343	34945	9184	4	321440	0	0	687	73723	13,3833	7188
AZU	AZUL LINHAS AÉREAS BRASILEIRAS S.A.	2020	1	SBSG	SÃO GONÇALO DO AMARANTE	RN	NORDESTE	BRASIL	AMÉRICA DO SUL	SBKP	CAMPINAS	SP	SUDESTE	BRASIL	AMÉRICA DO SUL	DOMÉSTICA	REGULAR	6223	153	22514	10	0	14908300	14281800	1587390	1278510	339412	89505	39	51669600	22950	0	6496	691681	130,9	67854
AZU	AZUL LINHAS AÉREAS BRASILEIRAS S.A.	2020	1	SBSG	SÃO GONÇALO DO AMARANTE	RN	NORDESTE	BRASIL	AMÉRICA DO SUL	SBRF	RECIFE	PE	NORDESTE	BRASIL	AMÉRICA DO SUL	DOMÉSTICA	IMPRODUTIVO	0	0	0	0	0	0	0	0	0	609	267	1	0	0	0	0	0	0,866667	0
AZU	AZUL LINHAS AÉREAS BRASILEIRAS S.A.	2020	1	SBSG	SÃO GONÇALO DO AMARANTE	RN	NORDESTE	BRASIL	AMÉRICA DO SUL	SBRF	RECIFE	PE	NORDESTE	BRASIL	AMÉRICA DO SUL	DOMÉSTICA	REGULAR	9812	289	14247	24	0	2853700	2643030	294284	228961	102554	40584	152	3803950	6408	0	10688	1102440	141,417	100284
AZU	AZUL LINHAS AÉREAS BRASILEIRAS S.A.	2020	1	SBSJ	SÃO JOSÉ DOS CAMPOS	SP	SUDESTE	BRASIL	AMÉRICA DO SUL	SBGL	RIO DE JANEIRO	RJ	SUDESTE	BRASIL	AMÉRICA DO SUL	DOMÉSTICA	REGULAR	1138	13	63	0	0	414528	309536	33613	24169	14613	5984	22	17136	0	0	1524	123609	21,3	3481
AZU	AZUL LINHAS AÉREAS BRASILEIRAS S.A.	2020	1	SBSJ	SÃO JOSÉ DOS CAMPOS	SP	SUDESTE	BRASIL	AMÉRICA DO SUL	SBKP	CAMPINAS	SP	SUDESTE	BRASIL	AMÉRICA DO SUL	DOMÉSTICA	REGULAR	6	0	507	0	0	27192	20724	2751	1798	1353	264	2	66924	0	0	206	20851	1,41667	69
AZU	AZUL LINHAS AÉREAS BRASILEIRAS S.A.	2020	1	SBSL	SÃO LUÍS	MA	NORDESTE	BRASIL	AMÉRICA DO SUL	SBBE	BELÉM	PA	NORTE	BRASIL	AMÉRICA DO SUL	DOMÉSTICA	NÃO REGULAR	20	1	0	0	0	57820	9800	4677	761	2701	490	1	0	0	0	118	9545	1,18333	54
AZU	AZUL LINHAS AÉREAS BRASILEIRAS S.A.	2020	1	SBSL	SÃO LUÍS	MA	NORDESTE	BRASIL	AMÉRICA DO SUL	SBBE	BELÉM	PA	NORTE	BRASIL	AMÉRICA DO SUL	DOMÉSTICA	REGULAR	5098	65	4002	0	0	3064460	2693040	297767	225796	137182	25970	53	1960980	0	0	6254	607760	58,8667	41005
AZU	AZUL LINHAS AÉREAS BRASILEIRAS S.A.	2020	1	SBSL	SÃO LUÍS	MA	NORDESTE	BRASIL	AMÉRICA DO SUL	SBCF	CONFINS	MG	SUDESTE	BRASIL	AMÉRICA DO SUL	DOMÉSTICA	REGULAR	3715	121	2187	0	0	8392960	7039920	881369	602895	188894	49270	26	4144360	0	0	4429	465111	72,8833	37345
AZU	AZUL LINHAS AÉREAS BRASILEIRAS S.A.	2020	1	SBSL	SÃO LUÍS	MA	NORDESTE	BRASIL	AMÉRICA DO SUL	SBKP	CAMPINAS	SP	SUDESTE	BRASIL	AMÉRICA DO SUL	DOMÉSTICA	IMPRODUTIVO	0	0	0	0	0	0	0	0	0	9438	2292	1	0	0	0	0	0	3,66667	0
AZU	AZUL LINHAS AÉREAS BRASILEIRAS S.A.	2020	1	SBSL	SÃO LUÍS	MA	NORDESTE	BRASIL	AMÉRICA DO SUL	SBKP	CAMPINAS	SP	SUDESTE	BRASIL	AMÉRICA DO SUL	DOMÉSTICA	NÃO REGULAR	1086	17	254	0	0	2750400	2489110	299243	216467	63154	16044	7	582168	0	0	1200	130561	24,4833	12742
AZU	AZUL LINHAS AÉREAS BRASILEIRAS S.A.	2020	1	SBSL	SÃO LUÍS	MA	NORDESTE	BRASIL	AMÉRICA DO SUL	SBRF	RECIFE	PE	NORDESTE	BRASIL	AMÉRICA DO SUL	DOMÉSTICA	REGULAR	3970	84	6162	0	0	6904550	6344880	723975	540915	232098	56447	47	7400560	0	0	5749	602832	90,5333	36410
AZU	AZUL LINHAS AÉREAS BRASILEIRAS S.A.	2020	1	SBSL	SÃO LUÍS	MA	NORDESTE	BRASIL	AMÉRICA DO SUL	SBTE	TERESINA	PI	NORDESTE	BRASIL	AMÉRICA DO SUL	DOMÉSTICA	REGULAR	2283	56	703	0	0	1159590	839733	113181	67532	60059	9827	31	222851	0	0	3658	357084	26,75	9802
AZU	AZUL LINHAS AÉREAS BRASILEIRAS S.A.	2020	1	SBSN	SANTARÉM	PA	NORTE	BRASIL	AMÉRICA DO SUL	SBBE	BELÉM	PA	NORTE	BRASIL	AMÉRICA DO SUL	DOMÉSTICA	NÃO REGULAR	102	1	4	0	0	83780	72420	8265	6051	3188	710	1	2840	0	0	118	11641	1,38333	869
AZU	AZUL LINHAS AÉREAS BRASILEIRAS S.A.	2020	1	SBSN	SANTARÉM	PA	NORTE	BRASIL	AMÉRICA DO SUL	SBBE	BELÉM	PA	NORTE	BRASIL	AMÉRICA DO SUL	DOMÉSTICA	REGULAR	7562	91	9471	2	0	7831300	5895840	795840	493635	239723	53960	76	6724410	1420	0	11030	1120950	100,55	56913
AZU	AZUL LINHAS AÉREAS BRASILEIRAS S.A.	2020	1	SBSN	SANTARÉM	PA	NORTE	BRASIL	AMÉRICA DO SUL	SBEG	MANAUS	AM	NORTE	BRASIL	AMÉRICA DO SUL	DOMÉSTICA	NÃO REGULAR	2401	40	396	0	0	1737550	1414190	160007	118649	72039	14725	25	233244	0	0	2950	271681	30,2667	20992
AZU	AZUL LINHAS AÉREAS BRASILEIRAS S.A.	2020	1	SBSN	SANTARÉM	PA	NORTE	BRASIL	AMÉRICA DO SUL	SBKP	CAMPINAS	SP	SUDESTE	BRASIL	AMÉRICA DO SUL	DOMÉSTICA	REGULAR	742	14	0	0	0														6129
AZU	AZUL LINHAS AÉREAS BRASILEIRAS S.A.	2020	1	SBSP	SÃO PAULO	SP	SUDESTE	BRASIL	AMÉRICA DO SUL	SBBH	BELO HORIZONTE	MG	SUDESTE	BRASIL	AMÉRICA DO SUL	DOMÉSTICA	IMPRODUTIVO	0	0	0	0	0	0	0	0	0	2677	504	1	0	0	0	0	0	1,3	0
AZU	AZUL LINHAS AÉREAS BRASILEIRAS S.A.	2020	1	SBSP	SÃO PAULO	SP	SUDESTE	BRASIL	AMÉRICA DO SUL	SBBR	BRASÍLIA	DF	CENTRO-OESTE	BRASIL	AMÉRICA DO SUL	DOMÉSTICA	IMPRODUTIVO	0	0	0	0	0	0	0	0	0	3791	873	1	0	0	0	0	0	1,6	0
AZU	AZUL LINHAS AÉREAS BRASILEIRAS S.A.	2020	1	SBSP	SÃO PAULO	SP	SUDESTE	BRASIL	AMÉRICA DO SUL	SBCF	CONFINS	MG	SUDESTE	BRASIL	AMÉRICA DO SUL	DOMÉSTICA	REGULAR	17183	759	12023	63	0	11109800	9003890	1025020	733801	509225	94844	181	6300050	33012	0	21202	1956320	223,233	99800
AZU	AZUL LINHAS AÉREAS BRASILEIRAS S.A.	2020	1	SBSP	SÃO PAULO	SP	SUDESTE	BRASIL	AMÉRICA DO SUL	SBGL	RIO DE JANEIRO	RJ	SUDESTE	BRASIL	AMÉRICA DO SUL	DOMÉSTICA	REGULAR	161	2	0	0	0	84960	57960	7708	4448	9726	720	2	0	0	0	236	21412	4,23333	283
AZU	AZUL LINHAS AÉREAS BRASILEIRAS S.A.	2020	1	SBSP	SÃO PAULO	SP	SUDESTE	BRASIL	AMÉRICA DO SUL	SBGR	GUARULHOS	SP	SUDESTE	BRASIL	AMÉRICA DO SUL	DOMÉSTICA	IMPRODUTIVO	0	0	0	0	0	0	0	0	0	985	28	1	0	0	0	0	0	0,566667	0
AZU	AZUL LINHAS AÉREAS BRASILEIRAS S.A.	2020	1	SBSP	SÃO PAULO	SP	SUDESTE	BRASIL	AMÉRICA DO SUL	SBRJ	RIO DE JANEIRO	RJ	SUDESTE	BRASIL	AMÉRICA DO SUL	DOMÉSTICA	REGULAR	25299	823	3324	4	0	17358600	9259430	1675190	717684	894921	150792	412	1216580	1464	0	47428	4577540	414,683	60721
AZU	AZUL LINHAS AÉREAS BRASILEIRAS S.A.	2020	1	SBSP	SÃO PAULO	SP	SUDESTE	BRASIL	AMÉRICA DO SUL	SBVT	VITÓRIA	ES	SUDESTE	BRASIL	AMÉRICA DO SUL	DOMÉSTICA	REGULAR	90	1	0	0	0	89208	68040	8120	5129	4683	756	1	0	0	0	118	10741	2,08333	35
AZU	AZUL LINHAS AÉREAS BRASILEIRAS S.A.	2020	1	SBSR	SÃO JOSÉ DO RIO PRETO	SP	SUDESTE	BRASIL	AMÉRICA DO SUL	SBKP	CAMPINAS	SP	SUDESTE	BRASIL	AMÉRICA DO SUL	DOMÉSTICA	IMPRODUTIVO	0	0	0	0	0	0	0	0	0	2567	676	2	0	0	0	0	0	1,76667	0
AZU	AZUL LINHAS AÉREAS BRASILEIRAS S.A.	2020	1	SBSR	SÃO JOSÉ DO RIO PRETO	SP	SUDESTE	BRASIL	AMÉRICA DO SUL	SBKP	CAMPINAS	SP	SUDESTE	BRASIL	AMÉRICA DO SUL	DOMÉSTICA	REGULAR	5536	423	9953	557	0	2363970	1855280	220980	159753	86843	33462	99	3364110	188266	0	6994	653932	115,717	51583
AZU	AZUL LINHAS AÉREAS BRASILEIRAS S.A.	2020	1	SBSR	SÃO JOSÉ DO RIO PRETO	SP	SUDESTE	BRASIL	AMÉRICA DO SUL	SBSJ	SÃO JOSÉ DOS CAMPOS	SP	SUDESTE	BRASIL	AMÉRICA DO SUL	DOMÉSTICA	REGULAR						31640	21244	2625	1781	1738	452	1	0	0	0	70	5809	2,25
AZU	AZUL LINHAS AÉREAS BRASILEIRAS S.A.	2020	1	SBSV	SALVADOR	BA	NORDESTE	BRASIL	AMÉRICA DO SUL	SBAR	ARACAJU	SE	NORDESTE	BRASIL	AMÉRICA DO SUL	DOMÉSTICA	REGULAR	2333	25	1035	0	0	776204	590249	70250	47953	43781	6578	26	261855	0	0	3068	277723	20,7	13586
AZU	AZUL LINHAS AÉREAS BRASILEIRAS S.A.	2020	1	SBSV	SALVADOR	BA	NORDESTE	BRASIL	AMÉRICA DO SUL	SBCF	CONFINS	MG	SUDESTE	BRASIL	AMÉRICA DO SUL	DOMÉSTICA	IMPRODUTIVO	0	0	0	0	0	0	0	0	0	3849	959	1	0	0	0	0	0	1,53333	0
AZU	AZUL LINHAS AÉREAS BRASILEIRAS S.A.	2020	1	SBSV	SALVADOR	BA	NORDESTE	BRASIL	AMÉRICA DO SUL	SBCF	CONFINS	MG	SUDESTE	BRASIL	AMÉRICA DO SUL	DOMÉSTICA	NÃO REGULAR	132	13	235	0	0	243586	126588	24846	11199	6817	1918	2	225365	0	0	254	25909	3,35	1544
AZU	AZUL LINHAS AÉREAS BRASILEIRAS S.A.	2020	1	SBSV	SALVADOR	BA	NORDESTE	BRASIL	AMÉRICA DO SUL	SBCF	CONFINS	MG	SUDESTE	BRASIL	AMÉRICA DO SUL	DOMÉSTICA	REGULAR	15214	471	10980	11	0	16480400	15100400	1631580	1288050	537704	132342	138	10529800	10549	0	17185	1701410	236,367	145735
AZU	AZUL LINHAS AÉREAS BRASILEIRAS S.A.	2020	1	SBSV	SALVADOR	BA	NORDESTE	BRASIL	AMÉRICA DO SUL	SBGL	RIO DE JANEIRO	RJ	SUDESTE	BRASIL	AMÉRICA DO SUL	DOMÉSTICA	IMPRODUTIVO	0	0	0	0	0	0	0	0	0	4707	1218	1	0	0	0	0	0	1,91667	0
AZU	AZUL LINHAS AÉREAS BRASILEIRAS S.A.	2020	1	SBSV	SALVADOR	BA	NORDESTE	BRASIL	AMÉRICA DO SUL	SBGO	GOIÂNIA	GO	CENTRO-OESTE	BRASIL	AMÉRICA DO SUL	DOMÉSTICA	REGULAR	1860	22	276	0	0	2491450	2310120	243119	199101	85395	21114	17	342792	0	0	2006	195755	33,45	20537
AZU	AZUL LINHAS AÉREAS BRASILEIRAS S.A.	2020	1	SBSV	SALVADOR	BA	NORDESTE	BRASIL	AMÉRICA DO SUL	SBGR	GUARULHOS	SP	SUDESTE	BRASIL	AMÉRICA DO SUL	DOMÉSTICA	NÃO REGULAR	619	20	45	0	0	967032	898788	106033	74013	25251	5808	4	65340	0	0	666	73027	10,05	4504
AZU	AZUL LINHAS AÉREAS BRASILEIRAS S.A.	2020	1	SBSV	SALVADOR	BA	NORDESTE	BRASIL	AMÉRICA DO SUL	SBGR	GUARULHOS	SP	SUDESTE	BRASIL	AMÉRICA DO SUL	DOMÉSTICA	REGULAR	18594	380	17554	0	0	29276700	26998500	3107330	2307360	761174	177144	122	25488400	0	0	20163	2140070	304,6	177031
AZU	AZUL LINHAS AÉREAS BRASILEIRAS S.A.	2020	1	SBSV	SALVADOR	BA	NORDESTE	BRASIL	AMÉRICA DO SUL	SBKP	CAMPINAS	SP	SUDESTE	BRASIL	AMÉRICA DO SUL	DOMÉSTICA	NÃO REGULAR	2508	117	844	0	0	4044490	3656660	450649	312859	87660	21870	15	1230550	0	0	2774	309092	34,6667	25642
AZU	AZUL LINHAS AÉREAS BRASILEIRAS S.A.	2020	1	SBSV	SALVADOR	BA	NORDESTE	BRASIL	AMÉRICA DO SUL	SBKP	CAMPINAS	SP	SUDESTE	BRASIL	AMÉRICA DO SUL	DOMÉSTICA	REGULAR	16973	706	21171	33	0	27942600	24746600	3015610	2128380	665565	166212	114	30867300	48114	0	19165	2068360	268,05	165692
AZU	AZUL LINHAS AÉREAS BRASILEIRAS S.A.	2020	1	SBSV	SALVADOR	BA	NORDESTE	BRASIL	AMÉRICA DO SUL	SBMO	RIO LARGO	AL	NORDESTE	BRASIL	AMÉRICA DO SUL	DOMÉSTICA	REGULAR	1820	18	1671	0	0	1405870	1128350	146081	94323	56182	11700	25	782028	0	0	3004	312168	25,4167	13165
AZU	AZUL LINHAS AÉREAS BRASILEIRAS S.A.	2020	1	SBSV	SALVADOR	BA	NORDESTE	BRASIL	AMÉRICA DO SUL	SBRF	RECIFE	PE	NORDESTE	BRASIL	AMÉRICA DO SUL	DOMÉSTICA	IMPRODUTIVO	0	0	0	0	0	0	0	0	0	4246	1298	2	0	0	0	0	0	3	0
AZU	AZUL LINHAS AÉREAS BRASILEIRAS S.A.	2020	1	SBSV	SALVADOR	BA	NORDESTE	BRASIL	AMÉRICA DO SUL	SBRF	RECIFE	PE	NORDESTE	BRASIL	AMÉRICA DO SUL	DOMÉSTICA	NÃO REGULAR	466	4	26	0	0	380314	303083	38477	24591	13112	4543	7	16874	0	0	586	59290	11,8333	2815
AZU	AZUL LINHAS AÉREAS BRASILEIRAS S.A.	2020	1	SBSV	SALVADOR	BA	NORDESTE	BRASIL	AMÉRICA DO SUL	SBRF	RECIFE	PE	NORDESTE	BRASIL	AMÉRICA DO SUL	DOMÉSTICA	REGULAR	22525	496	190879	0	0	18091500	14610300	2184100	1319270	609147	134992	208	123880000	0	0	27876	3365500	263,8	152628
AZU	AZUL LINHAS AÉREAS BRASILEIRAS S.A.	2020	1	SBSV	SALVADOR	BA	NORDESTE	BRASIL	AMÉRICA DO SUL	SBVT	VITÓRIA	ES	SUDESTE	BRASIL	AMÉRICA DO SUL	DOMÉSTICA	NÃO REGULAR	2697	28	633	0	0	2987760	2276270	254354	184768	112411	25320	30	534252	0	0	3540	301385	45,9	16029
AZU	AZUL LINHAS AÉREAS BRASILEIRAS S.A.	2020	1	SBTD	TOLEDO	PR	SUL	BRASIL	AMÉRICA DO SUL	SBCT	CURITIBA	PR	SUL	BRASIL	AMÉRICA DO SUL	DOMÉSTICA	REGULAR	1549	38	548	0	0	806310	720285	76851	59371	26440	11625	25	254820	0	0	1734	165296	34,7833	10977
AZU	AZUL LINHAS AÉREAS BRASILEIRAS S.A.	2020	1	SBTE	TERESINA	PI	NORDESTE	BRASIL	AMÉRICA DO SUL	SBBE	BELÉM	PA	NORTE	BRASIL	AMÉRICA DO SUL	DOMÉSTICA	REGULAR	398	3	0	0	0														3662
AZU	AZUL LINHAS AÉREAS BRASILEIRAS S.A.	2020	1	SBTE	TERESINA	PI	NORDESTE	BRASIL	AMÉRICA DO SUL	SBKP	CAMPINAS	SP	SUDESTE	BRASIL	AMÉRICA DO SUL	DOMÉSTICA	NÃO REGULAR	2610	60	583	21	0	5869570	5380100	627449	458255	133847	34816	17	1193980	43008	0	2866	306376	51,3	25959
AZU	AZUL LINHAS AÉREAS BRASILEIRAS S.A.	2020	1	SBTE	TERESINA	PI	NORDESTE	BRASIL	AMÉRICA DO SUL	SBKP	CAMPINAS	SP	SUDESTE	BRASIL	AMÉRICA DO SUL	DOMÉSTICA	REGULAR	5038	110	5582	11	0	11563000	10770400	1231160	930624	268607	69632	34	11431900	22528	0	5646	601159	103,667	51616
AZU	AZUL LINHAS AÉREAS BRASILEIRAS S.A.	2020	1	SBTE	TERESINA	PI	NORDESTE	BRASIL	AMÉRICA DO SUL	SBRF	RECIFE	PE	NORDESTE	BRASIL	AMÉRICA DO SUL	DOMÉSTICA	NÃO REGULAR	3840	35	1251	0	0	5111340	3598080	564939	297728	129020	29984	32	1172190	0	0	5455	602942	52,4333	28511
AZU	AZUL LINHAS AÉREAS BRASILEIRAS S.A.	2020	1	SBTE	TERESINA	PI	NORDESTE	BRASIL	AMÉRICA DO SUL	SBRF	RECIFE	PE	NORDESTE	BRASIL	AMÉRICA DO SUL	DOMÉSTICA	REGULAR	4170	81	2396	0	0	5271560	3907290	582851	323850	132677	31858	34	2245050	0	0	5626	622061	53,4333	30497
AZU	AZUL LINHAS AÉREAS BRASILEIRAS S.A.	2020	1	SBTE	TERESINA	PI	NORDESTE	BRASIL	AMÉRICA DO SUL	SBSL	SÃO LUÍS	MA	NORDESTE	BRASIL	AMÉRICA DO SUL	DOMÉSTICA	REGULAR	2056	18	926	0	0	1122180	777918	109292	62207	54905	9510	30	293542	0	0	3540	344814	23,4833	7644
AZU	AZUL LINHAS AÉREAS BRASILEIRAS S.A.	2020	1	SBTF	TEFÉ	AM	NORTE	BRASIL	AMÉRICA DO SUL	SBEG	MANAUS	AM	NORTE	BRASIL	AMÉRICA DO SUL	DOMÉSTICA	REGULAR	984	48	319	0	0	797680	511680	75248	43005	31662	6760	13	165880	0	0	1534	144716	12,9667	8597
AZU	AZUL LINHAS AÉREAS BRASILEIRAS S.A.	2020	1	SBTG	TRÊS LAGOAS	MS	CENTRO-OESTE	BRASIL	AMÉRICA DO SUL	SBKP	CAMPINAS	SP	SUDESTE	BRASIL	AMÉRICA DO SUL	DOMÉSTICA	REGULAR	770	31	632	0	0	551152	409640	52438	34399	18028	7980	15	336224	0	0	1036	98583	23,6833	6292
AZU	AZUL LINHAS AÉREAS BRASILEIRAS S.A.	2020	1	SBTT	TABATINGA	AM	NORTE	BRASIL	AMÉRICA DO SUL	SBEG	MANAUS	AM	NORTE	BRASIL	AMÉRICA DO SUL	DOMÉSTICA	REGULAR	2668	71	967	0	0	3911700	2948140	356599	257298	134000	33150	30	1068540	0	0	3540	322729	51,9167	31797
AZU	AZUL LINHAS AÉREAS BRASILEIRAS S.A.	2020	1	SBUF	PAULO AFONSO	BA	NORDESTE	BRASIL	AMÉRICA DO SUL	SBRF	RECIFE	PE	NORDESTE	BRASIL	AMÉRICA DO SUL	DOMÉSTICA	NÃO REGULAR	233	8	80	0	0	137550	91569	13476	7858	4660	1965	5	31440	0	0	350	34294	6,05	2444
AZU	AZUL LINHAS AÉREAS BRASILEIRAS S.A.	2020	1	SBUF	PAULO AFONSO	BA	NORDESTE	BRASIL	AMÉRICA DO SUL	SBRF	RECIFE	PE	NORDESTE	BRASIL	AMÉRICA DO SUL	DOMÉSTICA	REGULAR	607	13	265	0	0	247590	238551	24533	21195	8563	3537	9	104145	0	0	630	62437	11,4833	8153
AZU	AZUL LINHAS AÉREAS BRASILEIRAS S.A.	2020	1	SBUL	UBERLÂNDIA	MG	SUDESTE	BRASIL	AMÉRICA DO SUL	SBCF	CONFINS	MG	SUDESTE	BRASIL	AMÉRICA DO SUL	DOMÉSTICA	IMPRODUTIVO	0	0	0	0	0	0	0	0	0	2034	908	2	0	0	0	0	0	2,78333	0
AZU	AZUL LINHAS AÉREAS BRASILEIRAS S.A.	2020	1	SBUL	UBERLÂNDIA	MG	SUDESTE	BRASIL	AMÉRICA DO SUL	SBCF	CONFINS	MG	SUDESTE	BRASIL	AMÉRICA DO SUL	DOMÉSTICA	NÃO REGULAR	88	5	0	0	0	53572	39952	5075	3252	2388	454	1	0	0	0	118	11179	0,983333	564
AZU	AZUL LINHAS AÉREAS BRASILEIRAS S.A.	2020	1	SBUL	UBERLÂNDIA	MG	SUDESTE	BRASIL	AMÉRICA DO SUL	SBCF	CONFINS	MG	SUDESTE	BRASIL	AMÉRICA DO SUL	DOMÉSTICA	REGULAR	6118	199	10148	0	0	3451310	2747610	331103	230628	116715	48578	107	4607190	0	0	7602	729429	145,733	44163
AZU	AZUL LINHAS AÉREAS BRASILEIRAS S.A.	2020	1	SBUL	UBERLÂNDIA	MG	SUDESTE	BRASIL	AMÉRICA DO SUL	SBGL	RIO DE JANEIRO	RJ	SUDESTE	BRASIL	AMÉRICA DO SUL	DOMÉSTICA	NÃO REGULAR	303	2	0	0	0	235596	205131	21301	17012	7328	3385	5	0	0	0	348	31469	9,66667	2406
AZU	AZUL LINHAS AÉREAS BRASILEIRAS S.A.	2020	1	SBUL	UBERLÂNDIA	MG	SUDESTE	BRASIL	AMÉRICA DO SUL	SBKP	CAMPINAS	SP	SUDESTE	BRASIL	AMÉRICA DO SUL	DOMÉSTICA	IMPRODUTIVO	0	0	0	0	0	0	0	0	0	1121	472	1	0	0	0	0	0	1,55	0
AZU	AZUL LINHAS AÉREAS BRASILEIRAS S.A.	2020	1	SBUL	UBERLÂNDIA	MG	SUDESTE	BRASIL	AMÉRICA DO SUL	SBKP	CAMPINAS	SP	SUDESTE	BRASIL	AMÉRICA DO SUL	DOMÉSTICA	NÃO REGULAR	2	6	0	0	0	55696	944	4544	88	2562	472	1	0	0	0	118	9629	1,08333	37
AZU	AZUL LINHAS AÉREAS BRASILEIRAS S.A.	2020	1	SBUL	UBERLÂNDIA	MG	SUDESTE	BRASIL	AMÉRICA DO SUL	SBKP	CAMPINAS	SP	SUDESTE	BRASIL	AMÉRICA DO SUL	DOMÉSTICA	REGULAR	4267	205	3256	0	0	2539360	2014020	248090	170077	91068	35400	75	1536830	0	0	5380	525698	113,6	37142
AZU	AZUL LINHAS AÉREAS BRASILEIRAS S.A.	2020	1	SBUL	UBERLÂNDIA	MG	SUDESTE	BRASIL	AMÉRICA DO SUL	SBMO	RIO LARGO	AL	NORDESTE	BRASIL	AMÉRICA DO SUL	DOMÉSTICA	REGULAR	462	0	0	0	0	800984	784014	82354	64889	26889	6788	4	0	0	0	472	48530	10,3	3588
AZU	AZUL LINHAS AÉREAS BRASILEIRAS S.A.	2020	1	SBUL	UBERLÂNDIA	MG	SUDESTE	BRASIL	AMÉRICA DO SUL	SBRF	RECIFE	PE	NORDESTE	BRASIL	AMÉRICA DO SUL	DOMÉSTICA	REGULAR	466	1	10	0	0	882168	870954	83081	71549	29452	7476	4	18690	0	0	472	44453	11,1833	3323
AZU	AZUL LINHAS AÉREAS BRASILEIRAS S.A.	2020	1	SBUL	UBERLÂNDIA	MG	SUDESTE	BRASIL	AMÉRICA DO SUL	SBSG	SÃO GONÇALO DO AMARANTE	RN	NORDESTE	BRASIL	AMÉRICA DO SUL	DOMÉSTICA	REGULAR	430	1	59	0	0	903616	867310	92522	71915	31295	8068	4	119003	0	0	448	45872	12,1333	3347
AZU	AZUL LINHAS AÉREAS BRASILEIRAS S.A.	2020	1	SBUR	UBERABA	MG	SUDESTE	BRASIL	AMÉRICA DO SUL	SBCF	CONFINS	MG	SUDESTE	BRASIL	AMÉRICA DO SUL	DOMÉSTICA	REGULAR	1703	35	5988	0	0	865260	735262	82755	64147	29816	12540	30	2502980	0	0	2070	198014	39,1	14945
AZU	AZUL LINHAS AÉREAS BRASILEIRAS S.A.	2020	1	SBVG	VARGINHA	MG	SUDESTE	BRASIL	AMÉRICA DO SUL	SBCF	CONFINS	MG	SUDESTE	BRASIL	AMÉRICA DO SUL	DOMÉSTICA	REGULAR	461	18	926	0	0	149564	114863	12029	9965	5557	2152	8	249094	0	0	556	44734	7,61667	4203
AZU	AZUL LINHAS AÉREAS BRASILEIRAS S.A.	2020	1	SBVH	VILHENA	RO	NORTE	BRASIL	AMÉRICA DO SUL	SBKP	CAMPINAS	SP	SUDESTE	BRASIL	AMÉRICA DO SUL	DOMÉSTICA	IMPRODUTIVO	0	0	0	0	0	0	0	0	0	3294	1786	1	0	0	0	0	0	4,08333	0
AZU	AZUL LINHAS AÉREAS BRASILEIRAS S.A.	2020	1	SBVT	VITÓRIA	ES	SUDESTE	BRASIL	AMÉRICA DO SUL	SBCF	CONFINS	MG	SUDESTE	BRASIL	AMÉRICA DO SUL	DOMÉSTICA	NÃO REGULAR	911	18	7815	2	0	667828	397647	65478	34849	31996	5474	14	3055660	782	0	1708	167483	13,65	4392
AZU	AZUL LINHAS AÉREAS BRASILEIRAS S.A.	2020	1	SBVT	VITÓRIA	ES	SUDESTE	BRASIL	AMÉRICA DO SUL	SBCF	CONFINS	MG	SUDESTE	BRASIL	AMÉRICA DO SUL	DOMÉSTICA	REGULAR	16815	480	59146	0	0	7078270	6574660	705767	569001	325331	56304	144	23126100	0	0	18103	1805210	141,1	135152
AZU	AZUL LINHAS AÉREAS BRASILEIRAS S.A.	2020	1	SBVT	VITÓRIA	ES	SUDESTE	BRASIL	AMÉRICA DO SUL	SBCT	CURITIBA	PR	SUL	BRASIL	AMÉRICA DO SUL	DOMÉSTICA	REGULAR	84	0	0	0	0														601
AZU	AZUL LINHAS AÉREAS BRASILEIRAS S.A.	2020	1	SBVT	VITÓRIA	ES	SUDESTE	BRASIL	AMÉRICA DO SUL	SBGL	RIO DE JANEIRO	RJ	SUDESTE	BRASIL	AMÉRICA DO SUL	DOMÉSTICA	NÃO REGULAR	173	1	35	0	0	98412	72141	9260	5912	4590	834	2	14595	0	0	236	22208	2,1	1169
AZU	AZUL LINHAS AÉREAS BRASILEIRAS S.A.	2020	1	SBVT	VITÓRIA	ES	SUDESTE	BRASIL	AMÉRICA DO SUL	SBGR	GUARULHOS	SP	SUDESTE	BRASIL	AMÉRICA DO SUL	DOMÉSTICA	REGULAR	6330	100	17556	0	0	5022080	4614570	504664	396171	226555	41553	57	12798300	0	0	6889	692310	93,0667	51175
AZU	AZUL LINHAS AÉREAS BRASILEIRAS S.A.	2020	1	SBVT	VITÓRIA	ES	SUDESTE	BRASIL	AMÉRICA DO SUL	SBKP	CAMPINAS	SP	SUDESTE	BRASIL	AMÉRICA DO SUL	DOMÉSTICA	IMPRODUTIVO	0	0	0	0	0	0	0	0	0	5055	770	1	0	0	0	0	0	1,91667	0
AZU	AZUL LINHAS AÉREAS BRASILEIRAS S.A.	2020	1	SBVT	VITÓRIA	ES	SUDESTE	BRASIL	AMÉRICA DO SUL	SBKP	CAMPINAS	SP	SUDESTE	BRASIL	AMÉRICA DO SUL	DOMÉSTICA	NÃO REGULAR	98	8	7115	0	0	81620	75460	35511	11864	13180	2310	3	5478550	0	0	106	46120	5,7	944
AZU	AZUL LINHAS AÉREAS BRASILEIRAS S.A.	2020	1	SBVT	VITÓRIA	ES	SUDESTE	BRASIL	AMÉRICA DO SUL	SBKP	CAMPINAS	SP	SUDESTE	BRASIL	AMÉRICA DO SUL	DOMÉSTICA	REGULAR	8669	292	32775	64	0	7504420	6739810	746554	591804	319285	62370	81	25236800	49280	0	9746	969606	130,733	78777
AZU	AZUL LINHAS AÉREAS BRASILEIRAS S.A.	2020	1	SBVT	VITÓRIA	ES	SUDESTE	BRASIL	AMÉRICA DO SUL	SBRF	RECIFE	PE	NORDESTE	BRASIL	AMÉRICA DO SUL	DOMÉSTICA	REGULAR	4334	33	22170	0	0	6917220	6362310	743487	564660	170852	44040	30	32545600	0	0	4712	506472	66,9	37435
AZU	AZUL LINHAS AÉREAS BRASILEIRAS S.A.	2020	1	SBVT	VITÓRIA	ES	SUDESTE	BRASIL	AMÉRICA DO SUL	SBRJ	RIO DE JANEIRO	RJ	SUDESTE	BRASIL	AMÉRICA DO SUL	DOMÉSTICA	NÃO REGULAR	103	11	55	0	0	49324	43054	5033	3663	2411	418	1	22990	0	0	118	12043	1,01667	984
AZU	AZUL LINHAS AÉREAS BRASILEIRAS S.A.	2020	1	SBVT	VITÓRIA	ES	SUDESTE	BRASIL	AMÉRICA DO SUL	SBSV	SALVADOR	BA	NORDESTE	BRASIL	AMÉRICA DO SUL	DOMÉSTICA	NÃO REGULAR	2842	19	1136	0	0	3087350	2398650	304454	193344	114093	26164	31	958784	0	0	3658	360745	46,9667	14812
AZU	AZUL LINHAS AÉREAS BRASILEIRAS S.A.	2020	1	SBZM	GOIANÁ	MG	SUDESTE	BRASIL	AMÉRICA DO SUL	SBKP	CAMPINAS	SP	SUDESTE	BRASIL	AMÉRICA DO SUL	DOMÉSTICA	REGULAR	2362	64	795	0	0	1338480	1039280	127333	86289	52703	19360	44	349800	0	0	3042	289445	70,7	18213
AZU	AZUL LINHAS AÉREAS BRASILEIRAS S.A.	2020	1	SNAT	ARACATI	CE	NORDESTE	BRASIL	AMÉRICA DO SUL	SBRF	RECIFE	PE	NORDESTE	BRASIL	AMÉRICA DO SUL	DOMÉSTICA	REGULAR	154	11	35	0	0	320040	277876	32617	23897	10093	4572	9	17780	0	0	630	64217	12,9667	2033
AZU	AZUL LINHAS AÉREAS BRASILEIRAS S.A.	2020	1	SNBR	BARREIRAS	BA	NORDESTE	BRASIL	AMÉRICA DO SUL	SBCF	CONFINS	MG	SUDESTE	BRASIL	AMÉRICA DO SUL	DOMÉSTICA	REGULAR	1184	26	1328	2	0	1285920	1001660	113805	84693	38559	18612	22	1123490	1692	0	1520	134537	48,9667	9995
AZU	AZUL LINHAS AÉREAS BRASILEIRAS S.A.	2020	1	SNTF	TEIXEIRA DE FREITAS	BA	NORDESTE	BRASIL	AMÉRICA DO SUL	SBCF	CONFINS	MG	SUDESTE	BRASIL	AMÉRICA DO SUL	DOMÉSTICA	REGULAR	1517	50	334	0	0	887400	801210	82349	69050	28910	12750	25	170340	0	0	1740	161498	37,15	16574
AZU	AZUL LINHAS AÉREAS BRASILEIRAS S.A.	2020	1	SNTF	TEIXEIRA DE FREITAS	BA	NORDESTE	BRASIL	AMÉRICA DO SUL	SBSV	SALVADOR	BA	NORDESTE	BRASIL	AMÉRICA DO SUL	DOMÉSTICA	REGULAR	464	8	113	0	0	332592	289952	29800	24123	10929	4797	9	60229	0	0	624	55918	14,15	3751
AZU	AZUL LINHAS AÉREAS BRASILEIRAS S.A.	2020	1	SNVB	VALENÇA	BA	NORDESTE	BRASIL	AMÉRICA DO SUL	SBCF	CONFINS	MG	SUDESTE	BRASIL	AMÉRICA DO SUL	DOMÉSTICA	REGULAR	461	5	34	0	0	415832	406141	40560	34313	15235	3524	4	29954	0	0	472	46040	5,9	4341
AZU	AZUL LINHAS AÉREAS BRASILEIRAS S.A.	2020	1	SOCA	CAYENNE			GUIANA FRANCESA	AMÉRICA DO SUL	SBBE	BELÉM	PA	NORTE	BRASIL	AMÉRICA DO SUL	INTERNACIONAL	REGULAR	194	5	143	0	0	384208	157916	36817	14289	14099	3256	4	116402	0	0	472	45232	5,66667	2864
AZU	AZUL LINHAS AÉREAS BRASILEIRAS S.A.	2020	1	SULS	MALDONADO/PUNTA DEL ESTE, MALDONADO			URUGUAI	AMÉRICA DO SUL	SBKP	CAMPINAS	SP	SUDESTE	BRASIL	AMÉRICA DO SUL	INTERNACIONAL	NÃO REGULAR	976	13	0	0	0	1621670	1490350	153306	135545	51168	13743	9	0	0	0	1062	100400	19,75	15568
AZU	AZUL LINHAS AÉREAS BRASILEIRAS S.A.	2020	1	SUMU	MONTEVIDEO, MONTEVIDEO			URUGUAI	AMÉRICA DO SUL	SBFL	FLORIANÓPOLIS	SC	SUL	BRASIL	AMÉRICA DO SUL	INTERNACIONAL	NÃO REGULAR	984	6	0	0	0	1133150	1049930	106294	88091	37470	9603	9	0	0	0	1062	99624	15,1667	8766
AZU	AZUL LINHAS AÉREAS BRASILEIRAS S.A.	2020	1	SUMU	MONTEVIDEO, MONTEVIDEO			URUGUAI	AMÉRICA DO SUL	SBKP	CAMPINAS	SP	SUDESTE	BRASIL	AMÉRICA DO SUL	INTERNACIONAL	IMPRODUTIVO	0	0	0	0	0	0	0	0	0	5878	1573	1	0	0	0	0	0	2,3	0
AZU	AZUL LINHAS AÉREAS BRASILEIRAS S.A.	2020	1	SWLC	RIO VERDE	GO	CENTRO-OESTE	BRASIL	AMÉRICA DO SUL	SBKP	CAMPINAS	SP	SUDESTE	BRASIL	AMÉRICA DO SUL	DOMÉSTICA	REGULAR	1134	23	1152	0	0	1012150	792666	79784	66036	31017	14679	21	805248	0	0	1448	114154	40,15	8281
AZU	AZUL LINHAS AÉREAS BRASILEIRAS S.A.	2020	1	SWSI	SINOP	MT	CENTRO-OESTE	BRASIL	AMÉRICA DO SUL	SBKP	CAMPINAS	SP	SUDESTE	BRASIL	AMÉRICA DO SUL	DOMÉSTICA	REGULAR	2197	29	505	0	0	4373520	3219860	342077	268960	155199	38150	25	770630	0	0	2866	224173	60,6833	18198
AZU	AZUL LINHAS AÉREAS BRASILEIRAS S/A	2020	2	KFLL	FORT LAUDERDALE/HOLLYWOOD, FLORIDA			ESTADOS UNIDOS DA AMÉRICA	AMÉRICA DO NORTE	SBBE	BELÉM	PA	NORTE	BRASIL	AMÉRICA DO SUL	INTERNACIONAL	REGULAR	2080	18	189	0	0	12229300	9505600	1162410	962288	248850	73120	16	863730	0	0	2676	254358	93,6	54379
AZU	AZUL LINHAS AÉREAS BRASILEIRAS S/A	2020	2	KFLL	FORT LAUDERDALE/HOLLYWOOD, FLORIDA			ESTADOS UNIDOS DA AMÉRICA	AMÉRICA DO NORTE	SBCF	CONFINS	MG	SUDESTE	BRASIL	AMÉRICA DO SUL	INTERNACIONAL	REGULAR	2886	65	58471	0	0	20624200	18496400	3446220	2303200	662205	76908	12	374741000	0	0	3218	537716	96,8833	84450
AZU	AZUL LINHAS AÉREAS BRASILEIRAS S/A	2020	2	KFLL	FORT LAUDERDALE/HOLLYWOOD, FLORIDA			ESTADOS UNIDOS DA AMÉRICA	AMÉRICA DO NORTE	SBKP	CAMPINAS	SP	SUDESTE	BRASIL	AMÉRICA DO SUL	INTERNACIONAL	REGULAR	9548	319	287642	0	0	75166500	62186100	11726500	8333220	1919360	280059	43	1873410000	0	0	11541	1800490	361,833	275736
AZU	AZUL LINHAS AÉREAS BRASILEIRAS S/A	2020	2	KFLL	FORT LAUDERDALE/HOLLYWOOD, FLORIDA			ESTADOS UNIDOS DA AMÉRICA	AMÉRICA DO NORTE	SBRF	RECIFE	PE	NORDESTE	BRASIL	AMÉRICA DO SUL	INTERNACIONAL	REGULAR	460	8	9594	0	0	3317300	2846940	573057	353620	102831	12378	2	59377300	0	0	536	92593	14,9667	13043
AZU	AZUL LINHAS AÉREAS BRASILEIRAS S/A	2020	2	KMCO	ORLANDO, FLORIDA			ESTADOS UNIDOS DA AMÉRICA	AMÉRICA DO NORTE	SBCF	CONFINS	MG	SUDESTE	BRASIL	AMÉRICA DO SUL	INTERNACIONAL	REGULAR	2862	73	14598	0	0	21492800	19121000	3326790	2076570	689015	80172	12	97529200	0	0	3217	497949	100,083	81570
AZU	AZUL LINHAS AÉREAS BRASILEIRAS S/A	2020	2	KMCO	ORLANDO, FLORIDA			ESTADOS UNIDOS DA AMÉRICA	AMÉRICA DO NORTE	SBKP	CAMPINAS	SP	SUDESTE	BRASIL	AMÉRICA DO SUL	INTERNACIONAL	REGULAR	8301	294	141258	0	0	67009900	56380400	9759860	6872290	1521650	237720	35	959424000	0	0	9866	1436970	301,933	247991
AZU	AZUL LINHAS AÉREAS BRASILEIRAS S/A	2020	2	KMCO	ORLANDO, FLORIDA			ESTADOS UNIDOS DA AMÉRICA	AMÉRICA DO NORTE	SBRF	RECIFE	PE	NORDESTE	BRASIL	AMÉRICA DO SUL	INTERNACIONAL	REGULAR	1684	20	15235	0	0	12038600	10818000	2101390	1221780	380234	44968	7	97869600	0	0	1874	327116	55,4333	48655
AZU	AZUL LINHAS AÉREAS BRASILEIRAS S/A	2020	2	LPPR	PORTO			PORTUGAL	EUROPA	SBKP	CAMPINAS	SP	SUDESTE	BRASIL	AMÉRICA DO SUL	INTERNACIONAL	REGULAR	2648	132	10244	0	0	27830400	21636800	4196460	2320120	806481	106223	13	83703700	0	0	3406	513580	139,567	75103
AZU	AZUL LINHAS AÉREAS BRASILEIRAS S/A	2020	2	LPPT	LISBOA			PORTUGAL	EUROPA	SBKP	CAMPINAS	SP	SUDESTE	BRASIL	AMÉRICA DO SUL	INTERNACIONAL	REGULAR	10063	548	239885	0	0	106949000	79779500	16540100	9794000	3239550	420184	53	1901810000	0	0	13490	2086290	547,017	240762
AZU	AZUL LINHAS AÉREAS BRASILEIRAS S/A	2020	2	SAAR	ROSARIO, SANTA FE PROVINCE			ARGENTINA	AMÉRICA DO SUL	SBRF	RECIFE	PE	NORDESTE	BRASIL	AMÉRICA DO SUL	INTERNACIONAL	REGULAR	700	8	1380	0	0	3297630	2681000	335543	229610	64456	19150	5	5285400	0	0	861	87610	24	6071
AZU	AZUL LINHAS AÉREAS BRASILEIRAS S/A	2020	2	SACO	CÓRDOBA, CÓRDOBA PROVINCE			ARGENTINA	AMÉRICA DO SUL	SBRF	RECIFE	PE	NORDESTE	BRASIL	AMÉRICA DO SUL	INTERNACIONAL	REGULAR	584	7	1440	0	0	2770080	2324320	272314	203185	53290	15920	4	5731200	0	0	696	68421	19,85	5812
AZU	AZUL LINHAS AÉREAS BRASILEIRAS S/A	2020	2	SAEZ	EZEIZA, BUENOS AIRES PROVINCE			ARGENTINA	AMÉRICA DO SUL	SBCF	CONFINS	MG	SUDESTE	BRASIL	AMÉRICA DO SUL	INTERNACIONAL	REGULAR	1940	15	1401	0	0	5389100	4297100	529083	367892	108092	31010	14	3103220	0	0	2433	238867	42,0333	19193
AZU	AZUL LINHAS AÉREAS BRASILEIRAS S/A	2020	2	SAEZ	EZEIZA, BUENOS AIRES PROVINCE			ARGENTINA	AMÉRICA DO SUL	SBKP	CAMPINAS	SP	SUDESTE	BRASIL	AMÉRICA DO SUL	INTERNACIONAL	NÃO REGULAR	303	1	404	0	0	597516	520251	59023	43764	12498	3434	2	693668	0	0	348	34376	5,01667	2360
AZU	AZUL LINHAS AÉREAS BRASILEIRAS S/A	2020	2	SAEZ	EZEIZA, BUENOS AIRES PROVINCE			ARGENTINA	AMÉRICA DO SUL	SBKP	CAMPINAS	SP	SUDESTE	BRASIL	AMÉRICA DO SUL	INTERNACIONAL	REGULAR	7862	125	17257	0	0	17013800	13499100	1622960	1174030	358207	97869	57	29630300	0	0	9909	945248	145,417	76876
AZU	AZUL LINHAS AÉREAS BRASILEIRAS S/A	2020	2	SAEZ	EZEIZA, BUENOS AIRES PROVINCE			ARGENTINA	AMÉRICA DO SUL	SBRF	RECIFE	PE	NORDESTE	BRASIL	AMÉRICA DO SUL	INTERNACIONAL	NÃO REGULAR	590	2	976	0	0	3325140	2254980	347135	192042	64803	19110	5	3730270	0	0	870	90826	24,5	5021
AZU	AZUL LINHAS AÉREAS BRASILEIRAS S/A	2020	2	SAZS	SAN CARLOS DE BARILOCHE, RÍO NEGRO PROVINCE			ARGENTINA	AMÉRICA DO SUL	SBKP	CAMPINAS	SP	SUDESTE	BRASIL	AMÉRICA DO SUL	INTERNACIONAL	REGULAR	694	7	1301	0	0	2576120	2091020	261795	187003	50736	15065	5	3919910	0	0	855	86889	19,5333	8715
AZU	AZUL LINHAS AÉREAS BRASILEIRAS S/A	2020	2	SBAE	AREALVA	SP	SUDESTE	BRASIL	AMÉRICA DO SUL	SBGR	GUARULHOS	SP	SUDESTE	BRASIL	AMÉRICA DO SUL	DOMÉSTICA	REGULAR	1649	36	122	0	0	767684	497998	75595	40137	35198	11174	37	36844	0	0	2542	250370	49,65	9161
AZU	AZUL LINHAS AÉREAS BRASILEIRAS S/A	2020	2	SBAE	AREALVA	SP	SUDESTE	BRASIL	AMÉRICA DO SUL	SBKP	CAMPINAS	SP	SUDESTE	BRASIL	AMÉRICA DO SUL	DOMÉSTICA	IMPRODUTIVO	0	0	0	0	0	0	0	0	0	526	220	1	0	0	0	0	0	0,8	0
AZU	AZUL LINHAS AÉREAS BRASILEIRAS S/A	2020	2	SBAE	AREALVA	SP	SUDESTE	BRASIL	AMÉRICA DO SUL	SBKP	CAMPINAS	SP	SUDESTE	BRASIL	AMÉRICA DO SUL	DOMÉSTICA	NÃO REGULAR	25	0	0	0	0														138
AZU	AZUL LINHAS AÉREAS BRASILEIRAS S/A	2020	2	SBAE	AREALVA	SP	SUDESTE	BRASIL	AMÉRICA DO SUL	SBKP	CAMPINAS	SP	SUDESTE	BRASIL	AMÉRICA DO SUL	DOMÉSTICA	REGULAR	1180	45	186	0	0	320320	265760	32213	21955	13066	4620	21	40920	0	0	1456	146471	19,1167	8472
AZU	AZUL LINHAS AÉREAS BRASILEIRAS S/A	2020	2	SBAQ	ARARAQUARA	SP	SUDESTE	BRASIL	AMÉRICA DO SUL	SBKP	CAMPINAS	SP	SUDESTE	BRASIL	AMÉRICA DO SUL	DOMÉSTICA	REGULAR	708	6	23	0	0	152100	119652	14089	9706	7078	2197	13	3887	0	0	900	83415	9,93333	4348
AZU	AZUL LINHAS AÉREAS BRASILEIRAS S/A	2020	2	SBAR	ARACAJU	SE	NORDESTE	BRASIL	AMÉRICA DO SUL	SBCF	CONFINS	MG	SUDESTE	BRASIL	AMÉRICA DO SUL	DOMÉSTICA	NÃO REGULAR	325	3	0	0	0	421776	393900	44749	32537	9519	2424	2	0	0	0	348	36923	3,78333	2471
AZU	AZUL LINHAS AÉREAS BRASILEIRAS S/A	2020	2	SBAR	ARACAJU	SE	NORDESTE	BRASIL	AMÉRICA DO SUL	SBKP	CAMPINAS	SP	SUDESTE	BRASIL	AMÉRICA DO SUL	DOMÉSTICA	NÃO REGULAR	726	22	0	0	0	1361960	1242190	144436	104773	33240	8555	5	0	0	0	796	84417	13,0833	6787
AZU	AZUL LINHAS AÉREAS BRASILEIRAS S/A	2020	2	SBAR	ARACAJU	SE	NORDESTE	BRASIL	AMÉRICA DO SUL	SBKP	CAMPINAS	SP	SUDESTE	BRASIL	AMÉRICA DO SUL	DOMÉSTICA	REGULAR	159	0	0	0	0	297714	272049	30868	23320	6469	1711	1	0	0	0	174	18041	2,55	1705
AZU	AZUL LINHAS AÉREAS BRASILEIRAS S/A	2020	2	SBAR	ARACAJU	SE	NORDESTE	BRASIL	AMÉRICA DO SUL	SBRF	RECIFE	PE	NORDESTE	BRASIL	AMÉRICA DO SUL	DOMÉSTICA	NÃO REGULAR	97	0	0	0	0	55440	38412	5718	3064	1859	792	2	0	0	0	140	14440	2,48333	464
AZU	AZUL LINHAS AÉREAS BRASILEIRAS S/A	2020	2	SBAR	ARACAJU	SE	NORDESTE	BRASIL	AMÉRICA DO SUL	SBRF	RECIFE	PE	NORDESTE	BRASIL	AMÉRICA DO SUL	DOMÉSTICA	REGULAR	6631	148	1856	137	0	2744280	2471830	282451	204664	96535	39204	99	734976	54252	0	6930	713341	127,783	49554
AZU	AZUL LINHAS AÉREAS BRASILEIRAS S/A	2020	2	SBAR	ARACAJU	SE	NORDESTE	BRASIL	AMÉRICA DO SUL	SBSV	SALVADOR	BA	NORDESTE	BRASIL	AMÉRICA DO SUL	DOMÉSTICA	REGULAR	1568	39	278	5	0	700810	495121	68425	40089	40815	5819	23	70334	1265	0	2770	270509	18,7333	8849
AZU	AZUL LINHAS AÉREAS BRASILEIRAS S/A	2020	2	SBAU	ARAÇATUBA	SP	SUDESTE	BRASIL	AMÉRICA DO SUL	SBKP	CAMPINAS	SP	SUDESTE	BRASIL	AMÉRICA DO SUL	DOMÉSTICA	REGULAR	4048	117	3211	122	0	1997700	1607060	198811	132576	70392	28981	73	1274770	48434	0	5032	500897	95,45	27220
AZU	AZUL LINHAS AÉREAS BRASILEIRAS S/A	2020	2	SBAX	ARAXÁ	MG	SUDESTE	BRASIL	AMÉRICA DO SUL	SBCF	CONFINS	MG	SUDESTE	BRASIL	AMÉRICA DO SUL	DOMÉSTICA	REGULAR	148	16	279	0	0	172072	112412	16129	9403	6226	2512	8	87606	0	0	548	51381	8,36667	1567
AZU	AZUL LINHAS AÉREAS BRASILEIRAS S/A	2020	2	SBBE	BELÉM	PA	NORTE	BRASIL	AMÉRICA DO SUL	SBCF	CONFINS	MG	SUDESTE	BRASIL	AMÉRICA DO SUL	DOMÉSTICA	REGULAR	7009	387	14188	38	0	18250800	15898800	1897900	1393340	410770	106437	51	29610400	79306	0	8745	909403	157,217	75547
AZU	AZUL LINHAS AÉREAS BRASILEIRAS S/A	2020	2	SBBE	BELÉM	PA	NORTE	BRASIL	AMÉRICA DO SUL	SBEG	MANAUS	AM	NORTE	BRASIL	AMÉRICA DO SUL	DOMÉSTICA	REGULAR	5403	55	19033	0	0	6552160	5507760	663460	494445	149571	37671	29	24723900	0	0	5044	510759	58,5667	54245
AZU	AZUL LINHAS AÉREAS BRASILEIRAS S/A	2020	2	SBBE	BELÉM	PA	NORTE	BRASIL	AMÉRICA DO SUL	SBGL	RIO DE JANEIRO	RJ	SUDESTE	BRASIL	AMÉRICA DO SUL	DOMÉSTICA	NÃO REGULAR	0	0	2400	0	0	0	0	45258	5875	10614	2448	1	5875200	0	0	0	18488	3,91667	0
AZU	AZUL LINHAS AÉREAS BRASILEIRAS S/A	2020	2	SBBE	BELÉM	PA	NORTE	BRASIL	AMÉRICA DO SUL	SBGR	GUARULHOS	SP	SUDESTE	BRASIL	AMÉRICA DO SUL	DOMÉSTICA	NÃO REGULAR	322	9	128	0	0	834279	792442	84776	67602	21056	4922	2	315008	0	0	339	34448	7,96667	3192
AZU	AZUL LINHAS AÉREAS BRASILEIRAS S/A	2020	2	SBBE	BELÉM	PA	NORTE	BRASIL	AMÉRICA DO SUL	SBGR	GUARULHOS	SP	SUDESTE	BRASIL	AMÉRICA DO SUL	DOMÉSTICA	REGULAR	3911	100	5276	2	0	10565100	9624970	1046630	831717	234912	61525	25	12984200	4922	0	4293	425293	90,0833	39364
AZU	AZUL LINHAS AÉREAS BRASILEIRAS S/A	2020	2	SBBE	BELÉM	PA	NORTE	BRASIL	AMÉRICA DO SUL	SBKP	CAMPINAS	SP	SUDESTE	BRASIL	AMÉRICA DO SUL	DOMÉSTICA	NÃO REGULAR	0	0	2401	1300	0	0	0	42699	5784	10222	2409	1	5784010	3131700	0	0	17725	3,88333	0
AZU	AZUL LINHAS AÉREAS BRASILEIRAS S/A	2020	2	SBBE	BELÉM	PA	NORTE	BRASIL	AMÉRICA DO SUL	SBKP	CAMPINAS	SP	SUDESTE	BRASIL	AMÉRICA DO SUL	DOMÉSTICA	REGULAR	4169	318	14637	1973	0	12061900	10826000	1225550	975441	271912	69861	29	35260500	4752960	0	5007	508743	104,217	50181
AZU	AZUL LINHAS AÉREAS BRASILEIRAS S/A	2020	2	SBBE	BELÉM	PA	NORTE	BRASIL	AMÉRICA DO SUL	SBMQ	MACAPÁ	AP	NORTE	BRASIL	AMÉRICA DO SUL	DOMÉSTICA	REGULAR	6750	97	60991	46	0	2979420	2387220	293897	218954	102885	17437	53	20066000	15134	0	9056	893383	47,05	54980
AZU	AZUL LINHAS AÉREAS BRASILEIRAS S/A	2020	2	SBBE	BELÉM	PA	NORTE	BRASIL	AMÉRICA DO SUL	SBRF	RECIFE	PE	NORDESTE	BRASIL	AMÉRICA DO SUL	DOMÉSTICA	REGULAR	7196	217	8520	38	0	14395600	12121900	1557490	1040760	315040	83900	50	14296600	63764	0	8579	928197	122,017	69649
AZU	AZUL LINHAS AÉREAS BRASILEIRAS S/A	2020	2	SBBE	BELÉM	PA	NORTE	BRASIL	AMÉRICA DO SUL	SBSL	SÃO LUÍS	MA	NORDESTE	BRASIL	AMÉRICA DO SUL	DOMÉSTICA	NÃO REGULAR	86	2	230	0	0	57820	42140	5216	3629	2400	490	1	112700	0	0	118	10646	1	727
AZU	AZUL LINHAS AÉREAS BRASILEIRAS S/A	2020	2	SBBE	BELÉM	PA	NORTE	BRASIL	AMÉRICA DO SUL	SBSL	SÃO LUÍS	MA	NORDESTE	BRASIL	AMÉRICA DO SUL	DOMÉSTICA	REGULAR	2800	54	7225	0	0	1704220	1506750	164211	127182	70001	14210	29	3540250	0	0	3478	335154	28,9333	19180
AZU	AZUL LINHAS AÉREAS BRASILEIRAS S/A	2020	2	SBBE	BELÉM	PA	NORTE	BRASIL	AMÉRICA DO SUL	SBTE	TERESINA	PI	NORDESTE	BRASIL	AMÉRICA DO SUL	DOMÉSTICA	REGULAR	275	1	0	0	0														2553
AZU	AZUL LINHAS AÉREAS BRASILEIRAS S/A	2020	2	SBBH	BELO HORIZONTE	MG	SUDESTE	BRASIL	AMÉRICA DO SUL	SBCF	CONFINS	MG	SUDESTE	BRASIL	AMÉRICA DO SUL	DOMÉSTICA	IMPRODUTIVO	0	0	0	0	0	0	0	0	0	3741	100	4	0	0	0	0	0	2,06667	0
AZU	AZUL LINHAS AÉREAS BRASILEIRAS S/A	2020	2	SBBH	BELO HORIZONTE	MG	SUDESTE	BRASIL	AMÉRICA DO SUL	SBGR	GUARULHOS	SP	SUDESTE	BRASIL	AMÉRICA DO SUL	DOMÉSTICA	IMPRODUTIVO	0	0	0	0	0	0	0	0	0	4054	952	2	0	0	0	0	0	2,96667	0
AZU	AZUL LINHAS AÉREAS BRASILEIRAS S/A	2020	2	SBBH	BELO HORIZONTE	MG	SUDESTE	BRASIL	AMÉRICA DO SUL	SBKP	CAMPINAS	SP	SUDESTE	BRASIL	AMÉRICA DO SUL	DOMÉSTICA	IMPRODUTIVO	0	0	0	0	0	0	0	0	0	2130	962	2	0	0	0	0	0	2,9	0
AZU	AZUL LINHAS AÉREAS BRASILEIRAS S/A	2020	2	SBBR	BRASÍLIA	DF	CENTRO-OESTE	BRASIL	AMÉRICA DO SUL	SBCF	CONFINS	MG	SUDESTE	BRASIL	AMÉRICA DO SUL	DOMÉSTICA	REGULAR	12121	338	9226	21	0	9060620	7137510	917216	571952	314606	66783	113	5452570	12411	0	15331	1552070	141,5	52871
AZU	AZUL LINHAS AÉREAS BRASILEIRAS S/A	2020	2	SBBR	BRASÍLIA	DF	CENTRO-OESTE	BRASIL	AMÉRICA DO SUL	SBGL	RIO DE JANEIRO	RJ	SUDESTE	BRASIL	AMÉRICA DO SUL	DOMÉSTICA	REGULAR	199	4	0	0	0	266888	222102	28467	17179	12219	1828	2	0	0	0	292	31147	5,06667	572
AZU	AZUL LINHAS AÉREAS BRASILEIRAS S/A	2020	2	SBBR	BRASÍLIA	DF	CENTRO-OESTE	BRASIL	AMÉRICA DO SUL	SBGR	GUARULHOS	SP	SUDESTE	BRASIL	AMÉRICA DO SUL	DOMÉSTICA	REGULAR	5214	107	5362	3	0	5193270	4457970	504965	363337	217024	43605	51	4584510	2565	0	6074	590632	93,2167	28571
AZU	AZUL LINHAS AÉREAS BRASILEIRAS S/A	2020	2	SBBR	BRASÍLIA	DF	CENTRO-OESTE	BRASIL	AMÉRICA DO SUL	SBKP	CAMPINAS	SP	SUDESTE	BRASIL	AMÉRICA DO SUL	DOMÉSTICA	IMPRODUTIVO	0	0	0	0	0	0	0	0	0	7605	1596	2	0	0	0	0	0	3,28333	0
AZU	AZUL LINHAS AÉREAS BRASILEIRAS S/A	2020	2	SBBR	BRASÍLIA	DF	CENTRO-OESTE	BRASIL	AMÉRICA DO SUL	SBKP	CAMPINAS	SP	SUDESTE	BRASIL	AMÉRICA DO SUL	DOMÉSTICA	NÃO REGULAR	0	0	2140	0	0	0	0	15553	1707	4011	798	1	1707720	0	0	0	19491	1,81667	0
AZU	AZUL LINHAS AÉREAS BRASILEIRAS S/A	2020	2	SBBR	BRASÍLIA	DF	CENTRO-OESTE	BRASIL	AMÉRICA DO SUL	SBKP	CAMPINAS	SP	SUDESTE	BRASIL	AMÉRICA DO SUL	DOMÉSTICA	REGULAR	16288	600	13123	2066	0	16841800	12997800	1788500	1052390	465958	114114	143	10472200	1648670	0	21105	2241320	235,2	84154
AZU	AZUL LINHAS AÉREAS BRASILEIRAS S/A	2020	2	SBBR	BRASÍLIA	DF	CENTRO-OESTE	BRASIL	AMÉRICA DO SUL	SBRF	RECIFE	PE	NORDESTE	BRASIL	AMÉRICA DO SUL	DOMÉSTICA	NÃO REGULAR	152	1	61	0	0	272910	251408	31338	20901	6746	1654	1	100894	0	0	165	18947	2,9	1176
AZU	AZUL LINHAS AÉREAS BRASILEIRAS S/A	2020	2	SBBR	BRASÍLIA	DF	CENTRO-OESTE	BRASIL	AMÉRICA DO SUL	SBRF	RECIFE	PE	NORDESTE	BRASIL	AMÉRICA DO SUL	DOMÉSTICA	REGULAR	11652	167	4988	0	0	25388900	19272400	2772970	1559730	614335	158784	96	8250150	0	0	15350	1676560	243,333	64147
AZU	AZUL LINHAS AÉREAS BRASILEIRAS S/A	2020	2	SBBR	BRASÍLIA	DF	CENTRO-OESTE	BRASIL	AMÉRICA DO SUL	SBRJ	RIO DE JANEIRO	RJ	SUDESTE	BRASIL	AMÉRICA DO SUL	DOMÉSTICA	REGULAR	5974	79	607	0	0	6974850	5543870	729123	434407	292824	64960	70	563296	0	0	7516	785732	125,217	19493
AZU	AZUL LINHAS AÉREAS BRASILEIRAS S/A	2020	2	SBBR	BRASÍLIA	DF	CENTRO-OESTE	BRASIL	AMÉRICA DO SUL	SBSV	SALVADOR	BA	NORDESTE	BRASIL	AMÉRICA DO SUL	DOMÉSTICA	NÃO REGULAR	204	2	0	0	0	256060	221340	25479	17635	8997	2170	2	0	0	0	236	23483	3,68333	955
AZU	AZUL LINHAS AÉREAS BRASILEIRAS S/A	2020	2	SBBV	BOA VISTA	RR	NORTE	BRASIL	AMÉRICA DO SUL	SBBE	BELÉM	PA	NORTE	BRASIL	AMÉRICA DO SUL	DOMÉSTICA	NÃO REGULAR	158	0	0	0	0	250038	227046	26009	19284	5739	1437	1	0	0	0	174	18100	2,25	1570
AZU	AZUL LINHAS AÉREAS BRASILEIRAS S/A	2020	2	SBBV	BOA VISTA	RR	NORTE	BRASIL	AMÉRICA DO SUL	SBEG	MANAUS	AM	NORTE	BRASIL	AMÉRICA DO SUL	DOMÉSTICA	REGULAR	2297	149	2083	0	0	3085360	2680030	313191	229140	80336	17766	27	1370610	0	0	4689	475988	33,6	20124
AZU	AZUL LINHAS AÉREAS BRASILEIRAS S/A	2020	2	SBBV	BOA VISTA	RR	NORTE	BRASIL	AMÉRICA DO SUL	SBKP	CAMPINAS	SP	SUDESTE	BRASIL	AMÉRICA DO SUL	DOMÉSTICA	REGULAR	1776	38	0	0	0														20572
AZU	AZUL LINHAS AÉREAS BRASILEIRAS S/A	2020	2	SBBW	BARRA DO GARÇAS	MT	CENTRO-OESTE	BRASIL	AMÉRICA DO SUL	SBGO	GOIÂNIA	GO	CENTRO-OESTE	BRASIL	AMÉRICA DO SUL	DOMÉSTICA	REGULAR	39	1	68	0	0	24430	15705	2412	1387	890	349	1	23732	0	0	70	6913	1,15	425
AZU	AZUL LINHAS AÉREAS BRASILEIRAS S/A	2020	2	SBCA	CASCAVEL	PR	SUL	BRASIL	AMÉRICA DO SUL	SBCT	CURITIBA	PR	SUL	BRASIL	AMÉRICA DO SUL	DOMÉSTICA	REGULAR	3554	52	1187	0	0	1984280	1560210	190580	126390	67330	28535	65	521093	0	0	4520	434205	88	20242
AZU	AZUL LINHAS AÉREAS BRASILEIRAS S/A	2020	2	SBCA	CASCAVEL	PR	SUL	BRASIL	AMÉRICA DO SUL	SBKP	CAMPINAS	SP	SUDESTE	BRASIL	AMÉRICA DO SUL	DOMÉSTICA	IMPRODUTIVO	0	0	0	0	0	0	0	0	0	1295	684	1	0	0	0	0	0	1,71667	0
AZU	AZUL LINHAS AÉREAS BRASILEIRAS S/A	2020	2	SBCA	CASCAVEL	PR	SUL	BRASIL	AMÉRICA DO SUL	SBKP	CAMPINAS	SP	SUDESTE	BRASIL	AMÉRICA DO SUL	DOMÉSTICA	NÃO REGULAR	139	10	0	0	0	161424	95076	14335	7853	6364	1368	2	0	0	0	236	20959	2,7	1058
AZU	AZUL LINHAS AÉREAS BRASILEIRAS S/A	2020	2	SBCA	CASCAVEL	PR	SUL	BRASIL	AMÉRICA DO SUL	SBKP	CAMPINAS	SP	SUDESTE	BRASIL	AMÉRICA DO SUL	DOMÉSTICA	REGULAR	4517	119	2636	139	0	3647770	3089630	316231	253635	150248	32148	47	1803020	95076	0	5333	462363	65,6167	29436
AZU	AZUL LINHAS AÉREAS BRASILEIRAS S/A	2020	2	SBCB	CABO FRIO	RJ	SUDESTE	BRASIL	AMÉRICA DO SUL	SBCF	CONFINS	MG	SUDESTE	BRASIL	AMÉRICA DO SUL	DOMÉSTICA	NÃO REGULAR	654	28	15	0	0	338624	272064	33792	22485	14858	3744	9	6240	0	0	814	81240	10,9	4998
AZU	AZUL LINHAS AÉREAS BRASILEIRAS S/A	2020	2	SBCB	CABO FRIO	RJ	SUDESTE	BRASIL	AMÉRICA DO SUL	SBCF	CONFINS	MG	SUDESTE	BRASIL	AMÉRICA DO SUL	DOMÉSTICA	REGULAR	1261	58	75	0	0	612352	524576	60657	43390	25563	7072	17	31200	0	0	1472	145824	20,8	9671
AZU	AZUL LINHAS AÉREAS BRASILEIRAS S/A	2020	2	SBCB	CABO FRIO	RJ	SUDESTE	BRASIL	AMÉRICA DO SUL	SBKP	CAMPINAS	SP	SUDESTE	BRASIL	AMÉRICA DO SUL	DOMÉSTICA	NÃO REGULAR	92	11	23	0	0	54908	47656	5859	3852	2934	518	1	11914	0	0	106	11311	1,23333	515
AZU	AZUL LINHAS AÉREAS BRASILEIRAS S/A	2020	2	SBCF	CONFINS	MG	SUDESTE	BRASIL	AMÉRICA DO SUL	SBAR	ARACAJU	SE	NORDESTE	BRASIL	AMÉRICA DO SUL	DOMÉSTICA	NÃO REGULAR	209	8	22	0	0	421776	253308	42316	20841	9842	2424	2	26664	0	0	348	34915	4	1500
AZU	AZUL LINHAS AÉREAS BRASILEIRAS S/A	2020	2	SBCF	CONFINS	MG	SUDESTE	BRASIL	AMÉRICA DO SUL	SBBE	BELÉM	PA	NORTE	BRASIL	AMÉRICA DO SUL	DOMÉSTICA	REGULAR	6798	230	72233	801	0	19089800	15243400	2033780	1445270	405410	110611	53	150750000	1671690	0	9147	974512	158,283	67073
AZU	AZUL LINHAS AÉREAS BRASILEIRAS S/A	2020	2	SBCF	CONFINS	MG	SUDESTE	BRASIL	AMÉRICA DO SUL	SBBH	BELO HORIZONTE	MG	SUDESTE	BRASIL	AMÉRICA DO SUL	DOMÉSTICA	IMPRODUTIVO	0	0	0	0	0	0	0	0	0	4510	175	7	0	0	0	0	0	3,05	0
AZU	AZUL LINHAS AÉREAS BRASILEIRAS S/A	2020	2	SBCF	CONFINS	MG	SUDESTE	BRASIL	AMÉRICA DO SUL	SBBR	BRASÍLIA	DF	CENTRO-OESTE	BRASIL	AMÉRICA DO SUL	DOMÉSTICA	REGULAR	11910	291	7264	1	0	9246790	7038810	852071	561629	336940	67965	115	4293020	591	0	15646	1441840	152,967	49882
AZU	AZUL LINHAS AÉREAS BRASILEIRAS S/A	2020	2	SBCF	CONFINS	MG	SUDESTE	BRASIL	AMÉRICA DO SUL	SBBV	BOA VISTA	RR	NORTE	BRASIL	AMÉRICA DO SUL	DOMÉSTICA	IMPRODUTIVO	0	0	0	0	0	0	0	0	0	11329	3095	1	0	0	0	0	0	4,18333	0
AZU	AZUL LINHAS AÉREAS BRASILEIRAS S/A	2020	2	SBCF	CONFINS	MG	SUDESTE	BRASIL	AMÉRICA DO SUL	SBCG	CAMPO GRANDE	MS	CENTRO-OESTE	BRASIL	AMÉRICA DO SUL	DOMÉSTICA	REGULAR	1896	25	2046	61	0	2764390	2125420	235121	174974	100878	23541	21	2293570	68381	0	2466	209753	39,9333	11851
AZU	AZUL LINHAS AÉREAS BRASILEIRAS S/A	2020	2	SBCF	CONFINS	MG	SUDESTE	BRASIL	AMÉRICA DO SUL	SBCT	CURITIBA	PR	SUL	BRASIL	AMÉRICA DO SUL	DOMÉSTICA	NÃO REGULAR	39	2	0	0	0	99946	33033	8040	2661	3861	847	1	0	0	0	118	9493	1,6	217
AZU	AZUL LINHAS AÉREAS BRASILEIRAS S/A	2020	2	SBCF	CONFINS	MG	SUDESTE	BRASIL	AMÉRICA DO SUL	SBCT	CURITIBA	PR	SUL	BRASIL	AMÉRICA DO SUL	DOMÉSTICA	REGULAR	2123	81	6243	144	0	2388540	1798180	209979	153170	92171	20328	24	5287820	121968	0	2820	247922	37,4	15383
AZU	AZUL LINHAS AÉREAS BRASILEIRAS S/A	2020	2	SBCF	CONFINS	MG	SUDESTE	BRASIL	AMÉRICA DO SUL	SBFL	FLORIANÓPOLIS	SC	SUL	BRASIL	AMÉRICA DO SUL	DOMÉSTICA	REGULAR	2144	61	1343	578	0	3002780	2163300	257462	178303	111470	24216	24	1355090	583202	0	2976	255177	45,4167	14582
AZU	AZUL LINHAS AÉREAS BRASILEIRAS S/A	2020	2	SBCF	CONFINS	MG	SUDESTE	BRASIL	AMÉRICA DO SUL	SBGL	RIO DE JANEIRO	RJ	SUDESTE	BRASIL	AMÉRICA DO SUL	DOMÉSTICA	IMPRODUTIVO	0	0	0	0	0	0	0	0	0	2213	362	1	0	0	0	0	0	1,13333	0
AZU	AZUL LINHAS AÉREAS BRASILEIRAS S/A	2020	2	SBCF	CONFINS	MG	SUDESTE	BRASIL	AMÉRICA DO SUL	SBGL	RIO DE JANEIRO	RJ	SUDESTE	BRASIL	AMÉRICA DO SUL	DOMÉSTICA	NÃO REGULAR	55	0	0	0	0	25340	19910	2490	1561	807	362	1	0	0	0	70	6881	1,11667	188
AZU	AZUL LINHAS AÉREAS BRASILEIRAS S/A	2020	2	SBCF	CONFINS	MG	SUDESTE	BRASIL	AMÉRICA DO SUL	SBGL	RIO DE JANEIRO	RJ	SUDESTE	BRASIL	AMÉRICA DO SUL	DOMÉSTICA	REGULAR	2949	53	5836	21	0	1340120	1067540	120286	88738	66645	11222	31	2112630	7602	0	3702	332323	31,3	18165
AZU	AZUL LINHAS AÉREAS BRASILEIRAS S/A	2020	2	SBCF	CONFINS	MG	SUDESTE	BRASIL	AMÉRICA DO SUL	SBGO	GOIÂNIA	GO	CENTRO-OESTE	BRASIL	AMÉRICA DO SUL	DOMÉSTICA	REGULAR	8437	232	21962	1350	0	7917340	5478800	786703	466319	299959	62759	97	14209400	873450	0	12237	1216000	130,183	63385
AZU	AZUL LINHAS AÉREAS BRASILEIRAS S/A	2020	2	SBCF	CONFINS	MG	SUDESTE	BRASIL	AMÉRICA DO SUL	SBGR	GUARULHOS	SP	SUDESTE	BRASIL	AMÉRICA DO SUL	DOMÉSTICA	IMPRODUTIVO	0	0	0	0	0	0	0	0	0	2678	497	1	0	0	0	0	0	1,2	0
AZU	AZUL LINHAS AÉREAS BRASILEIRAS S/A	2020	2	SBCF	CONFINS	MG	SUDESTE	BRASIL	AMÉRICA DO SUL	SBGR	GUARULHOS	SP	SUDESTE	BRASIL	AMÉRICA DO SUL	DOMÉSTICA	NÃO REGULAR	215	6	575	0	0	203770	112322	18952	9717	8323	1491	3	285775	0	0	410	38135	3,71667	1851
AZU	AZUL LINHAS AÉREAS BRASILEIRAS S/A	2020	2	SBCF	CONFINS	MG	SUDESTE	BRASIL	AMÉRICA DO SUL	SBGR	GUARULHOS	SP	SUDESTE	BRASIL	AMÉRICA DO SUL	DOMÉSTICA	REGULAR	16906	637	21419	205	0	10095100	8402280	940186	706450	438708	74550	150	10645200	101885	0	20312	1891870	196,533	132225
AZU	AZUL LINHAS AÉREAS BRASILEIRAS S/A	2020	2	SBCF	CONFINS	MG	SUDESTE	BRASIL	AMÉRICA DO SUL	SBJP	BAYEUX	PB	NORDESTE	BRASIL	AMÉRICA DO SUL	DOMÉSTICA	REGULAR	145	1	495	0	0	294930	245775	30055	21614	6724	1695	1	839025	0	0	174	17732	2,66667	1382
AZU	AZUL LINHAS AÉREAS BRASILEIRAS S/A	2020	2	SBCF	CONFINS	MG	SUDESTE	BRASIL	AMÉRICA DO SUL	SBKP	CAMPINAS	SP	SUDESTE	BRASIL	AMÉRICA DO SUL	DOMÉSTICA	IMPRODUTIVO	0	0	0	0	0	0	0	0	0	12471	2994	6	0	0	0	0	0	8,18333	0
AZU	AZUL LINHAS AÉREAS BRASILEIRAS S/A	2020	2	SBCF	CONFINS	MG	SUDESTE	BRASIL	AMÉRICA DO SUL	SBKP	CAMPINAS	SP	SUDESTE	BRASIL	AMÉRICA DO SUL	DOMÉSTICA	NÃO REGULAR	1417	92	2710	0	0	1603790	707083	151828	58983	51680	9481	19	1352290	0	0	3214	304283	23,8667	9238
AZU	AZUL LINHAS AÉREAS BRASILEIRAS S/A	2020	2	SBCF	CONFINS	MG	SUDESTE	BRASIL	AMÉRICA DO SUL	SBKP	CAMPINAS	SP	SUDESTE	BRASIL	AMÉRICA DO SUL	DOMÉSTICA	REGULAR	25930	2374	49141	938	0	18807800	13005900	1829240	1113580	610534	123253	247	24521400	468062	0	37691	3666040	303,2	226756
AZU	AZUL LINHAS AÉREAS BRASILEIRAS S/A	2020	2	SBCF	CONFINS	MG	SUDESTE	BRASIL	AMÉRICA DO SUL	SBMO	RIO LARGO	AL	NORDESTE	BRASIL	AMÉRICA DO SUL	DOMÉSTICA	NÃO REGULAR	394	2	962	0	0	585070	562238	61581	47259	16765	4281	3	1372770	0	0	410	43155	6,65	2607
AZU	AZUL LINHAS AÉREAS BRASILEIRAS S/A	2020	2	SBCF	CONFINS	MG	SUDESTE	BRASIL	AMÉRICA DO SUL	SBMO	RIO LARGO	AL	NORDESTE	BRASIL	AMÉRICA DO SUL	DOMÉSTICA	REGULAR	1496	29	1641	0	0	2260370	2089130	236253	176400	66991	17124	12	2341710	0	0	1584	165562	26,45	12293
AZU	AZUL LINHAS AÉREAS BRASILEIRAS S/A	2020	2	SBCF	CONFINS	MG	SUDESTE	BRASIL	AMÉRICA DO SUL	SBMQ	MACAPÁ	AP	NORTE	BRASIL	AMÉRICA DO SUL	DOMÉSTICA	REGULAR	506	7	0	0	0														5418
AZU	AZUL LINHAS AÉREAS BRASILEIRAS S/A	2020	2	SBCF	CONFINS	MG	SUDESTE	BRASIL	AMÉRICA DO SUL	SBPV	PORTO VELHO	RO	NORTE	BRASIL	AMÉRICA DO SUL	DOMÉSTICA	REGULAR	1222	14	8190	92	0	3429890	3011010	322074	281254	71560	19712	8	20180200	226688	0	1392	130713	27,8667	14307
AZU	AZUL LINHAS AÉREAS BRASILEIRAS S/A	2020	2	SBCF	CONFINS	MG	SUDESTE	BRASIL	AMÉRICA DO SUL	SBRF	RECIFE	PE	NORDESTE	BRASIL	AMÉRICA DO SUL	DOMÉSTICA	IMPRODUTIVO	0	0	0	0	0	0	0	0	0	3032	1608	1	0	0	0	0	0	3,86667	0
AZU	AZUL LINHAS AÉREAS BRASILEIRAS S/A	2020	2	SBCF	CONFINS	MG	SUDESTE	BRASIL	AMÉRICA DO SUL	SBRF	RECIFE	PE	NORDESTE	BRASIL	AMÉRICA DO SUL	DOMÉSTICA	NÃO REGULAR	2976	112	16843	2	0	5353030	4785410	591241	425193	121195	32160	20	27083500	3216	0	3329	367695	47,2167	24387
AZU	AZUL LINHAS AÉREAS BRASILEIRAS S/A	2020	2	SBCF	CONFINS	MG	SUDESTE	BRASIL	AMÉRICA DO SUL	SBRF	RECIFE	PE	NORDESTE	BRASIL	AMÉRICA DO SUL	DOMÉSTICA	REGULAR	11241	519	64113	3243	0	25089600	18075500	2773720	1603480	561480	147936	92	103094000	5214740	0	15603	1724980	221,8	90027
AZU	AZUL LINHAS AÉREAS BRASILEIRAS S/A	2020	2	SBCF	CONFINS	MG	SUDESTE	BRASIL	AMÉRICA DO SUL	SBRJ	RIO DE JANEIRO	RJ	SUDESTE	BRASIL	AMÉRICA DO SUL	DOMÉSTICA	REGULAR	15878	613	6234	576	0	7140750	5954250	680707	483380	403358	61125	163	2337750	216000	0	19042	1815420	177,333	92132
AZU	AZUL LINHAS AÉREAS BRASILEIRAS S/A	2020	2	SBCF	CONFINS	MG	SUDESTE	BRASIL	AMÉRICA DO SUL	SBSG	SÃO GONÇALO DO AMARANTE	RN	NORDESTE	BRASIL	AMÉRICA DO SUL	DOMÉSTICA	NÃO REGULAR	280	0	312	3	0	525600	504000	56008	41823	13704	3600	2	561600	5400	0	292	31116	5,4	1923
AZU	AZUL LINHAS AÉREAS BRASILEIRAS S/A	2020	2	SBCF	CONFINS	MG	SUDESTE	BRASIL	AMÉRICA DO SUL	SBSG	SÃO GONÇALO DO AMARANTE	RN	NORDESTE	BRASIL	AMÉRICA DO SUL	DOMÉSTICA	REGULAR	1456	10	875	0	0	2840400	2620800	293969	218775	74759	19800	11	1575000	0	0	1578	163318	29,1667	11469
AZU	AZUL LINHAS AÉREAS BRASILEIRAS S/A	2020	2	SBCF	CONFINS	MG	SUDESTE	BRASIL	AMÉRICA DO SUL	SBSJ	SÃO JOSÉ DOS CAMPOS	SP	SUDESTE	BRASIL	AMÉRICA DO SUL	DOMÉSTICA	NÃO REGULAR	58	0	10	0	0	30328	25868	2878	2089	1093	446	1	4460	0	0	68	6453	1,45	324
AZU	AZUL LINHAS AÉREAS BRASILEIRAS S/A	2020	2	SBCF	CONFINS	MG	SUDESTE	BRASIL	AMÉRICA DO SUL	SBSJ	SÃO JOSÉ DOS CAMPOS	SP	SUDESTE	BRASIL	AMÉRICA DO SUL	DOMÉSTICA	REGULAR	1350	22	271	0	0	802800	602100	74131	48509	28921	11596	26	120866	0	0	1800	166246	39,45	7274
AZU	AZUL LINHAS AÉREAS BRASILEIRAS S/A	2020	2	SBCF	CONFINS	MG	SUDESTE	BRASIL	AMÉRICA DO SUL	SBSL	SÃO LUÍS	MA	NORDESTE	BRASIL	AMÉRICA DO SUL	DOMÉSTICA	REGULAR	3842	79	29440	1113	0	8427060	7280590	873509	669760	180897	49270	26	55788800	2109140	0	4447	460962	71,1	35854
AZU	AZUL LINHAS AÉREAS BRASILEIRAS S/A	2020	2	SBCF	CONFINS	MG	SUDESTE	BRASIL	AMÉRICA DO SUL	SBSP	SÃO PAULO	SP	SUDESTE	BRASIL	AMÉRICA DO SUL	DOMÉSTICA	IMPRODUTIVO	0	0	0	0	0	0	0	0	0	6818	1048	2	0	0	0	0	0	2,75	0
AZU	AZUL LINHAS AÉREAS BRASILEIRAS S/A	2020	2	SBCF	CONFINS	MG	SUDESTE	BRASIL	AMÉRICA DO SUL	SBSP	SÃO PAULO	SP	SUDESTE	BRASIL	AMÉRICA DO SUL	DOMÉSTICA	NÃO REGULAR	97	3	28	0	0	61832	50828	5683	4019	3176	524	1	14672	0	0	118	10846	1,36667	368
AZU	AZUL LINHAS AÉREAS BRASILEIRAS S/A	2020	2	SBCF	CONFINS	MG	SUDESTE	BRASIL	AMÉRICA DO SUL	SBSP	SÃO PAULO	SP	SUDESTE	BRASIL	AMÉRICA DO SUL	DOMÉSTICA	REGULAR	14499	591	19352	83	0	9305190	7597480	837522	616215	466624	79124	151	10140400	43492	0	17758	1598470	198,85	69350
AZU	AZUL LINHAS AÉREAS BRASILEIRAS S/A	2020	2	SBCF	CONFINS	MG	SUDESTE	BRASIL	AMÉRICA DO SUL	SBSV	SALVADOR	BA	NORDESTE	BRASIL	AMÉRICA DO SUL	DOMÉSTICA	IMPRODUTIVO	0	0	0	0	0	0	0	0	0	5811	1918	2	0	0	0	0	0	3,9	0
AZU	AZUL LINHAS AÉREAS BRASILEIRAS S/A	2020	2	SBCF	CONFINS	MG	SUDESTE	BRASIL	AMÉRICA DO SUL	SBSV	SALVADOR	BA	NORDESTE	BRASIL	AMÉRICA DO SUL	DOMÉSTICA	NÃO REGULAR	356	9	78	0	0	452648	341404	44900	27479	16464	3836	4	74802	0	0	472	46821	6,86667	1878
AZU	AZUL LINHAS AÉREAS BRASILEIRAS S/A	2020	2	SBCF	CONFINS	MG	SUDESTE	BRASIL	AMÉRICA DO SUL	SBSV	SALVADOR	BA	NORDESTE	BRASIL	AMÉRICA DO SUL	DOMÉSTICA	REGULAR	11494	293	18463	370	0	12624300	10718700	1289650	904840	383223	92064	96	17706000	354830	0	13164	1344840	162,35	89810
AZU	AZUL LINHAS AÉREAS BRASILEIRAS S/A	2020	2	SBCF	CONFINS	MG	SUDESTE	BRASIL	AMÉRICA DO SUL	SBVT	VITÓRIA	ES	SUDESTE	BRASIL	AMÉRICA DO SUL	DOMÉSTICA	REGULAR	12948	320	14922	1044	0	5933420	5062670	535510	417283	282617	49266	126	5834500	408204	0	15175	1369750	130,417	81364
AZU	AZUL LINHAS AÉREAS BRASILEIRAS S/A	2020	2	SBCG	CAMPO GRANDE	MS	CENTRO-OESTE	BRASIL	AMÉRICA DO SUL	SBCF	CONFINS	MG	SUDESTE	BRASIL	AMÉRICA DO SUL	DOMÉSTICA	REGULAR	2004	19	1663	0	0	2896660	2246480	280002	183005	100547	24662	22	1864220	0	0	2584	249789	39,8333	11297
AZU	AZUL LINHAS AÉREAS BRASILEIRAS S/A	2020	2	SBCG	CAMPO GRANDE	MS	CENTRO-OESTE	BRASIL	AMÉRICA DO SUL	SBCT	CURITIBA	PR	SUL	BRASIL	AMÉRICA DO SUL	DOMÉSTICA	NÃO REGULAR	93	3	0	0	0	93810	73935	9803	6017	3270	795	1	0	0	0	118	12332	1,3	594
AZU	AZUL LINHAS AÉREAS BRASILEIRAS S/A	2020	2	SBCG	CAMPO GRANDE	MS	CENTRO-OESTE	BRASIL	AMÉRICA DO SUL	SBCT	CURITIBA	PR	SUL	BRASIL	AMÉRICA DO SUL	DOMÉSTICA	REGULAR	1207	16	835	0	0	2157630	1418280	215882	114921	79219	18285	23	663825	0	0	2714	271565	32,5833	6353
AZU	AZUL LINHAS AÉREAS BRASILEIRAS S/A	2020	2	SBCG	CAMPO GRANDE	MS	CENTRO-OESTE	BRASIL	AMÉRICA DO SUL	SBKP	CAMPINAS	SP	SUDESTE	BRASIL	AMÉRICA DO SUL	DOMÉSTICA	NÃO REGULAR	246	16	128	0	0	293112	203688	29590	16814	10225	2484	3	105984	0	0	354	35739	4,25	1731
AZU	AZUL LINHAS AÉREAS BRASILEIRAS S/A	2020	2	SBCG	CAMPO GRANDE	MS	CENTRO-OESTE	BRASIL	AMÉRICA DO SUL	SBKP	CAMPINAS	SP	SUDESTE	BRASIL	AMÉRICA DO SUL	DOMÉSTICA	REGULAR	8825	285	8892	192	0	9423470	7307100	960602	602226	348780	77832	94	7362580	158976	0	11381	1160210	148,133	56618
AZU	AZUL LINHAS AÉREAS BRASILEIRAS S/A	2020	2	SBCH	CHAPECÓ	SC	SUL	BRASIL	AMÉRICA DO SUL	SBFL	FLORIANÓPOLIS	SC	SUL	BRASIL	AMÉRICA DO SUL	DOMÉSTICA	REGULAR	3482	42	201	0	0	2209080	1854020	218204	147453	99879	18860	46	82410	0	0	5388	532271	43,45	13970
AZU	AZUL LINHAS AÉREAS BRASILEIRAS S/A	2020	2	SBCH	CHAPECÓ	SC	SUL	BRASIL	AMÉRICA DO SUL	SBGR	GUARULHOS	SP	SUDESTE	BRASIL	AMÉRICA DO SUL	DOMÉSTICA	REGULAR	1031	5	0	0	0														6281
AZU	AZUL LINHAS AÉREAS BRASILEIRAS S/A	2020	2	SBCH	CHAPECÓ	SC	SUL	BRASIL	AMÉRICA DO SUL	SBKP	CAMPINAS	SP	SUDESTE	BRASIL	AMÉRICA DO SUL	DOMÉSTICA	REGULAR	5084	157	3774	15	0	5656970	3659080	591841	302562	162344	36050	50	2721050	10815	0	7846	820885	69,75	35374
AZU	AZUL LINHAS AÉREAS BRASILEIRAS S/A	2020	2	SBCJ	PARAUAPEBAS	PA	NORTE	BRASIL	AMÉRICA DO SUL	SBBE	BELÉM	PA	NORTE	BRASIL	AMÉRICA DO SUL	DOMÉSTICA	REGULAR	1568	8	317	0	0	1172450	865536	114318	69744	47266	9936	18	174984	0	0	2124	207111	19,5	8448
AZU	AZUL LINHAS AÉREAS BRASILEIRAS S/A	2020	2	SBCJ	PARAUAPEBAS	PA	NORTE	BRASIL	AMÉRICA DO SUL	SBCF	CONFINS	MG	SUDESTE	BRASIL	AMÉRICA DO SUL	DOMÉSTICA	REGULAR	2129	26	2689	0	0	3825670	3485170	353684	295742	130016	32740	20	4401890	0	0	2337	216060	49,2333	18303
AZU	AZUL LINHAS AÉREAS BRASILEIRAS S/A	2020	2	SBCN	CALDAS NOVAS	GO	CENTRO-OESTE	BRASIL	AMÉRICA DO SUL	SBCF	CONFINS	MG	SUDESTE	BRASIL	AMÉRICA DO SUL	DOMÉSTICA	NÃO REGULAR	63	1	34	0	0	37240	33516	3432	2803	1226	532	1	18088	0	0	70	6453	1,6	510
AZU	AZUL LINHAS AÉREAS BRASILEIRAS S/A	2020	2	SBCN	CALDAS NOVAS	GO	CENTRO-OESTE	BRASIL	AMÉRICA DO SUL	SBCF	CONFINS	MG	SUDESTE	BRASIL	AMÉRICA DO SUL	DOMÉSTICA	REGULAR	331	15	1	0	0	256424	176092	23955	14296	8164	3724	7	532	0	0	482	45034	10,7833	2052
AZU	AZUL LINHAS AÉREAS BRASILEIRAS S/A	2020	2	SBCN	CALDAS NOVAS	GO	CENTRO-OESTE	BRASIL	AMÉRICA DO SUL	SBKP	CAMPINAS	SP	SUDESTE	BRASIL	AMÉRICA DO SUL	DOMÉSTICA	REGULAR	507	20	0	0	0	528090	307749	54296	25210	23264	4856	8	0	0	0	870	89458	11,1	3513
AZU	AZUL LINHAS AÉREAS BRASILEIRAS S/A	2020	2	SBCP	CAMPOS DOS GOYTACAZES	RJ	SUDESTE	BRASIL	AMÉRICA DO SUL	SBGL	RIO DE JANEIRO	RJ	SUDESTE	BRASIL	AMÉRICA DO SUL	DOMÉSTICA	REGULAR	637	21	179	0	0	326180	155335	31721	12226	14909	4700	20	42065	0	0	1388	135046	20,5667	2609
AZU	AZUL LINHAS AÉREAS BRASILEIRAS S/A	2020	2	SBCR	CORUMBÁ	MS	CENTRO-OESTE	BRASIL	AMÉRICA DO SUL	SBKP	CAMPINAS	SP	SUDESTE	BRASIL	AMÉRICA DO SUL	DOMÉSTICA	REGULAR	733	16	0	0	0														7627
AZU	AZUL LINHAS AÉREAS BRASILEIRAS S/A	2020	2	SBCT	CURITIBA	PR	SUL	BRASIL	AMÉRICA DO SUL	SBCF	CONFINS	MG	SUDESTE	BRASIL	AMÉRICA DO SUL	DOMÉSTICA	REGULAR	2451	59	18626	1	0	2583350	2076000	251648	186106	100170	22022	26	15776200	847	0	3050	297119	41,45	17291
AZU	AZUL LINHAS AÉREAS BRASILEIRAS S/A	2020	2	SBCT	CURITIBA	PR	SUL	BRASIL	AMÉRICA DO SUL	SBCG	CAMPO GRANDE	MS	CENTRO-OESTE	BRASIL	AMÉRICA DO SUL	DOMÉSTICA	REGULAR	1849	37	2431	0	0	2157630	1539920	180522	126932	84552	18285	23	1932640	0	0	2714	227085	35	10922
AZU	AZUL LINHAS AÉREAS BRASILEIRAS S/A	2020	2	SBCT	CURITIBA	PR	SUL	BRASIL	AMÉRICA DO SUL	SBFL	FLORIANÓPOLIS	SC	SUL	BRASIL	AMÉRICA DO SUL	DOMÉSTICA	NÃO REGULAR	104	0	0	0	0	33456	25584	2978	2058	1375	492	2	0	0	0	136	12112	1,96667	572
AZU	AZUL LINHAS AÉREAS BRASILEIRAS S/A	2020	2	SBCT	CURITIBA	PR	SUL	BRASIL	AMÉRICA DO SUL	SBGL	RIO DE JANEIRO	RJ	SUDESTE	BRASIL	AMÉRICA DO SUL	DOMÉSTICA	REGULAR	508	6	10	0	0	444180	341884	46486	27115	24466	4038	6	6730	0	0	660	69075	10,6	2184
AZU	AZUL LINHAS AÉREAS BRASILEIRAS S/A	2020	2	SBCT	CURITIBA	PR	SUL	BRASIL	AMÉRICA DO SUL	SBGR	GUARULHOS	SP	SUDESTE	BRASIL	AMÉRICA DO SUL	DOMÉSTICA	IMPRODUTIVO	0	0	0	0	0	0	0	0	0	2689	359	1	0	0	0	0	0	1,36667	0
AZU	AZUL LINHAS AÉREAS BRASILEIRAS S/A	2020	2	SBCT	CURITIBA	PR	SUL	BRASIL	AMÉRICA DO SUL	SBGR	GUARULHOS	SP	SUDESTE	BRASIL	AMÉRICA DO SUL	DOMÉSTICA	NÃO REGULAR	93	3	0	0	0	42362	33387	4296	2703	2701	359	1	0	0	0	118	11969	1,23333	556
AZU	AZUL LINHAS AÉREAS BRASILEIRAS S/A	2020	2	SBCT	CURITIBA	PR	SUL	BRASIL	AMÉRICA DO SUL	SBGR	GUARULHOS	SP	SUDESTE	BRASIL	AMÉRICA DO SUL	DOMÉSTICA	REGULAR	12080	406	25489	8	0	5168880	4336720	504158	366628	315245	43439	121	9150550	2872	0	14398	1404500	144,2	89926
AZU	AZUL LINHAS AÉREAS BRASILEIRAS S/A	2020	2	SBCT	CURITIBA	PR	SUL	BRASIL	AMÉRICA DO SUL	SBKP	CAMPINAS	SP	SUDESTE	BRASIL	AMÉRICA DO SUL	DOMÉSTICA	IMPRODUTIVO	0	0	0	0	0	0	0	0	0	5642	1396	4	0	0	0	0	0	4,1	0
AZU	AZUL LINHAS AÉREAS BRASILEIRAS S/A	2020	2	SBCT	CURITIBA	PR	SUL	BRASIL	AMÉRICA DO SUL	SBKP	CAMPINAS	SP	SUDESTE	BRASIL	AMÉRICA DO SUL	DOMÉSTICA	REGULAR	20805	1316	36952	1998	0	9555970	7260940	996487	608991	386846	75035	215	12896200	697302	0	27381	2855580	213,383	147951
AZU	AZUL LINHAS AÉREAS BRASILEIRAS S/A	2020	2	SBCT	CURITIBA	PR	SUL	BRASIL	AMÉRICA DO SUL	SBRJ	RIO DE JANEIRO	RJ	SUDESTE	BRASIL	AMÉRICA DO SUL	DOMÉSTICA	REGULAR	5929	96	3173	0	0	4754980	4008000	497176	320691	210520	43940	65	2144950	0	0	7034	735514	89,8833	26595
AZU	AZUL LINHAS AÉREAS BRASILEIRAS S/A	2020	2	SBCX	CAXIAS DO SUL	RS	SUL	BRASIL	AMÉRICA DO SUL	SBKP	CAMPINAS	SP	SUDESTE	BRASIL	AMÉRICA DO SUL	DOMÉSTICA	REGULAR	1760	102	707	0	0	2251960	1404480	192768	117070	86572	20748	26	564186	0	0	2822	241583	42,6	14012
AZU	AZUL LINHAS AÉREAS BRASILEIRAS S/A	2020	2	SBCY	VÁRZEA GRANDE	MT	CENTRO-OESTE	BRASIL	AMÉRICA DO SUL	SBBR	BRASÍLIA	DF	CENTRO-OESTE	BRASIL	AMÉRICA DO SUL	DOMÉSTICA	REGULAR	2568	35	582	0	0	2690640	2252140	253093	181918	106438	22802	26	510414	0	0	3068	288607	44,8167	14264
AZU	AZUL LINHAS AÉREAS BRASILEIRAS S/A	2020	2	SBCY	VÁRZEA GRANDE	MT	CENTRO-OESTE	BRASIL	AMÉRICA DO SUL	SBCF	CONFINS	MG	SUDESTE	BRASIL	AMÉRICA DO SUL	DOMÉSTICA	NÃO REGULAR	136	6	278	0	0	473280	184960	49981	15784	10793	2720	2	378080	0	0	348	36751	4,26667	1128
AZU	AZUL LINHAS AÉREAS BRASILEIRAS S/A	2020	2	SBCY	VÁRZEA GRANDE	MT	CENTRO-OESTE	BRASIL	AMÉRICA DO SUL	SBCF	CONFINS	MG	SUDESTE	BRASIL	AMÉRICA DO SUL	DOMÉSTICA	REGULAR	2637	68	8673	6	0	4071840	3586320	387168	314340	140932	34000	25	11795300	8160	0	2994	284691	55,25	24693
AZU	AZUL LINHAS AÉREAS BRASILEIRAS S/A	2020	2	SBCY	VÁRZEA GRANDE	MT	CENTRO-OESTE	BRASIL	AMÉRICA DO SUL	SBCG	CAMPO GRANDE	MS	CENTRO-OESTE	BRASIL	AMÉRICA DO SUL	DOMÉSTICA	NÃO REGULAR	92	2	810	0	0	65726	51244	6011	4549	2748	557	1	451170	0	0	118	10793	1,15	458
AZU	AZUL LINHAS AÉREAS BRASILEIRAS S/A	2020	2	SBCY	VÁRZEA GRANDE	MT	CENTRO-OESTE	BRASIL	AMÉRICA DO SUL	SBCG	CAMPO GRANDE	MS	CENTRO-OESTE	BRASIL	AMÉRICA DO SUL	DOMÉSTICA	REGULAR	4134	43	9072	0	0	3101380	2341630	272568	193571	128356	26736	48	5053100	0	0	5568	489393	56,1667	22665
AZU	AZUL LINHAS AÉREAS BRASILEIRAS S/A	2020	2	SBCY	VÁRZEA GRANDE	MT	CENTRO-OESTE	BRASIL	AMÉRICA DO SUL	SBCT	CURITIBA	PR	SUL	BRASIL	AMÉRICA DO SUL	DOMÉSTICA	NÃO REGULAR	223	6	0	0	0	357408	293022	38116	24444	6194	2628	2	0	0	0	272	29008	3,91667	1879
AZU	AZUL LINHAS AÉREAS BRASILEIRAS S/A	2020	2	SBCY	VÁRZEA GRANDE	MT	CENTRO-OESTE	BRASIL	AMÉRICA DO SUL	SBCT	CURITIBA	PR	SUL	BRASIL	AMÉRICA DO SUL	DOMÉSTICA	REGULAR	1527	12	0	0	0	155052	128772	15494	10353	4812	1314	1	0	0	0	118	11792	1,86667	13583
AZU	AZUL LINHAS AÉREAS BRASILEIRAS S/A	2020	2	SBCY	VÁRZEA GRANDE	MT	CENTRO-OESTE	BRASIL	AMÉRICA DO SUL	SBEG	MANAUS	AM	NORTE	BRASIL	AMÉRICA DO SUL	DOMÉSTICA	NÃO REGULAR	12	1	0	0	0														27
AZU	AZUL LINHAS AÉREAS BRASILEIRAS S/A	2020	2	SBCY	VÁRZEA GRANDE	MT	CENTRO-OESTE	BRASIL	AMÉRICA DO SUL	SBGL	RIO DE JANEIRO	RJ	SUDESTE	BRASIL	AMÉRICA DO SUL	DOMÉSTICA	NÃO REGULAR	135	1	0	0	0	369812	211545	32211	17273	13067	3134	2	0	0	0	236	20557	5,13333	898
AZU	AZUL LINHAS AÉREAS BRASILEIRAS S/A	2020	2	SBCY	VÁRZEA GRANDE	MT	CENTRO-OESTE	BRASIL	AMÉRICA DO SUL	SBGL	RIO DE JANEIRO	RJ	SUDESTE	BRASIL	AMÉRICA DO SUL	DOMÉSTICA	REGULAR	46	0	0	0	0														334
AZU	AZUL LINHAS AÉREAS BRASILEIRAS S/A	2020	2	SBCY	VÁRZEA GRANDE	MT	CENTRO-OESTE	BRASIL	AMÉRICA DO SUL	SBGO	GOIÂNIA	GO	CENTRO-OESTE	BRASIL	AMÉRICA DO SUL	DOMÉSTICA	REGULAR	1748	32	3130	0	0	1939980	1681460	198044	140214	79088	17880	24	2331850	0	0	2604	265849	33,1167	12237
AZU	AZUL LINHAS AÉREAS BRASILEIRAS S/A	2020	2	SBCY	VÁRZEA GRANDE	MT	CENTRO-OESTE	BRASIL	AMÉRICA DO SUL	SBGR	GUARULHOS	SP	SUDESTE	BRASIL	AMÉRICA DO SUL	DOMÉSTICA	NÃO REGULAR	139	0	12	0	0	219450	184870	23945	15212	5263	1330	1	15960	0	0	165	18004	2,16667	1001
AZU	AZUL LINHAS AÉREAS BRASILEIRAS S/A	2020	2	SBCY	VÁRZEA GRANDE	MT	CENTRO-OESTE	BRASIL	AMÉRICA DO SUL	SBGR	GUARULHOS	SP	SUDESTE	BRASIL	AMÉRICA DO SUL	DOMÉSTICA	REGULAR	15726	187	16248	0	0	25380400	20915600	2674740	1745490	681122	158270	119	21609800	0	0	19083	2011130	272,6	116750
AZU	AZUL LINHAS AÉREAS BRASILEIRAS S/A	2020	2	SBCY	VÁRZEA GRANDE	MT	CENTRO-OESTE	BRASIL	AMÉRICA DO SUL	SBKP	CAMPINAS	SP	SUDESTE	BRASIL	AMÉRICA DO SUL	DOMÉSTICA	IMPRODUTIVO	0	0	0	0	0	0	0	0	0	23349	6235	5	0	0	0	0	0	11,3167	0
AZU	AZUL LINHAS AÉREAS BRASILEIRAS S/A	2020	2	SBCY	VÁRZEA GRANDE	MT	CENTRO-OESTE	BRASIL	AMÉRICA DO SUL	SBKP	CAMPINAS	SP	SUDESTE	BRASIL	AMÉRICA DO SUL	DOMÉSTICA	NÃO REGULAR	32	10	210	0	0	132182	39904	14599	3638	4919	1247	1	261870	0	0	106	11708	2,01667	308
AZU	AZUL LINHAS AÉREAS BRASILEIRAS S/A	2020	2	SBCY	VÁRZEA GRANDE	MT	CENTRO-OESTE	BRASIL	AMÉRICA DO SUL	SBKP	CAMPINAS	SP	SUDESTE	BRASIL	AMÉRICA DO SUL	DOMÉSTICA	REGULAR	16393	443	25365	494	0	25408900	20490700	2734290	1744420	623997	152134	122	31630200	616018	0	20376	2192750	252,667	140752
AZU	AZUL LINHAS AÉREAS BRASILEIRAS S/A	2020	2	SBCY	VÁRZEA GRANDE	MT	CENTRO-OESTE	BRASIL	AMÉRICA DO SUL	SBPV	PORTO VELHO	RO	NORTE	BRASIL	AMÉRICA DO SUL	DOMÉSTICA	NÃO REGULAR	97	3	0	0	0	270220	124805	21555	10416	9310	2290	2	0	0	0	236	18826	3,73333	896
AZU	AZUL LINHAS AÉREAS BRASILEIRAS S/A	2020	2	SBCY	VÁRZEA GRANDE	MT	CENTRO-OESTE	BRASIL	AMÉRICA DO SUL	SBPV	PORTO VELHO	RO	NORTE	BRASIL	AMÉRICA DO SUL	DOMÉSTICA	REGULAR	2938	94	17548	331	0	3901020	3364010	352601	308159	129008	32060	28	20092500	378995	0	3407	307959	51,25	31248
AZU	AZUL LINHAS AÉREAS BRASILEIRAS S/A	2020	2	SBCY	VÁRZEA GRANDE	MT	CENTRO-OESTE	BRASIL	AMÉRICA DO SUL	SBRF	RECIFE	PE	NORDESTE	BRASIL	AMÉRICA DO SUL	DOMÉSTICA	REGULAR	902	5	0	7	0	2451000	2073550	231922	175529	72643	19608	8	0	17157	0	1000	94625	27,3167	8718
AZU	AZUL LINHAS AÉREAS BRASILEIRAS S/A	2020	2	SBCY	VÁRZEA GRANDE	MT	CENTRO-OESTE	BRASIL	AMÉRICA DO SUL	SBRJ	RIO DE JANEIRO	RJ	SUDESTE	BRASIL	AMÉRICA DO SUL	DOMÉSTICA	REGULAR	469	6	0	0	0														3354
AZU	AZUL LINHAS AÉREAS BRASILEIRAS S/A	2020	2	SBCY	VÁRZEA GRANDE	MT	CENTRO-OESTE	BRASIL	AMÉRICA DO SUL	SBSV	SALVADOR	BA	NORDESTE	BRASIL	AMÉRICA DO SUL	DOMÉSTICA	NÃO REGULAR	139	2	0	0	0	458076	269799	44985	22278	14980	3882	2	0	0	0	236	23177	5,73333	1053
AZU	AZUL LINHAS AÉREAS BRASILEIRAS S/A	2020	2	SBDB	BONITO	MS	CENTRO-OESTE	BRASIL	AMÉRICA DO SUL	SBKP	CAMPINAS	SP	SUDESTE	BRASIL	AMÉRICA DO SUL	DOMÉSTICA	REGULAR	787	20	396	0	0	2157720	1488080	227460	124954	79799	19580	20	387684	0	0	2204	232345	31,95	5620
AZU	AZUL LINHAS AÉREAS BRASILEIRAS S/A	2020	2	SBDN	PRESIDENTE PRUDENTE	SP	SUDESTE	BRASIL	AMÉRICA DO SUL	SBCG	CAMPO GRANDE	MS	CENTRO-OESTE	BRASIL	AMÉRICA DO SUL	DOMÉSTICA	NÃO REGULAR	33	4	0	0	0	52632	12771	5074	1006	1955	774	2	0	0	0	136	13112	2,66667	127
AZU	AZUL LINHAS AÉREAS BRASILEIRAS S/A	2020	2	SBDN	PRESIDENTE PRUDENTE	SP	SUDESTE	BRASIL	AMÉRICA DO SUL	SBKP	CAMPINAS	SP	SUDESTE	BRASIL	AMÉRICA DO SUL	DOMÉSTICA	IMPRODUTIVO	0	0	0	0	0	0	0	0	0	1891	898	2	0	0	0	0	0	2,56667	0
AZU	AZUL LINHAS AÉREAS BRASILEIRAS S/A	2020	2	SBDN	PRESIDENTE PRUDENTE	SP	SUDESTE	BRASIL	AMÉRICA DO SUL	SBKP	CAMPINAS	SP	SUDESTE	BRASIL	AMÉRICA DO SUL	DOMÉSTICA	NÃO REGULAR	5	0	0	0	0	31430	2245	3102	192	992	449	1	0	0	0	70	6909	1,38333	53
AZU	AZUL LINHAS AÉREAS BRASILEIRAS S/A	2020	2	SBDN	PRESIDENTE PRUDENTE	SP	SUDESTE	BRASIL	AMÉRICA DO SUL	SBKP	CAMPINAS	SP	SUDESTE	BRASIL	AMÉRICA DO SUL	DOMÉSTICA	REGULAR	3152	96	3070	0	0	1632560	1415250	163799	117808	57237	22450	50	1378430	0	0	3636	364850	69,1833	22967
AZU	AZUL LINHAS AÉREAS BRASILEIRAS S/A	2020	2	SBDO	DOURADOS	MS	CENTRO-OESTE	BRASIL	AMÉRICA DO SUL	SBKP	CAMPINAS	SP	SUDESTE	BRASIL	AMÉRICA DO SUL	DOMÉSTICA	NÃO REGULAR	0	0	150	0	0	0	0	12536	120	3189	1610	2	120750	0	0	0	15573	4,03333	0
AZU	AZUL LINHAS AÉREAS BRASILEIRAS S/A	2020	2	SBDO	DOURADOS	MS	CENTRO-OESTE	BRASIL	AMÉRICA DO SUL	SBKP	CAMPINAS	SP	SUDESTE	BRASIL	AMÉRICA DO SUL	DOMÉSTICA	REGULAR	1814	59	1326	4	0	1946490	1460270	183066	122372	58050	28175	35	1067430	3220	0	2418	227440	74,6	14659
AZU	AZUL LINHAS AÉREAS BRASILEIRAS S/A	2020	2	SBEG	MANAUS	AM	NORTE	BRASIL	AMÉRICA DO SUL	SBBE	BELÉM	PA	NORTE	BRASIL	AMÉRICA DO SUL	DOMÉSTICA	REGULAR	4464	548	14037	0	0	6470320	4565980	679024	399688	147588	37671	29	18234100	0	0	4981	522740	58,3167	39647
AZU	AZUL LINHAS AÉREAS BRASILEIRAS S/A	2020	2	SBEG	MANAUS	AM	NORTE	BRASIL	AMÉRICA DO SUL	SBBV	BOA VISTA	RR	NORTE	BRASIL	AMÉRICA DO SUL	DOMÉSTICA	REGULAR	2467	46	48102	0	0	3199850	2387880	306442	236977	81339	18424	28	31651100	0	0	4863	465736	34,65	23946
AZU	AZUL LINHAS AÉREAS BRASILEIRAS S/A	2020	2	SBEG	MANAUS	AM	NORTE	BRASIL	AMÉRICA DO SUL	SBCF	CONFINS	MG	SUDESTE	BRASIL	AMÉRICA DO SUL	DOMÉSTICA	REGULAR	136	57	0	0	0														1971
AZU	AZUL LINHAS AÉREAS BRASILEIRAS S/A	2020	2	SBEG	MANAUS	AM	NORTE	BRASIL	AMÉRICA DO SUL	SBGR	GUARULHOS	SP	SUDESTE	BRASIL	AMÉRICA DO SUL	DOMÉSTICA	REGULAR	3353	151	158594	0	0	10307900	9043040	1597020	1191540	362575	89001	33	427728000	0	0	3822	592151	137,867	31739
AZU	AZUL LINHAS AÉREAS BRASILEIRAS S/A	2020	2	SBEG	MANAUS	AM	NORTE	BRASIL	AMÉRICA DO SUL	SBKP	CAMPINAS	SP	SUDESTE	BRASIL	AMÉRICA DO SUL	DOMÉSTICA	NÃO REGULAR	0	0	86786	23	0	0	0	378742	227377	76150	15720	6	227379000	60260	0	0	144559	23,2	0
AZU	AZUL LINHAS AÉREAS BRASILEIRAS S/A	2020	2	SBEG	MANAUS	AM	NORTE	BRASIL	AMÉRICA DO SUL	SBKP	CAMPINAS	SP	SUDESTE	BRASIL	AMÉRICA DO SUL	DOMÉSTICA	REGULAR	6383	659	425172	2487	0	24279500	21376600	3661210	2968380	756038	196500	75	1113950000	6515940	0	9267	1397420	287,083	75316
AZU	AZUL LINHAS AÉREAS BRASILEIRAS S/A	2020	2	SBEG	MANAUS	AM	NORTE	BRASIL	AMÉRICA DO SUL	SBPV	PORTO VELHO	RO	NORTE	BRASIL	AMÉRICA DO SUL	DOMÉSTICA	NÃO REGULAR	170	25	204	0	0	269394	162093	20879	14003	10249	2283	3	155244	0	0	354	27438	4,18333	1632
AZU	AZUL LINHAS AÉREAS BRASILEIRAS S/A	2020	2	SBEG	MANAUS	AM	NORTE	BRASIL	AMÉRICA DO SUL	SBPV	PORTO VELHO	RO	NORTE	BRASIL	AMÉRICA DO SUL	DOMÉSTICA	REGULAR	6010	133	24820	3	0	5645100	4677110	524287	418317	179845	40333	53	18888000	2283	0	7418	688977	74,4	61991
AZU	AZUL LINHAS AÉREAS BRASILEIRAS S/A	2020	2	SBEG	MANAUS	AM	NORTE	BRASIL	AMÉRICA DO SUL	SBRF	RECIFE	PE	NORDESTE	BRASIL	AMÉRICA DO SUL	DOMÉSTICA	NÃO REGULAR	400	42	2265	0	0	1455380	1134800	159904	102321	30622	8511	3	6425800	0	0	513	56364	11,5167	3802
AZU	AZUL LINHAS AÉREAS BRASILEIRAS S/A	2020	2	SBEG	MANAUS	AM	NORTE	BRASIL	AMÉRICA DO SUL	SBRF	RECIFE	PE	NORDESTE	BRASIL	AMÉRICA DO SUL	DOMÉSTICA	REGULAR	3956	100	28125	329	0	12783500	11223200	1401990	1012170	265647	73762	26	79790600	933373	0	4506	494183	100,6	31954
AZU	AZUL LINHAS AÉREAS BRASILEIRAS S/A	2020	2	SBFE	FEIRA DE SANTANA	BA	NORDESTE	BRASIL	AMÉRICA DO SUL	SBKP	CAMPINAS	SP	SUDESTE	BRASIL	AMÉRICA DO SUL	DOMÉSTICA	IMPRODUTIVO	0	0	0	0	0	0	0	0	0	6215	1483	1	0	0	0	0	0	2,33333	0
AZU	AZUL LINHAS AÉREAS BRASILEIRAS S/A	2020	2	SBFE	FEIRA DE SANTANA	BA	NORDESTE	BRASIL	AMÉRICA DO SUL	SBRF	RECIFE	PE	NORDESTE	BRASIL	AMÉRICA DO SUL	DOMÉSTICA	REGULAR	343	4	0	0	0	270470	215747	23296	17042	12001	2516	4	0	0	0	430	37040	4,6	1373
AZU	AZUL LINHAS AÉREAS BRASILEIRAS S/A	2020	2	SBFI	FOZ DO IGUAÇU	PR	SUL	BRASIL	AMÉRICA DO SUL	SBCT	CURITIBA	PR	SUL	BRASIL	AMÉRICA DO SUL	DOMÉSTICA	NÃO REGULAR	85	5	0	0	0	62894	45305	6418	3708	2493	533	1	0	0	0	118	12043	1,03333	582
AZU	AZUL LINHAS AÉREAS BRASILEIRAS S/A	2020	2	SBFI	FOZ DO IGUAÇU	PR	SUL	BRASIL	AMÉRICA DO SUL	SBCT	CURITIBA	PR	SUL	BRASIL	AMÉRICA DO SUL	DOMÉSTICA	REGULAR	4431	122	331	4	0	2878200	2361720	282370	196315	94172	39442	74	176423	2132	0	5400	529849	112,033	35743
AZU	AZUL LINHAS AÉREAS BRASILEIRAS S/A	2020	2	SBFI	FOZ DO IGUAÇU	PR	SUL	BRASIL	AMÉRICA DO SUL	SBFL	FLORIANÓPOLIS	SC	SUL	BRASIL	AMÉRICA DO SUL	DOMÉSTICA	NÃO REGULAR	279	6	0	0	0	193698	176607	18830	14789	6873	1899	3	0	0	0	306	29748	4,1	2441
AZU	AZUL LINHAS AÉREAS BRASILEIRAS S/A	2020	2	SBFI	FOZ DO IGUAÇU	PR	SUL	BRASIL	AMÉRICA DO SUL	SBGR	GUARULHOS	SP	SUDESTE	BRASIL	AMÉRICA DO SUL	DOMÉSTICA	NÃO REGULAR	27	2	0	0	0	147030	22815	15684	1842	3826	845	1	0	0	0	174	18562	1,6	156
AZU	AZUL LINHAS AÉREAS BRASILEIRAS S/A	2020	2	SBFI	FOZ DO IGUAÇU	PR	SUL	BRASIL	AMÉRICA DO SUL	SBGR	GUARULHOS	SP	SUDESTE	BRASIL	AMÉRICA DO SUL	DOMÉSTICA	REGULAR	6793	198	2166	0	0	6773520	5740080	729489	483441	199382	40560	48	1830270	0	0	8016	863331	82	60505
AZU	AZUL LINHAS AÉREAS BRASILEIRAS S/A	2020	2	SBFI	FOZ DO IGUAÇU	PR	SUL	BRASIL	AMÉRICA DO SUL	SBKP	CAMPINAS	SP	SUDESTE	BRASIL	AMÉRICA DO SUL	DOMÉSTICA	IMPRODUTIVO	0	0	0	0	0	0	0	0	0	1793	799	1	0	0	0	0	0	2,31667	0
AZU	AZUL LINHAS AÉREAS BRASILEIRAS S/A	2020	2	SBFI	FOZ DO IGUAÇU	PR	SUL	BRASIL	AMÉRICA DO SUL	SBKP	CAMPINAS	SP	SUDESTE	BRASIL	AMÉRICA DO SUL	DOMÉSTICA	REGULAR	3296	117	415	2	0	3441290	2633500	362065	224460	94410	21573	27	331585	1598	0	4307	453168	39,5333	33327
AZU	AZUL LINHAS AÉREAS BRASILEIRAS S/A	2020	2	SBFL	FLORIANÓPOLIS	SC	SUL	BRASIL	AMÉRICA DO SUL	SBCF	CONFINS	MG	SUDESTE	BRASIL	AMÉRICA DO SUL	DOMÉSTICA	REGULAR	2236	44	1699	0	0	3077450	2256120	298225	185634	103536	25225	25	1714290	0	0	3050	295575	41,1833	14591
AZU	AZUL LINHAS AÉREAS BRASILEIRAS S/A	2020	2	SBFL	FLORIANÓPOLIS	SC	SUL	BRASIL	AMÉRICA DO SUL	SBCT	CURITIBA	PR	SUL	BRASIL	AMÉRICA DO SUL	DOMÉSTICA	NÃO REGULAR	24	0	0	0	0	16728	5904	1666	478	641	246	1	0	0	0	68	6776	0,916667	146
AZU	AZUL LINHAS AÉREAS BRASILEIRAS S/A	2020	2	SBFL	FLORIANÓPOLIS	SC	SUL	BRASIL	AMÉRICA DO SUL	SBGR	GUARULHOS	SP	SUDESTE	BRASIL	AMÉRICA DO SUL	DOMÉSTICA	NÃO REGULAR	169	3	0	0	0	121540	87035	11306	6798	5217	1030	2	0	0	0	236	21954	2,35	526
AZU	AZUL LINHAS AÉREAS BRASILEIRAS S/A	2020	2	SBFL	FLORIANÓPOLIS	SC	SUL	BRASIL	AMÉRICA DO SUL	SBGR	GUARULHOS	SP	SUDESTE	BRASIL	AMÉRICA DO SUL	DOMÉSTICA	REGULAR	6389	232	8429	0	0	4539210	3821300	444386	317085	219519	37595	73	4340940	0	0	8814	862957	94,8667	44558
AZU	AZUL LINHAS AÉREAS BRASILEIRAS S/A	2020	2	SBFL	FLORIANÓPOLIS	SC	SUL	BRASIL	AMÉRICA DO SUL	SBKP	CAMPINAS	SP	SUDESTE	BRASIL	AMÉRICA DO SUL	DOMÉSTICA	NÃO REGULAR	108	6	630	8	0	63484	58104	6135	5082	3351	538	1	338940	4304	0	118	11404	1,36667	717
AZU	AZUL LINHAS AÉREAS BRASILEIRAS S/A	2020	2	SBFL	FLORIANÓPOLIS	SC	SUL	BRASIL	AMÉRICA DO SUL	SBKP	CAMPINAS	SP	SUDESTE	BRASIL	AMÉRICA DO SUL	DOMÉSTICA	REGULAR	10978	664	21262	698	0	7068780	5911010	715186	503747	305636	57028	106	11439000	375524	0	13139	1329440	131,617	91048
AZU	AZUL LINHAS AÉREAS BRASILEIRAS S/A	2020	2	SBFL	FLORIANÓPOLIS	SC	SUL	BRASIL	AMÉRICA DO SUL	SBRJ	RIO DE JANEIRO	RJ	SUDESTE	BRASIL	AMÉRICA DO SUL	DOMÉSTICA	NÃO REGULAR	731	25	48	0	0	678272	553367	68287	46867	27115	6056	8	36336	0	0	896	90213	11,25	7044
AZU	AZUL LINHAS AÉREAS BRASILEIRAS S/A	2020	2	SBFN	FERNANDO DE NORONHA	PE	NORDESTE	BRASIL	AMÉRICA DO SUL	SBRF	RECIFE	PE	NORDESTE	BRASIL	AMÉRICA DO SUL	DOMÉSTICA	NÃO REGULAR	108	6	0	0	0	103212	59292	10470	5159	3652	1098	2	0	0	0	188	19073	2,41667	1298
AZU	AZUL LINHAS AÉREAS BRASILEIRAS S/A	2020	2	SBFN	FERNANDO DE NORONHA	PE	NORDESTE	BRASIL	AMÉRICA DO SUL	SBRF	RECIFE	PE	NORDESTE	BRASIL	AMÉRICA DO SUL	DOMÉSTICA	REGULAR	6454	208	815	88	0	5050800	3543250	510813	295141	202284	43920	80	447435	48312	0	9200	930496	85,5667	52809
AZU	AZUL LINHAS AÉREAS BRASILEIRAS S/A	2020	2	SBFN	FERNANDO DE NORONHA	PE	NORDESTE	BRASIL	AMÉRICA DO SUL	SBSG	SÃO GONÇALO DO AMARANTE	RN	NORDESTE	BRASIL	AMÉRICA DO SUL	DOMÉSTICA	REGULAR	429	15	54	0	0	190610	166881	18891	13917	6595	2723	7	21006	0	0	490	48567	8,55	3558
AZU	AZUL LINHAS AÉREAS BRASILEIRAS S/A	2020	2	SBFZ	FORTALEZA	CE	NORDESTE	BRASIL	AMÉRICA DO SUL	SBBE	BELÉM	PA	NORTE	BRASIL	AMÉRICA DO SUL	DOMÉSTICA	REGULAR	3769	39	24234	25	0	5055200	4281580	527691	388404	123029	29536	26	27529800	28400	0	4450	464527	49,2167	35008
AZU	AZUL LINHAS AÉREAS BRASILEIRAS S/A	2020	2	SBFZ	FORTALEZA	CE	NORDESTE	BRASIL	AMÉRICA DO SUL	SBCF	CONFINS	MG	SUDESTE	BRASIL	AMÉRICA DO SUL	DOMÉSTICA	NÃO REGULAR	190	4	687	0	0	300996	293564	32474	25597	6841	1858	1	1276450	0	0	162	17478	2,63333	1593
AZU	AZUL LINHAS AÉREAS BRASILEIRAS S/A	2020	2	SBFZ	FORTALEZA	CE	NORDESTE	BRASIL	AMÉRICA DO SUL	SBCF	CONFINS	MG	SUDESTE	BRASIL	AMÉRICA DO SUL	DOMÉSTICA	REGULAR	4658	93	25829	6	0	9899420	8903540	1055840	790733	218427	57598	31	47990300	11148	0	5328	568274	84,1333	39194
AZU	AZUL LINHAS AÉREAS BRASILEIRAS S/A	2020	2	SBFZ	FORTALEZA	CE	NORDESTE	BRASIL	AMÉRICA DO SUL	SBEG	MANAUS	AM	NORTE	BRASIL	AMÉRICA DO SUL	DOMÉSTICA	REGULAR	0	0	193403	157	0	0	0	565399	462225	125786	31070	13	462233000	375230	0	0	236571	47,35	0
AZU	AZUL LINHAS AÉREAS BRASILEIRAS S/A	2020	2	SBFZ	FORTALEZA	CE	NORDESTE	BRASIL	AMÉRICA DO SUL	SBGR	GUARULHOS	SP	SUDESTE	BRASIL	AMÉRICA DO SUL	DOMÉSTICA	NÃO REGULAR	456	12	6619	0	0	1204010	1070230	174931	106628	36534	9388	4	15534800	0	0	513	74535	14,0333	4613
AZU	AZUL LINHAS AÉREAS BRASILEIRAS S/A	2020	2	SBFZ	FORTALEZA	CE	NORDESTE	BRASIL	AMÉRICA DO SUL	SBGR	GUARULHOS	SP	SUDESTE	BRASIL	AMÉRICA DO SUL	DOMÉSTICA	REGULAR	13251	248	110420	0	0	33768600	31100100	3542570	2871720	764450	197148	84	259156000	0	0	14388	1509420	294,783	119344
AZU	AZUL LINHAS AÉREAS BRASILEIRAS S/A	2020	2	SBFZ	FORTALEZA	CE	NORDESTE	BRASIL	AMÉRICA DO SUL	SBKP	CAMPINAS	SP	SUDESTE	BRASIL	AMÉRICA DO SUL	DOMÉSTICA	NÃO REGULAR	812	30	6730	0	0	2006130	1891960	307569	176091	61131	16310	7	15680900	0	0	861	132006	23,3833	7947
AZU	AZUL LINHAS AÉREAS BRASILEIRAS S/A	2020	2	SBFZ	FORTALEZA	CE	NORDESTE	BRASIL	AMÉRICA DO SUL	SBKP	CAMPINAS	SP	SUDESTE	BRASIL	AMÉRICA DO SUL	DOMÉSTICA	REGULAR	5386	141	21495	623	0	12444500	11719900	1339570	1040540	283081	74560	32	50083400	1451590	0	5341	574929	108,217	51344
AZU	AZUL LINHAS AÉREAS BRASILEIRAS S/A	2020	2	SBFZ	FORTALEZA	CE	NORDESTE	BRASIL	AMÉRICA DO SUL	SBRF	RECIFE	PE	NORDESTE	BRASIL	AMÉRICA DO SUL	DOMÉSTICA	IMPRODUTIVO	0	0	0	0	0	0	0	0	0	3142	627	1	0	0	0	0	0	1,26667	0
AZU	AZUL LINHAS AÉREAS BRASILEIRAS S/A	2020	2	SBFZ	FORTALEZA	CE	NORDESTE	BRASIL	AMÉRICA DO SUL	SBRF	RECIFE	PE	NORDESTE	BRASIL	AMÉRICA DO SUL	DOMÉSTICA	NÃO REGULAR	2235	47	754	0	0	1625180	1421410	169234	114836	56906	12540	20	472758	0	0	2592	269927	24,6167	12038
AZU	AZUL LINHAS AÉREAS BRASILEIRAS S/A	2020	2	SBFZ	FORTALEZA	CE	NORDESTE	BRASIL	AMÉRICA DO SUL	SBRF	RECIFE	PE	NORDESTE	BRASIL	AMÉRICA DO SUL	DOMÉSTICA	REGULAR	16439	381	43381	493	0	11380000	10342400	1227190	876466	354718	75867	121	27199900	309111	0	18150	1957340	146,867	116958
AZU	AZUL LINHAS AÉREAS BRASILEIRAS S/A	2020	2	SBFZ	FORTALEZA	CE	NORDESTE	BRASIL	AMÉRICA DO SUL	SBSV	SALVADOR	BA	NORDESTE	BRASIL	AMÉRICA DO SUL	DOMÉSTICA	REGULAR	1	0	0	0	0	176784	169672	18716	14580	4406	1016	1	0	0	0	174	18422	1,73333	0
AZU	AZUL LINHAS AÉREAS BRASILEIRAS S/A	2020	2	SBGL	RIO DE JANEIRO	RJ	SUDESTE	BRASIL	AMÉRICA DO SUL	SBBE	BELÉM	PA	NORTE	BRASIL	AMÉRICA DO SUL	DOMÉSTICA	NÃO REGULAR	0	0	36302	0	0	0	0	88991	88866	18490	4896	2	88867300	0	0	0	36353	7,21667	0
AZU	AZUL LINHAS AÉREAS BRASILEIRAS S/A	2020	2	SBGL	RIO DE JANEIRO	RJ	SUDESTE	BRASIL	AMÉRICA DO SUL	SBBR	BRASÍLIA	DF	CENTRO-OESTE	BRASIL	AMÉRICA DO SUL	DOMÉSTICA	NÃO REGULAR	0	0	18441	0	0	0	0	17215	16855	4318	914	1	16855100	0	0	0	18835	1,83333	0
AZU	AZUL LINHAS AÉREAS BRASILEIRAS S/A	2020	2	SBGL	RIO DE JANEIRO	RJ	SUDESTE	BRASIL	AMÉRICA DO SUL	SBBR	BRASÍLIA	DF	CENTRO-OESTE	BRASIL	AMÉRICA DO SUL	DOMÉSTICA	REGULAR	39	0	0	0	0	96884	35646	9430	2827	6419	914	1	0	0	0	106	10318	2,63333	168
AZU	AZUL LINHAS AÉREAS BRASILEIRAS S/A	2020	2	SBGL	RIO DE JANEIRO	RJ	SUDESTE	BRASIL	AMÉRICA DO SUL	SBCF	CONFINS	MG	SUDESTE	BRASIL	AMÉRICA DO SUL	DOMÉSTICA	IMPRODUTIVO	0	0	0	0	0	0	0	0	0	2225	362	1	0	0	0	0	0	1,05	0
AZU	AZUL LINHAS AÉREAS BRASILEIRAS S/A	2020	2	SBGL	RIO DE JANEIRO	RJ	SUDESTE	BRASIL	AMÉRICA DO SUL	SBCF	CONFINS	MG	SUDESTE	BRASIL	AMÉRICA DO SUL	DOMÉSTICA	NÃO REGULAR	268	10	0	0	0	153488	97016	15120	7540	7718	1448	4	0	0	0	424	41773	4,26667	734
AZU	AZUL LINHAS AÉREAS BRASILEIRAS S/A	2020	2	SBGL	RIO DE JANEIRO	RJ	SUDESTE	BRASIL	AMÉRICA DO SUL	SBCF	CONFINS	MG	SUDESTE	BRASIL	AMÉRICA DO SUL	DOMÉSTICA	REGULAR	3038	76	11144	9	0	1274960	1115680	127001	95193	71001	10498	29	4034130	3258	0	3522	350865	31,6167	20713
AZU	AZUL LINHAS AÉREAS BRASILEIRAS S/A	2020	2	SBGL	RIO DE JANEIRO	RJ	SUDESTE	BRASIL	AMÉRICA DO SUL	SBCT	CURITIBA	PR	SUL	BRASIL	AMÉRICA DO SUL	DOMÉSTICA	IMPRODUTIVO	0	0	0	0	0	0	0	0	0	3258	673	1	0	0	0	0	0	1,33333	0
AZU	AZUL LINHAS AÉREAS BRASILEIRAS S/A	2020	2	SBGL	RIO DE JANEIRO	RJ	SUDESTE	BRASIL	AMÉRICA DO SUL	SBCT	CURITIBA	PR	SUL	BRASIL	AMÉRICA DO SUL	DOMÉSTICA	NÃO REGULAR	260	2	23	0	0	230166	174980	23958	14042	11027	2019	3	15479	0	0	342	35601	4,65	1345
AZU	AZUL LINHAS AÉREAS BRASILEIRAS S/A	2020	2	SBGL	RIO DE JANEIRO	RJ	SUDESTE	BRASIL	AMÉRICA DO SUL	SBGO	GOIÂNIA	GO	CENTRO-OESTE	BRASIL	AMÉRICA DO SUL	DOMÉSTICA	NÃO REGULAR	439	11	28	0	0	601344	407392	63228	32787	24724	5568	6	25984	0	0	648	68137	10,75	2379
AZU	AZUL LINHAS AÉREAS BRASILEIRAS S/A	2020	2	SBGL	RIO DE JANEIRO	RJ	SUDESTE	BRASIL	AMÉRICA DO SUL	SBGR	GUARULHOS	SP	SUDESTE	BRASIL	AMÉRICA DO SUL	DOMÉSTICA	IMPRODUTIVO	0	0	0	0	0	0	0	0	0	4316	674	2	0	0	0	0	0	2,28333	0
AZU	AZUL LINHAS AÉREAS BRASILEIRAS S/A	2020	2	SBGL	RIO DE JANEIRO	RJ	SUDESTE	BRASIL	AMÉRICA DO SUL	SBGR	GUARULHOS	SP	SUDESTE	BRASIL	AMÉRICA DO SUL	DOMÉSTICA	NÃO REGULAR	381	13	28	0	0	155020	128397	15615	10463	9529	1348	4	9436	0	0	460	46340	4,48333	2451
AZU	AZUL LINHAS AÉREAS BRASILEIRAS S/A	2020	2	SBGL	RIO DE JANEIRO	RJ	SUDESTE	BRASIL	AMÉRICA DO SUL	SBKP	CAMPINAS	SP	SUDESTE	BRASIL	AMÉRICA DO SUL	DOMÉSTICA	IMPRODUTIVO	0	0	0	0	0	0	0	0	0	25961	3980	10	0	0	0	0	0	12,0333	0
AZU	AZUL LINHAS AÉREAS BRASILEIRAS S/A	2020	2	SBGL	RIO DE JANEIRO	RJ	SUDESTE	BRASIL	AMÉRICA DO SUL	SBKP	CAMPINAS	SP	SUDESTE	BRASIL	AMÉRICA DO SUL	DOMÉSTICA	NÃO REGULAR	505	33	145	0	0	388448	200990	40440	16529	18628	2786	7	57710	0	0	976	101618	8,28333	3516
AZU	AZUL LINHAS AÉREAS BRASILEIRAS S/A	2020	2	SBGL	RIO DE JANEIRO	RJ	SUDESTE	BRASIL	AMÉRICA DO SUL	SBKP	CAMPINAS	SP	SUDESTE	BRASIL	AMÉRICA DO SUL	DOMÉSTICA	REGULAR	11718	508	22695	1120	0	5479270	4663760	572531	395506	257869	40198	101	9032610	445760	0	13767	1438660	120,6	92320
AZU	AZUL LINHAS AÉREAS BRASILEIRAS S/A	2020	2	SBGL	RIO DE JANEIRO	RJ	SUDESTE	BRASIL	AMÉRICA DO SUL	SBMO	RIO LARGO	AL	NORDESTE	BRASIL	AMÉRICA DO SUL	DOMÉSTICA	REGULAR	157	0	0	0	0	276870	263446	31902	21775	8359	1678	1	0	0	0	165	19012	3,31667	1202
AZU	AZUL LINHAS AÉREAS BRASILEIRAS S/A	2020	2	SBGL	RIO DE JANEIRO	RJ	SUDESTE	BRASIL	AMÉRICA DO SUL	SBRF	RECIFE	PE	NORDESTE	BRASIL	AMÉRICA DO SUL	DOMÉSTICA	NÃO REGULAR	870	20	19333	0	0	2537540	1617330	316146	170625	63383	16731	9	35940000	0	0	1365	170064	24,6833	7203
AZU	AZUL LINHAS AÉREAS BRASILEIRAS S/A	2020	2	SBGL	RIO DE JANEIRO	RJ	SUDESTE	BRASIL	AMÉRICA DO SUL	SBRF	RECIFE	PE	NORDESTE	BRASIL	AMÉRICA DO SUL	DOMÉSTICA	REGULAR	11121	171	13677	0	0	22811800	20673900	2510300	1741780	491014	131989	71	25425500	0	0	12271	1350370	190,983	89213
AZU	AZUL LINHAS AÉREAS BRASILEIRAS S/A	2020	2	SBGL	RIO DE JANEIRO	RJ	SUDESTE	BRASIL	AMÉRICA DO SUL	SBRJ	RIO DE JANEIRO	RJ	SUDESTE	BRASIL	AMÉRICA DO SUL	DOMÉSTICA	IMPRODUTIVO	0	0	0	0	0	0	0	0	0	7888	98	7	0	0	0	0	0	4,23333	0
AZU	AZUL LINHAS AÉREAS BRASILEIRAS S/A	2020	2	SBGL	RIO DE JANEIRO	RJ	SUDESTE	BRASIL	AMÉRICA DO SUL	SBSP	SÃO PAULO	SP	SUDESTE	BRASIL	AMÉRICA DO SUL	DOMÉSTICA	IMPRODUTIVO	0	0	0	0	0	0	0	0	0	5193	720	2	0	0	0	0	0	2,36667	0
AZU	AZUL LINHAS AÉREAS BRASILEIRAS S/A	2020	2	SBGL	RIO DE JANEIRO	RJ	SUDESTE	BRASIL	AMÉRICA DO SUL	SBSP	SÃO PAULO	SP	SUDESTE	BRASIL	AMÉRICA DO SUL	DOMÉSTICA	NÃO REGULAR	94	3	0	0	0	42480	33840	2780	2567	2968	360	1	0	0	0	118	7723	1,26667	81
AZU	AZUL LINHAS AÉREAS BRASILEIRAS S/A	2020	2	SBGO	GOIÂNIA	GO	CENTRO-OESTE	BRASIL	AMÉRICA DO SUL	SBCF	CONFINS	MG	SUDESTE	BRASIL	AMÉRICA DO SUL	DOMÉSTICA	REGULAR	8696	244	14261	10	0	7961980	5616610	796663	471730	305607	62759	97	9226870	6470	0	12306	1231400	127,233	63968
AZU	AZUL LINHAS AÉREAS BRASILEIRAS S/A	2020	2	SBGO	GOIÂNIA	GO	CENTRO-OESTE	BRASIL	AMÉRICA DO SUL	SBGL	RIO DE JANEIRO	RJ	SUDESTE	BRASIL	AMÉRICA DO SUL	DOMÉSTICA	REGULAR	249	8	0	0	0	415744	285824	42862	22795	24937	3712	4	0	0	0	448	46188	9,96667	1017
AZU	AZUL LINHAS AÉREAS BRASILEIRAS S/A	2020	2	SBGO	GOIÂNIA	GO	CENTRO-OESTE	BRASIL	AMÉRICA DO SUL	SBGR	GUARULHOS	SP	SUDESTE	BRASIL	AMÉRICA DO SUL	DOMÉSTICA	NÃO REGULAR	99	3	21	0	0	95462	80091	8400	6616	3861	809	1	16989	0	0	118	10384	1,6	732
AZU	AZUL LINHAS AÉREAS BRASILEIRAS S/A	2020	2	SBGO	GOIÂNIA	GO	CENTRO-OESTE	BRASIL	AMÉRICA DO SUL	SBGR	GUARULHOS	SP	SUDESTE	BRASIL	AMÉRICA DO SUL	DOMÉSTICA	REGULAR	10149	166	4634	0	0	10470900	8210540	1018350	680638	321383	63102	78	3748910	0	0	12943	1258830	133,1	75573
AZU	AZUL LINHAS AÉREAS BRASILEIRAS S/A	2020	2	SBGO	GOIÂNIA	GO	CENTRO-OESTE	BRASIL	AMÉRICA DO SUL	SBKP	CAMPINAS	SP	SUDESTE	BRASIL	AMÉRICA DO SUL	DOMÉSTICA	IMPRODUTIVO	0	0	0	0	0	0	0	0	0	3350	742	1	0	0	0	0	0	1,41667	0
AZU	AZUL LINHAS AÉREAS BRASILEIRAS S/A	2020	2	SBGO	GOIÂNIA	GO	CENTRO-OESTE	BRASIL	AMÉRICA DO SUL	SBKP	CAMPINAS	SP	SUDESTE	BRASIL	AMÉRICA DO SUL	DOMÉSTICA	REGULAR	10606	333	22811	400	0	10496300	8518160	1003080	729557	358698	71974	97	16925800	296800	0	14146	1351930	149,917	90984
AZU	AZUL LINHAS AÉREAS BRASILEIRAS S/A	2020	2	SBGO	GOIÂNIA	GO	CENTRO-OESTE	BRASIL	AMÉRICA DO SUL	SBMO	RIO LARGO	AL	NORDESTE	BRASIL	AMÉRICA DO SUL	DOMÉSTICA	REGULAR	88	1	0	0	0	195290	145640	19628	11834	6458	1655	1	0	0	0	118	11860	2,48333	551
AZU	AZUL LINHAS AÉREAS BRASILEIRAS S/A	2020	2	SBGO	GOIÂNIA	GO	CENTRO-OESTE	BRASIL	AMÉRICA DO SUL	SBPJ	PALMAS	TO	NORTE	BRASIL	AMÉRICA DO SUL	DOMÉSTICA	REGULAR	3794	90	20390	212	0	4007910	3363740	366270	292772	155972	34839	49	14497300	150732	0	5637	515182	63,95	28029
AZU	AZUL LINHAS AÉREAS BRASILEIRAS S/A	2020	2	SBGO	GOIÂNIA	GO	CENTRO-OESTE	BRASIL	AMÉRICA DO SUL	SBRF	RECIFE	PE	NORDESTE	BRASIL	AMÉRICA DO SUL	DOMÉSTICA	NÃO REGULAR	157	3	0	0	0	632316	285269	69828	23477	14041	3634	2	0	0	0	348	38431	5,38333	1146
AZU	AZUL LINHAS AÉREAS BRASILEIRAS S/A	2020	2	SBGO	GOIÂNIA	GO	CENTRO-OESTE	BRASIL	AMÉRICA DO SUL	SBRF	RECIFE	PE	NORDESTE	BRASIL	AMÉRICA DO SUL	DOMÉSTICA	REGULAR	539	17	38	0	0	1072030	952108	104227	81207	34402	9085	5	69046	0	0	590	57364	13,15	5570
AZU	AZUL LINHAS AÉREAS BRASILEIRAS S/A	2020	2	SBGO	GOIÂNIA	GO	CENTRO-OESTE	BRASIL	AMÉRICA DO SUL	SBRJ	RIO DE JANEIRO	RJ	SUDESTE	BRASIL	AMÉRICA DO SUL	DOMÉSTICA	REGULAR	2946	73	958	0	0	4566010	3523050	460422	288291	200273	42435	45	903394	0	0	4842	488277	81,0333	18902
AZU	AZUL LINHAS AÉREAS BRASILEIRAS S/A	2020	2	SBGO	GOIÂNIA	GO	CENTRO-OESTE	BRASIL	AMÉRICA DO SUL	SBSG	SÃO GONÇALO DO AMARANTE	RN	NORDESTE	BRASIL	AMÉRICA DO SUL	DOMÉSTICA	REGULAR	85	0	0	0	0	336342	164305	33895	13759	7339	1933	1	0	0	0	174	17535	2,85	743
AZU	AZUL LINHAS AÉREAS BRASILEIRAS S/A	2020	2	SBGO	GOIÂNIA	GO	CENTRO-OESTE	BRASIL	AMÉRICA DO SUL	SBSV	SALVADOR	BA	NORDESTE	BRASIL	AMÉRICA DO SUL	DOMÉSTICA	NÃO REGULAR	634	5	0	0	0	941436	787428	98271	63992	25640	6210	5	0	0	0	758	79125	10,55	3975
AZU	AZUL LINHAS AÉREAS BRASILEIRAS S/A	2020	2	SBGO	GOIÂNIA	GO	CENTRO-OESTE	BRASIL	AMÉRICA DO SUL	SBSV	SALVADOR	BA	NORDESTE	BRASIL	AMÉRICA DO SUL	DOMÉSTICA	REGULAR	98	1	0	0	0	146556	121716	14636	10185	5217	1242	1	0	0	0	118	11785	2,05	851
AZU	AZUL LINHAS AÉREAS BRASILEIRAS S/A	2020	2	SBGO	GOIÂNIA	GO	CENTRO-OESTE	BRASIL	AMÉRICA DO SUL	SBVT	VITÓRIA	ES	SUDESTE	BRASIL	AMÉRICA DO SUL	DOMÉSTICA	REGULAR	90	10	0	0	0	120832	107520	10999	9010	4812	1024	1	0	0	0	118	10742	1,86667	798
AZU	AZUL LINHAS AÉREAS BRASILEIRAS S/A	2020	2	SBGR	GUARULHOS	SP	SUDESTE	BRASIL	AMÉRICA DO SUL	SBBE	BELÉM	PA	NORTE	BRASIL	AMÉRICA DO SUL	DOMÉSTICA	NÃO REGULAR	320	11	607	0	0	856428	787520	89618	68727	17762	4922	2	1493830	0	0	348	36416	6,83333	3320
AZU	AZUL LINHAS AÉREAS BRASILEIRAS S/A	2020	2	SBGR	GUARULHOS	SP	SUDESTE	BRASIL	AMÉRICA DO SUL	SBBE	BELÉM	PA	NORTE	BRASIL	AMÉRICA DO SUL	DOMÉSTICA	REGULAR	3427	49	38576	1238	0	10550300	8433850	1109380	800312	223371	61525	25	94935500	3046720	0	4287	450789	87,5	29602
AZU	AZUL LINHAS AÉREAS BRASILEIRAS S/A	2020	2	SBGR	GUARULHOS	SP	SUDESTE	BRASIL	AMÉRICA DO SUL	SBBR	BRASÍLIA	DF	CENTRO-OESTE	BRASIL	AMÉRICA DO SUL	DOMÉSTICA	REGULAR	4998	117	26058	20	0	5183010	4273290	500165	370983	201658	43605	51	22279600	17100	0	6062	585017	87,3667	33021
AZU	AZUL LINHAS AÉREAS BRASILEIRAS S/A	2020	2	SBGR	GUARULHOS	SP	SUDESTE	BRASIL	AMÉRICA DO SUL	SBCF	CONFINS	MG	SUDESTE	BRASIL	AMÉRICA DO SUL	DOMÉSTICA	IMPRODUTIVO	0	0	0	0	0	0	0	0	0	5531	994	2	0	0	0	0	0	2,55	0
AZU	AZUL LINHAS AÉREAS BRASILEIRAS S/A	2020	2	SBGR	GUARULHOS	SP	SUDESTE	BRASIL	AMÉRICA DO SUL	SBCF	CONFINS	MG	SUDESTE	BRASIL	AMÉRICA DO SUL	DOMÉSTICA	NÃO REGULAR	222	28	94	0	0	203770	110334	20295	9216	7846	1491	3	46718	0	0	410	40838	3,63333	1802
AZU	AZUL LINHAS AÉREAS BRASILEIRAS S/A	2020	2	SBGR	GUARULHOS	SP	SUDESTE	BRASIL	AMÉRICA DO SUL	SBCF	CONFINS	MG	SUDESTE	BRASIL	AMÉRICA DO SUL	DOMÉSTICA	REGULAR	17271	588	47325	1883	0	10154200	8653760	1021520	750881	399358	74550	150	23520500	935851	0	20431	2055530	177,15	156526
AZU	AZUL LINHAS AÉREAS BRASILEIRAS S/A	2020	2	SBGR	GUARULHOS	SP	SUDESTE	BRASIL	AMÉRICA DO SUL	SBCT	CURITIBA	PR	SUL	BRASIL	AMÉRICA DO SUL	DOMÉSTICA	NÃO REGULAR	497	14	538	0	0	211810	178423	21245	14205	10942	1795	5	193142	0	0	590	59184	4,98333	1765
AZU	AZUL LINHAS AÉREAS BRASILEIRAS S/A	2020	2	SBGR	GUARULHOS	SP	SUDESTE	BRASIL	AMÉRICA DO SUL	SBCT	CURITIBA	PR	SUL	BRASIL	AMÉRICA DO SUL	DOMÉSTICA	REGULAR	12279	446	19385	516	0	4999430	4408160	495548	379514	263722	42003	117	6959220	185244	0	13926	1380530	122,7	117006
AZU	AZUL LINHAS AÉREAS BRASILEIRAS S/A	2020	2	SBGR	GUARULHOS	SP	SUDESTE	BRASIL	AMÉRICA DO SUL	SBEG	MANAUS	AM	NORTE	BRASIL	AMÉRICA DO SUL	DOMÉSTICA	REGULAR	3675	59	216666	0	0	11197900	9911480	1639260	1441310	346632	94395	35	584348000	0	0	4152	607814	133,717	42127
AZU	AZUL LINHAS AÉREAS BRASILEIRAS S/A	2020	2	SBGR	GUARULHOS	SP	SUDESTE	BRASIL	AMÉRICA DO SUL	SBFL	FLORIANÓPOLIS	SC	SUL	BRASIL	AMÉRICA DO SUL	DOMÉSTICA	NÃO REGULAR	223	0	0	0	0	121540	114845	11303	9278	6480	1030	2	0	0	0	236	21949	2,66667	1293
AZU	AZUL LINHAS AÉREAS BRASILEIRAS S/A	2020	2	SBGR	GUARULHOS	SP	SUDESTE	BRASIL	AMÉRICA DO SUL	SBFL	FLORIANÓPOLIS	SC	SUL	BRASIL	AMÉRICA DO SUL	DOMÉSTICA	REGULAR	6767	311	7694	0	0	4753450	4087040	435056	343639	219435	39655	77	3962410	0	0	9230	844848	97,6167	53544
AZU	AZUL LINHAS AÉREAS BRASILEIRAS S/A	2020	2	SBGR	GUARULHOS	SP	SUDESTE	BRASIL	AMÉRICA DO SUL	SBGL	RIO DE JANEIRO	RJ	SUDESTE	BRASIL	AMÉRICA DO SUL	DOMÉSTICA	REGULAR	157	4	0	0	0	79532	52909	7948	4250	9774	674	2	0	0	0	236	23586	4	840
AZU	AZUL LINHAS AÉREAS BRASILEIRAS S/A	2020	2	SBGR	GUARULHOS	SP	SUDESTE	BRASIL	AMÉRICA DO SUL	SBGO	GOIÂNIA	GO	CENTRO-OESTE	BRASIL	AMÉRICA DO SUL	DOMÉSTICA	REGULAR	10528	204	39972	957	0	10457100	8517150	1113740	738834	278216	63102	78	32337300	774213	0	12926	1376740	119,117	83753
AZU	AZUL LINHAS AÉREAS BRASILEIRAS S/A	2020	2	SBGR	GUARULHOS	SP	SUDESTE	BRASIL	AMÉRICA DO SUL	SBKP	CAMPINAS	SP	SUDESTE	BRASIL	AMÉRICA DO SUL	DOMÉSTICA	IMPRODUTIVO	0	0	0	0	0	0	0	0	0	3225	249	3	0	0	0	0	0	2,16667	0
AZU	AZUL LINHAS AÉREAS BRASILEIRAS S/A	2020	2	SBGR	GUARULHOS	SP	SUDESTE	BRASIL	AMÉRICA DO SUL	SBMO	RIO LARGO	AL	NORDESTE	BRASIL	AMÉRICA DO SUL	DOMÉSTICA	NÃO REGULAR	774	2	353	0	0	1670400	1486080	183094	125679	35755	9600	5	677760	0	0	870	95363	14,3	7056
AZU	AZUL LINHAS AÉREAS BRASILEIRAS S/A	2020	2	SBGR	GUARULHOS	SP	SUDESTE	BRASIL	AMÉRICA DO SUL	SBMO	RIO LARGO	AL	NORDESTE	BRASIL	AMÉRICA DO SUL	DOMÉSTICA	REGULAR	589	17	405	0	0	1296000	1130880	142340	93946	28149	7680	4	777600	0	0	675	74136	11,1167	4351
AZU	AZUL LINHAS AÉREAS BRASILEIRAS S/A	2020	2	SBGR	GUARULHOS	SP	SUDESTE	BRASIL	AMÉRICA DO SUL	SBRF	RECIFE	PE	NORDESTE	BRASIL	AMÉRICA DO SUL	DOMÉSTICA	IMPRODUTIVO	0	0	0	0	0	0	0	0	0	7826	2101	1	0	0	0	0	0	3	0
AZU	AZUL LINHAS AÉREAS BRASILEIRAS S/A	2020	2	SBGR	GUARULHOS	SP	SUDESTE	BRASIL	AMÉRICA DO SUL	SBRF	RECIFE	PE	NORDESTE	BRASIL	AMÉRICA DO SUL	DOMÉSTICA	NÃO REGULAR	547	18	3051	0	0	2086290	1149250	234757	100080	46385	12606	6	6410150	0	0	993	111737	18,6333	3560
AZU	AZUL LINHAS AÉREAS BRASILEIRAS S/A	2020	2	SBGR	GUARULHOS	SP	SUDESTE	BRASIL	AMÉRICA DO SUL	SBRF	RECIFE	PE	NORDESTE	BRASIL	AMÉRICA DO SUL	DOMÉSTICA	REGULAR	24950	642	153335	1828	0	59479400	52420000	6542530	4710760	1271340	346665	165	322157000	3840630	0	28310	3114040	493,967	217608
AZU	AZUL LINHAS AÉREAS BRASILEIRAS S/A	2020	2	SBGR	GUARULHOS	SP	SUDESTE	BRASIL	AMÉRICA DO SUL	SBRJ	RIO DE JANEIRO	RJ	SUDESTE	BRASIL	AMÉRICA DO SUL	DOMÉSTICA	NÃO REGULAR	68	2	105	0	0	40474	23324	4032	2100	2133	343	1	36015	0	0	118	11756	1,01667	919
AZU	AZUL LINHAS AÉREAS BRASILEIRAS S/A	2020	2	SBGR	GUARULHOS	SP	SUDESTE	BRASIL	AMÉRICA DO SUL	SBRJ	RIO DE JANEIRO	RJ	SUDESTE	BRASIL	AMÉRICA DO SUL	DOMÉSTICA	REGULAR	5161	179	5082	0	0	2209610	1770220	214692	151051	113872	18865	55	1743130	0	0	6442	626000	53,3667	48305
AZU	AZUL LINHAS AÉREAS BRASILEIRAS S/A	2020	2	SBGR	GUARULHOS	SP	SUDESTE	BRASIL	AMÉRICA DO SUL	SBSG	SÃO GONÇALO DO AMARANTE	RN	NORDESTE	BRASIL	AMÉRICA DO SUL	DOMÉSTICA	NÃO REGULAR	127	0	54	0	0	378840	291592	41458	25295	8973	2296	1	123984	0	0	165	18057	3,6	1438
AZU	AZUL LINHAS AÉREAS BRASILEIRAS S/A	2020	2	SBGR	GUARULHOS	SP	SUDESTE	BRASIL	AMÉRICA DO SUL	SBSP	SÃO PAULO	SP	SUDESTE	BRASIL	AMÉRICA DO SUL	DOMÉSTICA	IMPRODUTIVO	0	0	0	0	0	0	0	0	0	3292	84	3	0	0	0	0	0	1,81667	0
AZU	AZUL LINHAS AÉREAS BRASILEIRAS S/A	2020	2	SBGR	GUARULHOS	SP	SUDESTE	BRASIL	AMÉRICA DO SUL	SBSV	SALVADOR	BA	NORDESTE	BRASIL	AMÉRICA DO SUL	DOMÉSTICA	NÃO REGULAR	477	2	23	0	0	757944	692604	81114	55702	16995	4356	3	33396	0	0	522	55865	6,98333	2565
AZU	AZUL LINHAS AÉREAS BRASILEIRAS S/A	2020	2	SBGR	GUARULHOS	SP	SUDESTE	BRASIL	AMÉRICA DO SUL	SBSV	SALVADOR	BA	NORDESTE	BRASIL	AMÉRICA DO SUL	DOMÉSTICA	REGULAR	16484	276	95582	699	0	27432600	23730000	2895160	2099300	633171	165528	114	138785000	1014950	0	18893	1993950	260,033	125758
AZU	AZUL LINHAS AÉREAS BRASILEIRAS S/A	2020	2	SBGR	GUARULHOS	SP	SUDESTE	BRASIL	AMÉRICA DO SUL	SBVT	VITÓRIA	ES	SUDESTE	BRASIL	AMÉRICA DO SUL	DOMÉSTICA	NÃO REGULAR	0	0	12221	0	0	0	0	13020	8909	3635	729	1	8909110	0	0	0	17861	1,58333	0
AZU	AZUL LINHAS AÉREAS BRASILEIRAS S/A	2020	2	SBGR	GUARULHOS	SP	SUDESTE	BRASIL	AMÉRICA DO SUL	SBVT	VITÓRIA	ES	SUDESTE	BRASIL	AMÉRICA DO SUL	DOMÉSTICA	REGULAR	4729	70	30535	81	0	4061990	3447440	386617	309465	154596	33534	46	22260000	59049	0	5572	530370	67,4667	39333
AZU	AZUL LINHAS AÉREAS BRASILEIRAS S/A	2020	2	SBGU	GUARAPUAVA	PR	SUL	BRASIL	AMÉRICA DO SUL	SBKP	CAMPINAS	SP	SUDESTE	BRASIL	AMÉRICA DO SUL	DOMÉSTICA	REGULAR	218	6	23	0	0	163688	112924	13309	9414	5522	2590	5	11914	0	0	316	25698	7,2	1807
AZU	AZUL LINHAS AÉREAS BRASILEIRAS S/A	2020	2	SBGV	GOVERNADOR VALADARES	MG	SUDESTE	BRASIL	AMÉRICA DO SUL	SBCF	CONFINS	MG	SUDESTE	BRASIL	AMÉRICA DO SUL	DOMÉSTICA	NÃO REGULAR	90	9	0	0	0	61824	20160	6160	1735	2555	896	4	0	0	0	276	27504	3,43333	1003
AZU	AZUL LINHAS AÉREAS BRASILEIRAS S/A	2020	2	SBGV	GOVERNADOR VALADARES	MG	SUDESTE	BRASIL	AMÉRICA DO SUL	SBCF	CONFINS	MG	SUDESTE	BRASIL	AMÉRICA DO SUL	DOMÉSTICA	REGULAR	1212	43	946	126	0	370048	271488	36729	23430	14901	5376	24	211904	28224	0	1652	164012	20,2167	12807
AZU	AZUL LINHAS AÉREAS BRASILEIRAS S/A	2020	2	SBHT	ALTAMIRA	PA	NORTE	BRASIL	AMÉRICA DO SUL	SBBE	BELÉM	PA	NORTE	BRASIL	AMÉRICA DO SUL	DOMÉSTICA	NÃO REGULAR	67	0	2	0	0	55224	31356	5573	2576	2330	468	1	936	0	0	118	11910	0,95	479
AZU	AZUL LINHAS AÉREAS BRASILEIRAS S/A	2020	2	SBHT	ALTAMIRA	PA	NORTE	BRASIL	AMÉRICA DO SUL	SBBE	BELÉM	PA	NORTE	BRASIL	AMÉRICA DO SUL	DOMÉSTICA	REGULAR	2828	45	1536	0	0	1491050	1323500	143066	112974	66304	12636	27	718848	0	0	3186	305730	27,1667	27795
AZU	AZUL LINHAS AÉREAS BRASILEIRAS S/A	2020	2	SBIL	ILHÉUS	BA	NORDESTE	BRASIL	AMÉRICA DO SUL	SBCF	CONFINS	MG	SUDESTE	BRASIL	AMÉRICA DO SUL	DOMÉSTICA	NÃO REGULAR	529	8	529	0	0	483854	396221	46629	32800	20772	4494	6	396221	0	0	646	62258	8,45	3591
AZU	AZUL LINHAS AÉREAS BRASILEIRAS S/A	2020	2	SBIL	ILHÉUS	BA	NORDESTE	BRASIL	AMÉRICA DO SUL	SBCF	CONFINS	MG	SUDESTE	BRASIL	AMÉRICA DO SUL	DOMÉSTICA	REGULAR	2286	37	2518	1	0	2262730	1945900	201974	163329	86546	19474	26	1885980	749	0	3021	269671	34,9167	18052
AZU	AZUL LINHAS AÉREAS BRASILEIRAS S/A	2020	2	SBIL	ILHÉUS	BA	NORDESTE	BRASIL	AMÉRICA DO SUL	SBGR	GUARULHOS	SP	SUDESTE	BRASIL	AMÉRICA DO SUL	DOMÉSTICA	NÃO REGULAR	548	4	0	0	0	767556	677328	69298	55313	33066	7416	6	0	0	0	621	56070	13,2333	3654
AZU	AZUL LINHAS AÉREAS BRASILEIRAS S/A	2020	2	SBIL	ILHÉUS	BA	NORDESTE	BRASIL	AMÉRICA DO SUL	SBKP	CAMPINAS	SP	SUDESTE	BRASIL	AMÉRICA DO SUL	DOMÉSTICA	NÃO REGULAR	102	0	35	0	0	147146	127194	12297	10941	5078	1247	1	43645	0	0	118	9862	2	1089
AZU	AZUL LINHAS AÉREAS BRASILEIRAS S/A	2020	2	SBIL	ILHÉUS	BA	NORDESTE	BRASIL	AMÉRICA DO SUL	SBRJ	RIO DE JANEIRO	RJ	SUDESTE	BRASIL	AMÉRICA DO SUL	DOMÉSTICA	NÃO REGULAR	398	7	60	0	0	423576	397602	46044	33305	18002	3996	4	59940	0	0	424	46092	7,25	3430
AZU	AZUL LINHAS AÉREAS BRASILEIRAS S/A	2020	2	SBIL	ILHÉUS	BA	NORDESTE	BRASIL	AMÉRICA DO SUL	SBSV	SALVADOR	BA	NORDESTE	BRASIL	AMÉRICA DO SUL	DOMÉSTICA	REGULAR	4719	69	5325	0	0	1354050	1146150	130002	93849	78527	11475	51	1198120	0	0	6018	577932	37,4667	26490
AZU	AZUL LINHAS AÉREAS BRASILEIRAS S/A	2020	2	SBIP	SANTANA DO PARAÍSO	MG	SUDESTE	BRASIL	AMÉRICA DO SUL	SBCF	CONFINS	MG	SUDESTE	BRASIL	AMÉRICA DO SUL	DOMÉSTICA	IMPRODUTIVO	0	0	0	0	0	0	0	0	0	521	156	1	0	0	0	0	0	0,716667	0
AZU	AZUL LINHAS AÉREAS BRASILEIRAS S/A	2020	2	SBIP	SANTANA DO PARAÍSO	MG	SUDESTE	BRASIL	AMÉRICA DO SUL	SBCF	CONFINS	MG	SUDESTE	BRASIL	AMÉRICA DO SUL	DOMÉSTICA	NÃO REGULAR	25	3	0	0	0	10608	3900	1091	351	507	156	1	0	0	0	68	6996	0,7	378
AZU	AZUL LINHAS AÉREAS BRASILEIRAS S/A	2020	2	SBIP	SANTANA DO PARAÍSO	MG	SUDESTE	BRASIL	AMÉRICA DO SUL	SBCF	CONFINS	MG	SUDESTE	BRASIL	AMÉRICA DO SUL	DOMÉSTICA	REGULAR	5218	159	3070	8	0	1179360	814008	118536	67781	55595	17160	110	478920	1248	0	7560	760176	77,7167	40395
AZU	AZUL LINHAS AÉREAS BRASILEIRAS S/A	2020	2	SBIZ	IMPERATRIZ	MA	NORDESTE	BRASIL	AMÉRICA DO SUL	SBKP	CAMPINAS	SP	SUDESTE	BRASIL	AMÉRICA DO SUL	DOMÉSTICA	NÃO REGULAR	183	6	0	0	0	659016	355752	68502	28868	15432	3888	2	0	0	0	339	35238	6,03333	1125
AZU	AZUL LINHAS AÉREAS BRASILEIRAS S/A	2020	2	SBIZ	IMPERATRIZ	MA	NORDESTE	BRASIL	AMÉRICA DO SUL	SBRF	RECIFE	PE	NORDESTE	BRASIL	AMÉRICA DO SUL	DOMÉSTICA	REGULAR	1158	29	0	0	0														9573
AZU	AZUL LINHAS AÉREAS BRASILEIRAS S/A	2020	2	SBIZ	IMPERATRIZ	MA	NORDESTE	BRASIL	AMÉRICA DO SUL	SBSL	SÃO LUÍS	MA	NORDESTE	BRASIL	AMÉRICA DO SUL	DOMÉSTICA	NÃO REGULAR	132	3	2176	0	0	84390	64020	8926	6166	2307	485	1	1055360	0	0	174	18405	1,01667	639
AZU	AZUL LINHAS AÉREAS BRASILEIRAS S/A	2020	2	SBIZ	IMPERATRIZ	MA	NORDESTE	BRASIL	AMÉRICA DO SUL	SBSL	SÃO LUÍS	MA	NORDESTE	BRASIL	AMÉRICA DO SUL	DOMÉSTICA	REGULAR	1842	11	1065	0	0	2166980	1455000	223054	117418	59265	12610	26	516525	0	0	4468	459921	25,6667	6485
AZU	AZUL LINHAS AÉREAS BRASILEIRAS S/A	2020	2	SBJA	JAGUARUNA	SC	SUL	BRASIL	AMÉRICA DO SUL	SBKP	CAMPINAS	SP	SUDESTE	BRASIL	AMÉRICA DO SUL	DOMÉSTICA	REGULAR	2323	61	2980	108	0	1895280	1530860	188421	126135	77466	16475	25	1963820	71172	0	2876	285935	33,7	14217
AZU	AZUL LINHAS AÉREAS BRASILEIRAS S/A	2020	2	SBJE	CRUZ	CE	NORDESTE	BRASIL	AMÉRICA DO SUL	SBCF	CONFINS	MG	SUDESTE	BRASIL	AMÉRICA DO SUL	DOMÉSTICA	REGULAR	1476	69	1472	0	0	3127400	2804400	304522	237793	96028	24700	13	2796800	0	0	1646	160278	36,5833	12986
AZU	AZUL LINHAS AÉREAS BRASILEIRAS S/A	2020	2	SBJE	CRUZ	CE	NORDESTE	BRASIL	AMÉRICA DO SUL	SBGR	GUARULHOS	SP	SUDESTE	BRASIL	AMÉRICA DO SUL	DOMÉSTICA	NÃO REGULAR	471	5	0	0	0	1240270	1119100	128712	92349	27919	7128	3	0	0	0	522	54172	10,6833	3543
AZU	AZUL LINHAS AÉREAS BRASILEIRAS S/A	2020	2	SBJE	CRUZ	CE	NORDESTE	BRASIL	AMÉRICA DO SUL	SBKP	CAMPINAS	SP	SUDESTE	BRASIL	AMÉRICA DO SUL	DOMÉSTICA	REGULAR	174	0	33	0	0	409074	409074	41828	35027	8939	2351	1	77583	0	0	174	17792	3,45	1816
AZU	AZUL LINHAS AÉREAS BRASILEIRAS S/A	2020	2	SBJP	BAYEUX	PB	NORDESTE	BRASIL	AMÉRICA DO SUL	SBCF	CONFINS	MG	SUDESTE	BRASIL	AMÉRICA DO SUL	DOMÉSTICA	NÃO REGULAR	45	0	0	0	0	118650	76275	7878	7046	3276	1695	1	0	0	0	70	4648	4,08333	782
AZU	AZUL LINHAS AÉREAS BRASILEIRAS S/A	2020	2	SBJP	BAYEUX	PB	NORDESTE	BRASIL	AMÉRICA DO SUL	SBCF	CONFINS	MG	SUDESTE	BRASIL	AMÉRICA DO SUL	DOMÉSTICA	REGULAR	171	1	20	0	0	294930	289845	30850	23997	6191	1695	1	33900	0	0	174	18201	2,45	1313
AZU	AZUL LINHAS AÉREAS BRASILEIRAS S/A	2020	2	SBJP	BAYEUX	PB	NORDESTE	BRASIL	AMÉRICA DO SUL	SBKP	CAMPINAS	SP	SUDESTE	BRASIL	AMÉRICA DO SUL	DOMÉSTICA	REGULAR	321	10	1201	0	0	743427	703953	76754	64289	16336	4386	2	2633790	0	0	339	35000	6,33333	4040
AZU	AZUL LINHAS AÉREAS BRASILEIRAS S/A	2020	2	SBJP	BAYEUX	PB	NORDESTE	BRASIL	AMÉRICA DO SUL	SBRF	RECIFE	PE	NORDESTE	BRASIL	AMÉRICA DO SUL	DOMÉSTICA	NÃO REGULAR	192	3	2	0	0	22890	20928	2337	1748	1022	327	3	218	0	0	210	21461	1,61667	1646
AZU	AZUL LINHAS AÉREAS BRASILEIRAS S/A	2020	2	SBJP	BAYEUX	PB	NORDESTE	BRASIL	AMÉRICA DO SUL	SBRF	RECIFE	PE	NORDESTE	BRASIL	AMÉRICA DO SUL	DOMÉSTICA	REGULAR	6374	161	3551	2	0	763000	694766	77729	59430	34154	10900	100	387059	218	0	7000	713653	53,45	64075
AZU	AZUL LINHAS AÉREAS BRASILEIRAS S/A	2020	2	SBJU	JUAZEIRO DO NORTE	CE	NORDESTE	BRASIL	AMÉRICA DO SUL	SBGR	GUARULHOS	SP	SUDESTE	BRASIL	AMÉRICA DO SUL	DOMÉSTICA	REGULAR	3500	40	1355	0	0	7297080	6860000	778949	598351	173417	43120	22	2655800	0	0	3723	397429	67,0333	41433
AZU	AZUL LINHAS AÉREAS BRASILEIRAS S/A	2020	2	SBJU	JUAZEIRO DO NORTE	CE	NORDESTE	BRASIL	AMÉRICA DO SUL	SBKP	CAMPINAS	SP	SUDESTE	BRASIL	AMÉRICA DO SUL	DOMÉSTICA	NÃO REGULAR	104	1	0	0	0														1502
AZU	AZUL LINHAS AÉREAS BRASILEIRAS S/A	2020	2	SBJU	JUAZEIRO DO NORTE	CE	NORDESTE	BRASIL	AMÉRICA DO SUL	SBKP	CAMPINAS	SP	SUDESTE	BRASIL	AMÉRICA DO SUL	DOMÉSTICA	REGULAR	664	7	0	0	0	1337590	1292810	135755	114229	29960	7788	4	0	0	0	687	69726	11,5667	8870
AZU	AZUL LINHAS AÉREAS BRASILEIRAS S/A	2020	2	SBJU	JUAZEIRO DO NORTE	CE	NORDESTE	BRASIL	AMÉRICA DO SUL	SBRF	RECIFE	PE	NORDESTE	BRASIL	AMÉRICA DO SUL	DOMÉSTICA	NÃO REGULAR	70	0	0	0	0	34300	34300	3314	2943	1148	490	1	0	0	0	70	6765	1,51667	758
AZU	AZUL LINHAS AÉREAS BRASILEIRAS S/A	2020	2	SBJU	JUAZEIRO DO NORTE	CE	NORDESTE	BRASIL	AMÉRICA DO SUL	SBRF	RECIFE	PE	NORDESTE	BRASIL	AMÉRICA DO SUL	DOMÉSTICA	REGULAR	2783	38	112	0	0	1882090	1363670	199542	113440	55149	14700	30	54880	0	0	3841	407263	37,2333	22702
AZU	AZUL LINHAS AÉREAS BRASILEIRAS S/A	2020	2	SBJV	JOINVILLE	SC	SUL	BRASIL	AMÉRICA DO SUL	SBKP	CAMPINAS	SP	SUDESTE	BRASIL	AMÉRICA DO SUL	DOMÉSTICA	REGULAR	4054	161	12131	31	0	2057950	1601330	198957	135095	83043	27650	70	4791740	12245	0	5210	503795	95,4667	25916
AZU	AZUL LINHAS AÉREAS BRASILEIRAS S/A	2020	2	SBKG	CAMPINA GRANDE	PB	NORDESTE	BRASIL	AMÉRICA DO SUL	SBRF	RECIFE	PE	NORDESTE	BRASIL	AMÉRICA DO SUL	DOMÉSTICA	NÃO REGULAR	199	9	316	0	0	40040	28457	3934	2506	1606	572	4	45188	0	0	280	27529	2,36667	2304
AZU	AZUL LINHAS AÉREAS BRASILEIRAS S/A	2020	2	SBKG	CAMPINA GRANDE	PB	NORDESTE	BRASIL	AMÉRICA DO SUL	SBRF	RECIFE	PE	NORDESTE	BRASIL	AMÉRICA DO SUL	DOMÉSTICA	REGULAR	2639	45	5024	1	0	480480	377377	47595	32846	19650	6864	48	718432	143	0	3360	332999	28,95	26916
AZU	AZUL LINHAS AÉREAS BRASILEIRAS S/A	2020	2	SBKP	CAMPINAS	SP	SUDESTE	BRASIL	AMÉRICA DO SUL	SBAR	ARACAJU	SE	NORDESTE	BRASIL	AMÉRICA DO SUL	DOMÉSTICA	NÃO REGULAR	482	8	502	10	0	1144660	824702	124265	67956	25995	6844	4	858922	17110	0	669	72628	10,1667	3066
AZU	AZUL LINHAS AÉREAS BRASILEIRAS S/A	2020	2	SBKP	CAMPINAS	SP	SUDESTE	BRASIL	AMÉRICA DO SUL	SBBE	BELÉM	PA	NORTE	BRASIL	AMÉRICA DO SUL	DOMÉSTICA	REGULAR	3398	134	44175	4337	0	12090800	8248420	1275160	808697	251374	69861	29	106418000	10447800	0	5019	529336	97,2	34458
AZU	AZUL LINHAS AÉREAS BRASILEIRAS S/A	2020	2	SBKP	CAMPINAS	SP	SUDESTE	BRASIL	AMÉRICA DO SUL	SBBH	BELO HORIZONTE	MG	SUDESTE	BRASIL	AMÉRICA DO SUL	DOMÉSTICA	IMPRODUTIVO	0	0	0	0	0	0	0	0	0	4776	962	2	0	0	0	0	0	2,06667	0
AZU	AZUL LINHAS AÉREAS BRASILEIRAS S/A	2020	2	SBKP	CAMPINAS	SP	SUDESTE	BRASIL	AMÉRICA DO SUL	SBBR	BRASÍLIA	DF	CENTRO-OESTE	BRASIL	AMÉRICA DO SUL	DOMÉSTICA	IMPRODUTIVO	0	0	0	0	0	0	0	0	0	3884	798	1	0	0	0	0	0	1,63333	0
AZU	AZUL LINHAS AÉREAS BRASILEIRAS S/A	2020	2	SBKP	CAMPINAS	SP	SUDESTE	BRASIL	AMÉRICA DO SUL	SBBR	BRASÍLIA	DF	CENTRO-OESTE	BRASIL	AMÉRICA DO SUL	DOMÉSTICA	NÃO REGULAR	148	5	1	0	0	138852	118104	15114	9526	3651	798	1	798	0	0	174	18940	1,55	837
AZU	AZUL LINHAS AÉREAS BRASILEIRAS S/A	2020	2	SBKP	CAMPINAS	SP	SUDESTE	BRASIL	AMÉRICA DO SUL	SBBR	BRASÍLIA	DF	CENTRO-OESTE	BRASIL	AMÉRICA DO SUL	DOMÉSTICA	REGULAR	14158	542	50456	3457	0	16608800	11298100	1636200	948084	437026	112518	141	40263900	2758690	0	20813	2050460	221,633	75866
AZU	AZUL LINHAS AÉREAS BRASILEIRAS S/A	2020	2	SBKP	CAMPINAS	SP	SUDESTE	BRASIL	AMÉRICA DO SUL	SBBV	BOA VISTA	RR	NORTE	BRASIL	AMÉRICA DO SUL	DOMÉSTICA	REGULAR	1162	28	0	0	0														15946
AZU	AZUL LINHAS AÉREAS BRASILEIRAS S/A	2020	2	SBKP	CAMPINAS	SP	SUDESTE	BRASIL	AMÉRICA DO SUL	SBCF	CONFINS	MG	SUDESTE	BRASIL	AMÉRICA DO SUL	DOMÉSTICA	IMPRODUTIVO	0	0	0	0	0	0	0	0	0	31452	6487	13	0	0	0	0	0	17,0167	0
AZU	AZUL LINHAS AÉREAS BRASILEIRAS S/A	2020	2	SBKP	CAMPINAS	SP	SUDESTE	BRASIL	AMÉRICA DO SUL	SBCF	CONFINS	MG	SUDESTE	BRASIL	AMÉRICA DO SUL	DOMÉSTICA	NÃO REGULAR	1375	67	10333	913	0	1549400	686125	164680	61846	47187	8982	18	5156170	455587	0	3105	330034	20,65	10501
AZU	AZUL LINHAS AÉREAS BRASILEIRAS S/A	2020	2	SBKP	CAMPINAS	SP	SUDESTE	BRASIL	AMÉRICA DO SUL	SBCF	CONFINS	MG	SUDESTE	BRASIL	AMÉRICA DO SUL	DOMÉSTICA	REGULAR	24183	2373	132154	15082	0	18296300	12069800	1918070	1078030	580145	120758	242	65944800	7525920	0	36666	3844060	286,933	214362
AZU	AZUL LINHAS AÉREAS BRASILEIRAS S/A	2020	2	SBKP	CAMPINAS	SP	SUDESTE	BRASIL	AMÉRICA DO SUL	SBCG	CAMPO GRANDE	MS	CENTRO-OESTE	BRASIL	AMÉRICA DO SUL	DOMÉSTICA	REGULAR	10106	308	51253	1017	0	9550980	8367770	883956	734985	356364	78660	95	42437500	842076	0	11535	1067640	148,017	78516
AZU	AZUL LINHAS AÉREAS BRASILEIRAS S/A	2020	2	SBKP	CAMPINAS	SP	SUDESTE	BRASIL	AMÉRICA DO SUL	SBCT	CURITIBA	PR	SUL	BRASIL	AMÉRICA DO SUL	DOMÉSTICA	IMPRODUTIVO	0	0	0	0	0	0	0	0	0	4503	1396	4	0	0	0	0	0	4,26667	0
AZU	AZUL LINHAS AÉREAS BRASILEIRAS S/A	2020	2	SBKP	CAMPINAS	SP	SUDESTE	BRASIL	AMÉRICA DO SUL	SBCT	CURITIBA	PR	SUL	BRASIL	AMÉRICA DO SUL	DOMÉSTICA	NÃO REGULAR	124	11	390	60	0	101908	51303	10592	4584	4009	698	2	136110	20940	0	292	30353	2,01667	1598
AZU	AZUL LINHAS AÉREAS BRASILEIRAS S/A	2020	2	SBKP	CAMPINAS	SP	SUDESTE	BRASIL	AMÉRICA DO SUL	SBCT	CURITIBA	PR	SUL	BRASIL	AMÉRICA DO SUL	DOMÉSTICA	REGULAR	22280	1374	55961	4438	0	9538520	7775720	987216	666021	379609	75384	216	19530400	1548860	0	27331	2829020	205,75	181700
AZU	AZUL LINHAS AÉREAS BRASILEIRAS S/A	2020	2	SBKP	CAMPINAS	SP	SUDESTE	BRASIL	AMÉRICA DO SUL	SBEG	MANAUS	AM	NORTE	BRASIL	AMÉRICA DO SUL	DOMÉSTICA	NÃO REGULAR	194	3	90908	0	0	560680	508280	425194	282482	84834	18340	7	238179000	0	0	214	162289	26,3833	2361
AZU	AZUL LINHAS AÉREAS BRASILEIRAS S/A	2020	2	SBKP	CAMPINAS	SP	SUDESTE	BRASIL	AMÉRICA DO SUL	SBEG	MANAUS	AM	NORTE	BRASIL	AMÉRICA DO SUL	DOMÉSTICA	REGULAR	6393	282	226437	2234	0	24263800	19794100	2846640	2309420	573995	159820	61	593265000	5853080	0	9261	1086510	219,383	72460
AZU	AZUL LINHAS AÉREAS BRASILEIRAS S/A	2020	2	SBKP	CAMPINAS	SP	SUDESTE	BRASIL	AMÉRICA DO SUL	SBFL	FLORIANÓPOLIS	SC	SUL	BRASIL	AMÉRICA DO SUL	DOMÉSTICA	REGULAR	11313	672	26357	2541	0	7175310	6090160	662352	526948	301916	57566	107	14180100	1367060	0	13337	1231250	133,283	104114
AZU	AZUL LINHAS AÉREAS BRASILEIRAS S/A	2020	2	SBKP	CAMPINAS	SP	SUDESTE	BRASIL	AMÉRICA DO SUL	SBGL	RIO DE JANEIRO	RJ	SUDESTE	BRASIL	AMÉRICA DO SUL	DOMÉSTICA	IMPRODUTIVO	0	0	0	0	0	0	0	0	0	16991	2388	6	0	0	0	0	0	7,4	0
AZU	AZUL LINHAS AÉREAS BRASILEIRAS S/A	2020	2	SBKP	CAMPINAS	SP	SUDESTE	BRASIL	AMÉRICA DO SUL	SBGL	RIO DE JANEIRO	RJ	SUDESTE	BRASIL	AMÉRICA DO SUL	DOMÉSTICA	NÃO REGULAR	411	21	7652	0	0	231238	163578	45865	16750	16177	2786	7	3045500	0	0	581	115252	9,28333	3615
AZU	AZUL LINHAS AÉREAS BRASILEIRAS S/A	2020	2	SBKP	CAMPINAS	SP	SUDESTE	BRASIL	AMÉRICA DO SUL	SBGL	RIO DE JANEIRO	RJ	SUDESTE	BRASIL	AMÉRICA DO SUL	DOMÉSTICA	REGULAR	11946	543	64501	2679	0	5902340	4754510	598217	422397	261337	44178	111	25671400	1066240	0	14830	1503200	124,583	100996
AZU	AZUL LINHAS AÉREAS BRASILEIRAS S/A	2020	2	SBKP	CAMPINAS	SP	SUDESTE	BRASIL	AMÉRICA DO SUL	SBGO	GOIÂNIA	GO	CENTRO-OESTE	BRASIL	AMÉRICA DO SUL	DOMÉSTICA	NÃO REGULAR	247	11	1549	48	0	304220	183274	31446	16617	10456	2226	3	1149360	35616	0	410	42382	4,43333	2323
AZU	AZUL LINHAS AÉREAS BRASILEIRAS S/A	2020	2	SBKP	CAMPINAS	SP	SUDESTE	BRASIL	AMÉRICA DO SUL	SBGO	GOIÂNIA	GO	CENTRO-OESTE	BRASIL	AMÉRICA DO SUL	DOMÉSTICA	REGULAR	9897	386	72190	835	0	10557200	7825130	1094000	703676	324662	72716	98	53565000	619570	0	14228	1474460	142,483	79286
AZU	AZUL LINHAS AÉREAS BRASILEIRAS S/A	2020	2	SBKP	CAMPINAS	SP	SUDESTE	BRASIL	AMÉRICA DO SUL	SBGR	GUARULHOS	SP	SUDESTE	BRASIL	AMÉRICA DO SUL	DOMÉSTICA	IMPRODUTIVO	0	0	0	0	0	0	0	0	0	3856	249	3	0	0	0	0	0	2,45	0
AZU	AZUL LINHAS AÉREAS BRASILEIRAS S/A	2020	2	SBKP	CAMPINAS	SP	SUDESTE	BRASIL	AMÉRICA DO SUL	SBJP	BAYEUX	PB	NORDESTE	BRASIL	AMÉRICA DO SUL	DOMÉSTICA	REGULAR	147	2	530	9	0	361845	322371	36009	28120	8394	2193	1	1162290	19737	0	165	16420	3,21667	1268
AZU	AZUL LINHAS AÉREAS BRASILEIRAS S/A	2020	2	SBKP	CAMPINAS	SP	SUDESTE	BRASIL	AMÉRICA DO SUL	SBMO	RIO LARGO	AL	NORDESTE	BRASIL	AMÉRICA DO SUL	DOMÉSTICA	NÃO REGULAR	361	29	3048	20	0	1340500	695286	144074	63348	29541	7704	4	5870450	38520	0	696	74806	11,6167	2769
AZU	AZUL LINHAS AÉREAS BRASILEIRAS S/A	2020	2	SBKP	CAMPINAS	SP	SUDESTE	BRASIL	AMÉRICA DO SUL	SBMO	RIO LARGO	AL	NORDESTE	BRASIL	AMÉRICA DO SUL	DOMÉSTICA	REGULAR	3528	130	17058	910	0	8649670	6898930	941258	601818	200641	53928	28	32853700	1752660	0	4491	488718	77,9167	26493
AZU	AZUL LINHAS AÉREAS BRASILEIRAS S/A	2020	2	SBKP	CAMPINAS	SP	SUDESTE	BRASIL	AMÉRICA DO SUL	SBPJ	PALMAS	TO	NORTE	BRASIL	AMÉRICA DO SUL	DOMÉSTICA	REGULAR	649	21	0	0	0														5982
AZU	AZUL LINHAS AÉREAS BRASILEIRAS S/A	2020	2	SBKP	CAMPINAS	SP	SUDESTE	BRASIL	AMÉRICA DO SUL	SBRF	RECIFE	PE	NORDESTE	BRASIL	AMÉRICA DO SUL	DOMÉSTICA	IMPRODUTIVO	0	0	0	0	0	0	0	0	0	8174	2106	1	0	0	0	0	0	3,15	0
AZU	AZUL LINHAS AÉREAS BRASILEIRAS S/A	2020	2	SBKP	CAMPINAS	SP	SUDESTE	BRASIL	AMÉRICA DO SUL	SBRF	RECIFE	PE	NORDESTE	BRASIL	AMÉRICA DO SUL	DOMÉSTICA	NÃO REGULAR	371	19	23481	0	0	956124	781326	186169	115078	41321	10530	5	49451000	0	0	454	88400	15,8833	3338
AZU	AZUL LINHAS AÉREAS BRASILEIRAS S/A	2020	2	SBKP	CAMPINAS	SP	SUDESTE	BRASIL	AMÉRICA DO SUL	SBRF	RECIFE	PE	NORDESTE	BRASIL	AMÉRICA DO SUL	DOMÉSTICA	REGULAR	21621	1360	217729	8084	0	60275800	45533800	6643290	4293830	1288580	349596	166	458537000	17024900	0	28621	3154500	498,717	199588
AZU	AZUL LINHAS AÉREAS BRASILEIRAS S/A	2020	2	SBKP	CAMPINAS	SP	SUDESTE	BRASIL	AMÉRICA DO SUL	SBRJ	RIO DE JANEIRO	RJ	SUDESTE	BRASIL	AMÉRICA DO SUL	DOMÉSTICA	IMPRODUTIVO	0	0	0	0	0	0	0	0	0	5808	814	2	0	0	0	0	0	2,5	0
AZU	AZUL LINHAS AÉREAS BRASILEIRAS S/A	2020	2	SBKP	CAMPINAS	SP	SUDESTE	BRASIL	AMÉRICA DO SUL	SBRJ	RIO DE JANEIRO	RJ	SUDESTE	BRASIL	AMÉRICA DO SUL	DOMÉSTICA	NÃO REGULAR	190	15	197	26	0	96052	77330	8955	7507	4797	814	2	80179	10582	0	236	22005	2,13333	4001
AZU	AZUL LINHAS AÉREAS BRASILEIRAS S/A	2020	2	SBKP	CAMPINAS	SP	SUDESTE	BRASIL	AMÉRICA DO SUL	SBRJ	RIO DE JANEIRO	RJ	SUDESTE	BRASIL	AMÉRICA DO SUL	DOMÉSTICA	REGULAR	20961	1448	28128	3691	0	11534800	8531130	1135460	725625	581401	100529	247	11448100	1502240	0	28341	2790170	262,683	182969
AZU	AZUL LINHAS AÉREAS BRASILEIRAS S/A	2020	2	SBKP	CAMPINAS	SP	SUDESTE	BRASIL	AMÉRICA DO SUL	SBSG	SÃO GONÇALO DO AMARANTE	RN	NORDESTE	BRASIL	AMÉRICA DO SUL	DOMÉSTICA	NÃO REGULAR	981	25	1513	6	0	3153330	2251400	346803	190942	65948	18360	8	3472340	13770	0	1374	151114	25,3	8113
AZU	AZUL LINHAS AÉREAS BRASILEIRAS S/A	2020	2	SBKP	CAMPINAS	SP	SUDESTE	BRASIL	AMÉRICA DO SUL	SBSG	SÃO GONÇALO DO AMARANTE	RN	NORDESTE	BRASIL	AMÉRICA DO SUL	DOMÉSTICA	REGULAR	1184	19	2351	15	0	3045460	2717280	326407	232155	67907	18360	8	5395540	34425	0	1327	142227	26,1667	10008
AZU	AZUL LINHAS AÉREAS BRASILEIRAS S/A	2020	2	SBKP	CAMPINAS	SP	SUDESTE	BRASIL	AMÉRICA DO SUL	SBSL	SÃO LUÍS	MA	NORDESTE	BRASIL	AMÉRICA DO SUL	DOMÉSTICA	NÃO REGULAR	268	10	148	1	0	776988	614256	80260	51534	16638	4584	2	339216	2292	0	339	35018	6,31667	2237
AZU	AZUL LINHAS AÉREAS BRASILEIRAS S/A	2020	2	SBKP	CAMPINAS	SP	SUDESTE	BRASIL	AMÉRICA DO SUL	SBSP	SÃO PAULO	SP	SUDESTE	BRASIL	AMÉRICA DO SUL	DOMÉSTICA	IMPRODUTIVO	0	0	0	0	0	0	0	0	0	2167	168	2	0	0	0	0	0	1,16667	0
AZU	AZUL LINHAS AÉREAS BRASILEIRAS S/A	2020	2	SBKP	CAMPINAS	SP	SUDESTE	BRASIL	AMÉRICA DO SUL	SBSV	SALVADOR	BA	NORDESTE	BRASIL	AMÉRICA DO SUL	DOMÉSTICA	IMPRODUTIVO	0	0	0	0	0	0	0	0	0	5194	1458	1	0	0	0	0	0	2,06667	0
AZU	AZUL LINHAS AÉREAS BRASILEIRAS S/A	2020	2	SBKP	CAMPINAS	SP	SUDESTE	BRASIL	AMÉRICA DO SUL	SBSV	SALVADOR	BA	NORDESTE	BRASIL	AMÉRICA DO SUL	DOMÉSTICA	NÃO REGULAR	679	46	3086	365	0	1638790	989982	175070	86692	35202	10206	7	4499390	532170	0	1124	120078	15,9	5451
AZU	AZUL LINHAS AÉREAS BRASILEIRAS S/A	2020	2	SBKP	CAMPINAS	SP	SUDESTE	BRASIL	AMÉRICA DO SUL	SBSV	SALVADOR	BA	NORDESTE	BRASIL	AMÉRICA DO SUL	DOMÉSTICA	REGULAR	14184	643	315552	5864	0	26225000	20601500	3222110	2181220	663503	182250	125	460075000	8549710	0	17987	2209990	290,133	121051
AZU	AZUL LINHAS AÉREAS BRASILEIRAS S/A	2020	2	SBKP	CAMPINAS	SP	SUDESTE	BRASIL	AMÉRICA DO SUL	SBTE	TERESINA	PI	NORDESTE	BRASIL	AMÉRICA DO SUL	DOMÉSTICA	NÃO REGULAR	269	3	415	8	0	712704	550912	76674	47215	15269	4096	2	849920	16384	0	348	37439	5,85	2465
AZU	AZUL LINHAS AÉREAS BRASILEIRAS S/A	2020	2	SBKP	CAMPINAS	SP	SUDESTE	BRASIL	AMÉRICA DO SUL	SBTE	TERESINA	PI	NORDESTE	BRASIL	AMÉRICA DO SUL	DOMÉSTICA	REGULAR	3528	87	26021	1483	0	9246720	7092220	981092	652494	199059	53248	26	53291000	3037180	0	4515	479055	77,1	33717
AZU	AZUL LINHAS AÉREAS BRASILEIRAS S/A	2020	2	SBKP	CAMPINAS	SP	SUDESTE	BRASIL	AMÉRICA DO SUL	SBVT	VITÓRIA	ES	SUDESTE	BRASIL	AMÉRICA DO SUL	DOMÉSTICA	IMPRODUTIVO	0	0	0	0	0	0	0	0	0	3628	770	1	0	0	0	0	0	1,61667	0
AZU	AZUL LINHAS AÉREAS BRASILEIRAS S/A	2020	2	SBKP	CAMPINAS	SP	SUDESTE	BRASIL	AMÉRICA DO SUL	SBVT	VITÓRIA	ES	SUDESTE	BRASIL	AMÉRICA DO SUL	DOMÉSTICA	NÃO REGULAR	275	14	910	288	0	306460	211750	27296	18895	10933	2310	3	700700	221760	0	398	35452	4,66667	3006
AZU	AZUL LINHAS AÉREAS BRASILEIRAS S/A	2020	2	SBKP	CAMPINAS	SP	SUDESTE	BRASIL	AMÉRICA DO SUL	SBVT	VITÓRIA	ES	SUDESTE	BRASIL	AMÉRICA DO SUL	DOMÉSTICA	REGULAR	7965	255	77648	2075	0	7974120	6133050	754995	570479	263845	56980	74	59789000	1597750	0	10356	980560	112,683	65905
AZU	AZUL LINHAS AÉREAS BRASILEIRAS S/A	2020	2	SBLE	LENÇÓIS	BA	NORDESTE	BRASIL	AMÉRICA DO SUL	SBRF	RECIFE	PE	NORDESTE	BRASIL	AMÉRICA DO SUL	DOMÉSTICA	REGULAR	18	0	0	0	0														109
AZU	AZUL LINHAS AÉREAS BRASILEIRAS S/A	2020	2	SBLE	LENÇÓIS	BA	NORDESTE	BRASIL	AMÉRICA DO SUL	SBSV	SALVADOR	BA	NORDESTE	BRASIL	AMÉRICA DO SUL	DOMÉSTICA	REGULAR	380	15	158	0	0	181440	128952	17539	10901	5966	2592	8	51192	0	0	560	54144	8,41667	3540
AZU	AZUL LINHAS AÉREAS BRASILEIRAS S/A	2020	2	SBLJ	LAGES	SC	SUL	BRASIL	AMÉRICA DO SUL	SBCT	CURITIBA	PR	SUL	BRASIL	AMÉRICA DO SUL	DOMÉSTICA	REGULAR	962	15	230	36	0	337974	262626	29129	21445	12899	4914	18	62790	9828	0	1238	106726	17,4833	6205
AZU	AZUL LINHAS AÉREAS BRASILEIRAS S/A	2020	2	SBLO	LONDRINA	PR	SUL	BRASIL	AMÉRICA DO SUL	SBCG	CAMPO GRANDE	MS	CENTRO-OESTE	BRASIL	AMÉRICA DO SUL	DOMÉSTICA	NÃO REGULAR	90	1	0	0	0	67760	43560	6346	3405	2453	968	2	0	0	0	140	13112	3,33333	287
AZU	AZUL LINHAS AÉREAS BRASILEIRAS S/A	2020	2	SBLO	LONDRINA	PR	SUL	BRASIL	AMÉRICA DO SUL	SBCT	CURITIBA	PR	SUL	BRASIL	AMÉRICA DO SUL	DOMÉSTICA	NÃO REGULAR	47	4	0	0	0	37170	14805	3751	1191	1623	315	1	0	0	0	118	11909	0,683333	258
AZU	AZUL LINHAS AÉREAS BRASILEIRAS S/A	2020	2	SBLO	LONDRINA	PR	SUL	BRASIL	AMÉRICA DO SUL	SBCT	CURITIBA	PR	SUL	BRASIL	AMÉRICA DO SUL	DOMÉSTICA	REGULAR	4510	129	1948	0	0	2637180	1857870	263516	149448	125305	22680	72	613620	0	0	8372	836671	55,7333	17513
AZU	AZUL LINHAS AÉREAS BRASILEIRAS S/A	2020	2	SBLO	LONDRINA	PR	SUL	BRASIL	AMÉRICA DO SUL	SBKP	CAMPINAS	SP	SUDESTE	BRASIL	AMÉRICA DO SUL	DOMÉSTICA	REGULAR	4743	170	4805	140	0	2553130	1949370	251397	161794	94711	34524	84	1974860	57540	0	6212	611771	110,717	33230
AZU	AZUL LINHAS AÉREAS BRASILEIRAS S/A	2020	2	SBMA	MARABÁ	PA	NORTE	BRASIL	AMÉRICA DO SUL	SBBE	BELÉM	PA	NORTE	BRASIL	AMÉRICA DO SUL	DOMÉSTICA	REGULAR	4198	64	2056	6	0	3376930	1884900	329044	154262	118483	22899	51	923144	2694	0	7521	732900	51,9	26716
AZU	AZUL LINHAS AÉREAS BRASILEIRAS S/A	2020	2	SBME	MACAÉ	RJ	SUDESTE	BRASIL	AMÉRICA DO SUL	SBGL	RIO DE JANEIRO	RJ	SUDESTE	BRASIL	AMÉRICA DO SUL	DOMÉSTICA	REGULAR	946	12	142	0	0	171787	148442	14160	11946	9417	2576	16	22862	0	0	1067	88004	13,3167	4660
AZU	AZUL LINHAS AÉREAS BRASILEIRAS S/A	2020	2	SBMG	MARINGÁ	PR	SUL	BRASIL	AMÉRICA DO SUL	SBCG	CAMPO GRANDE	MS	CENTRO-OESTE	BRASIL	AMÉRICA DO SUL	DOMÉSTICA	NÃO REGULAR	70	9	0	0	0	60620	30310	5676	2410	2089	866	2	0	0	0	140	13112	2,85	318
AZU	AZUL LINHAS AÉREAS BRASILEIRAS S/A	2020	2	SBMG	MARINGÁ	PR	SUL	BRASIL	AMÉRICA DO SUL	SBCT	CURITIBA	PR	SUL	BRASIL	AMÉRICA DO SUL	DOMÉSTICA	REGULAR	4904	101	2920	0	0	2301090	1799770	231368	143733	92054	27525	75	1071640	0	0	6270	630538	82,9333	21025
AZU	AZUL LINHAS AÉREAS BRASILEIRAS S/A	2020	2	SBMG	MARINGÁ	PR	SUL	BRASIL	AMÉRICA DO SUL	SBKP	CAMPINAS	SP	SUDESTE	BRASIL	AMÉRICA DO SUL	DOMÉSTICA	REGULAR	4478	222	10881	227	0	2917820	2243480	283910	190788	103042	39579	79	5451380	113727	0	5824	566747	121,033	34165
AZU	AZUL LINHAS AÉREAS BRASILEIRAS S/A	2020	2	SBMK	MONTES CLAROS	MG	SUDESTE	BRASIL	AMÉRICA DO SUL	SBCF	CONFINS	MG	SUDESTE	BRASIL	AMÉRICA DO SUL	DOMÉSTICA	IMPRODUTIVO	0	0	0	0	0	0	0	0	0	697	325	1	0	0	0	0	0	1,01667	0
AZU	AZUL LINHAS AÉREAS BRASILEIRAS S/A	2020	2	SBMK	MONTES CLAROS	MG	SUDESTE	BRASIL	AMÉRICA DO SUL	SBCF	CONFINS	MG	SUDESTE	BRASIL	AMÉRICA DO SUL	DOMÉSTICA	REGULAR	5175	221	1571	16	0	2152150	1681880	212940	138471	79437	30875	95	510575	5200	0	6622	655372	103,833	36520
AZU	AZUL LINHAS AÉREAS BRASILEIRAS S/A	2020	2	SBMK	MONTES CLAROS	MG	SUDESTE	BRASIL	AMÉRICA DO SUL	SBKP	CAMPINAS	SP	SUDESTE	BRASIL	AMÉRICA DO SUL	DOMÉSTICA	IMPRODUTIVO	0	0	0	0	0	0	0	0	0	1581	781	1	0	0	0	0	0	2,05	0
AZU	AZUL LINHAS AÉREAS BRASILEIRAS S/A	2020	2	SBML	MARÍLIA	SP	SUDESTE	BRASIL	AMÉRICA DO SUL	SBKP	CAMPINAS	SP	SUDESTE	BRASIL	AMÉRICA DO SUL	DOMÉSTICA	IMPRODUTIVO	0	0	0	0	0	0	0	0	0	1509	602	2	0	0	0	0	0	2,15	0
AZU	AZUL LINHAS AÉREAS BRASILEIRAS S/A	2020	2	SBML	MARÍLIA	SP	SUDESTE	BRASIL	AMÉRICA DO SUL	SBKP	CAMPINAS	SP	SUDESTE	BRASIL	AMÉRICA DO SUL	DOMÉSTICA	NÃO REGULAR	24	3	0	0	0	21070	14749	2054	1216	941	301	1	0	0	0	70	6827	1,26667	227
AZU	AZUL LINHAS AÉREAS BRASILEIRAS S/A	2020	2	SBML	MARÍLIA	SP	SUDESTE	BRASIL	AMÉRICA DO SUL	SBKP	CAMPINAS	SP	SUDESTE	BRASIL	AMÉRICA DO SUL	DOMÉSTICA	REGULAR	1198	50	70	0	0	459928	352170	44606	28885	18132	6622	22	21070	0	0	1528	148243	24,8333	8772
AZU	AZUL LINHAS AÉREAS BRASILEIRAS S/A	2020	2	SBMO	RIO LARGO	AL	NORDESTE	BRASIL	AMÉRICA DO SUL	SBCF	CONFINS	MG	SUDESTE	BRASIL	AMÉRICA DO SUL	DOMÉSTICA	NÃO REGULAR	388	2	73	0	0	585070	553676	60828	46923	17218	4281	3	104171	0	0	410	42628	6,75	3710
AZU	AZUL LINHAS AÉREAS BRASILEIRAS S/A	2020	2	SBMO	RIO LARGO	AL	NORDESTE	BRASIL	AMÉRICA DO SUL	SBCF	CONFINS	MG	SUDESTE	BRASIL	AMÉRICA DO SUL	DOMÉSTICA	REGULAR	1424	5	0	0	0	2079140	1974970	211105	166703	61241	15697	11	0	0	0	1457	147940	23,7833	13352
AZU	AZUL LINHAS AÉREAS BRASILEIRAS S/A	2020	2	SBMO	RIO LARGO	AL	NORDESTE	BRASIL	AMÉRICA DO SUL	SBGO	GOIÂNIA	GO	CENTRO-OESTE	BRASIL	AMÉRICA DO SUL	DOMÉSTICA	REGULAR	111	0	0	0	0	195290	183705	19181	15745	6122	1655	1	0	0	0	118	11590	2,4	1189
AZU	AZUL LINHAS AÉREAS BRASILEIRAS S/A	2020	2	SBMO	RIO LARGO	AL	NORDESTE	BRASIL	AMÉRICA DO SUL	SBGR	GUARULHOS	SP	SUDESTE	BRASIL	AMÉRICA DO SUL	DOMÉSTICA	NÃO REGULAR	833	2	0	0	0	1653120	1599360	173110	138787	38017	9600	5	0	0	0	861	90163	14,9	9811
AZU	AZUL LINHAS AÉREAS BRASILEIRAS S/A	2020	2	SBMO	RIO LARGO	AL	NORDESTE	BRASIL	AMÉRICA DO SUL	SBGR	GUARULHOS	SP	SUDESTE	BRASIL	AMÉRICA DO SUL	DOMÉSTICA	REGULAR	508	9	82	0	0	1267200	975360	136043	82426	31037	7680	4	157440	0	0	660	70857	12,0667	4749
AZU	AZUL LINHAS AÉREAS BRASILEIRAS S/A	2020	2	SBMO	RIO LARGO	AL	NORDESTE	BRASIL	AMÉRICA DO SUL	SBKP	CAMPINAS	SP	SUDESTE	BRASIL	AMÉRICA DO SUL	DOMÉSTICA	NÃO REGULAR	534	40	0	0	0	1340500	1028480	133732	86830	30144	7704	4	0	0	0	696	69436	11,9833	5034
AZU	AZUL LINHAS AÉREAS BRASILEIRAS S/A	2020	2	SBMO	RIO LARGO	AL	NORDESTE	BRASIL	AMÉRICA DO SUL	SBKP	CAMPINAS	SP	SUDESTE	BRASIL	AMÉRICA DO SUL	DOMÉSTICA	REGULAR	4191	119	2615	86	0	8661220	8071870	897032	690803	209638	53928	28	5036490	165636	0	4497	465755	81,2	41739
AZU	AZUL LINHAS AÉREAS BRASILEIRAS S/A	2020	2	SBMO	RIO LARGO	AL	NORDESTE	BRASIL	AMÉRICA DO SUL	SBRF	RECIFE	PE	NORDESTE	BRASIL	AMÉRICA DO SUL	DOMÉSTICA	NÃO REGULAR	617	19	0	0	0	126700	111677	12834	9219	5556	1810	10	0	0	0	700	70909	7,86667	4684
AZU	AZUL LINHAS AÉREAS BRASILEIRAS S/A	2020	2	SBMO	RIO LARGO	AL	NORDESTE	BRASIL	AMÉRICA DO SUL	SBRF	RECIFE	PE	NORDESTE	BRASIL	AMÉRICA DO SUL	DOMÉSTICA	REGULAR	7277	141	1530	1	0	1453070	1317140	149003	110578	64705	20634	114	276930	181	0	8028	823425	91,0333	63913
AZU	AZUL LINHAS AÉREAS BRASILEIRAS S/A	2020	2	SBMO	RIO LARGO	AL	NORDESTE	BRASIL	AMÉRICA DO SUL	SBSV	SALVADOR	BA	NORDESTE	BRASIL	AMÉRICA DO SUL	DOMÉSTICA	REGULAR	2291	56	993	0	0	1406810	1116180	138765	91996	58502	11232	24	464724	0	0	3006	296527	25,7167	16127
AZU	AZUL LINHAS AÉREAS BRASILEIRAS S/A	2020	2	SBMQ	MACAPÁ	AP	NORTE	BRASIL	AMÉRICA DO SUL	SBBE	BELÉM	PA	NORTE	BRASIL	AMÉRICA DO SUL	DOMÉSTICA	REGULAR	6420	93	6088	0	0	2864930	2321750	300451	191589	102231	16779	51	2002950	0	0	8708	913337	48,0667	40210
AZU	AZUL LINHAS AÉREAS BRASILEIRAS S/A	2020	2	SBMQ	MACAPÁ	AP	NORTE	BRASIL	AMÉRICA DO SUL	SBCF	CONFINS	MG	SUDESTE	BRASIL	AMÉRICA DO SUL	DOMÉSTICA	REGULAR	609	15	0	0	0														6556
AZU	AZUL LINHAS AÉREAS BRASILEIRAS S/A	2020	2	SBMQ	MACAPÁ	AP	NORTE	BRASIL	AMÉRICA DO SUL	SBRF	RECIFE	PE	NORDESTE	BRASIL	AMÉRICA DO SUL	DOMÉSTICA	REGULAR	680	3	199	0	0	1633700	1308560	168868	109306	36882	10035	5	399393	0	0	814	84141	14,1167	5653
AZU	AZUL LINHAS AÉREAS BRASILEIRAS S/A	2020	2	SBMS	MOSSORÓ	RN	NORDESTE	BRASIL	AMÉRICA DO SUL	SBRF	RECIFE	PE	NORDESTE	BRASIL	AMÉRICA DO SUL	DOMÉSTICA	REGULAR	1292	28	289	0	0	799470	593046	71651	49317	26413	11421	27	122247	0	0	1890	169424	34,15	10482
AZU	AZUL LINHAS AÉREAS BRASILEIRAS S/A	2020	2	SBNF	NAVEGANTES	SC	SUL	BRASIL	AMÉRICA DO SUL	SBCT	CURITIBA	PR	SUL	BRASIL	AMÉRICA DO SUL	DOMÉSTICA	IMPRODUTIVO	0	0	0	0	0	0	0	0	0	656	159	1	0	0	0	0	0	1	0
AZU	AZUL LINHAS AÉREAS BRASILEIRAS S/A	2020	2	SBNF	NAVEGANTES	SC	SUL	BRASIL	AMÉRICA DO SUL	SBGL	RIO DE JANEIRO	RJ	SUDESTE	BRASIL	AMÉRICA DO SUL	DOMÉSTICA	IMPRODUTIVO	0	0	0	0	0	0	0	0	0	3026	708	1	0	0	0	0	0	1,3	0
AZU	AZUL LINHAS AÉREAS BRASILEIRAS S/A	2020	2	SBNF	NAVEGANTES	SC	SUL	BRASIL	AMÉRICA DO SUL	SBGR	GUARULHOS	SP	SUDESTE	BRASIL	AMÉRICA DO SUL	DOMÉSTICA	NÃO REGULAR	72	0	0	0	0	52038	31752	5078	2530	3548	441	1	0	0	0	118	11516	1,5	338
AZU	AZUL LINHAS AÉREAS BRASILEIRAS S/A	2020	2	SBNF	NAVEGANTES	SC	SUL	BRASIL	AMÉRICA DO SUL	SBGR	GUARULHOS	SP	SUDESTE	BRASIL	AMÉRICA DO SUL	DOMÉSTICA	REGULAR	4601	91	16400	0	0	2614690	2029040	249771	171884	128171	21609	49	7232400	0	0	5929	566430	56,2833	28346
AZU	AZUL LINHAS AÉREAS BRASILEIRAS S/A	2020	2	SBNF	NAVEGANTES	SC	SUL	BRASIL	AMÉRICA DO SUL	SBKP	CAMPINAS	SP	SUDESTE	BRASIL	AMÉRICA DO SUL	DOMÉSTICA	IMPRODUTIVO	0	0	0	0	0	0	0	0	0	3363	914	2	0	0	0	0	0	2,51667	0
AZU	AZUL LINHAS AÉREAS BRASILEIRAS S/A	2020	2	SBNF	NAVEGANTES	SC	SUL	BRASIL	AMÉRICA DO SUL	SBKP	CAMPINAS	SP	SUDESTE	BRASIL	AMÉRICA DO SUL	DOMÉSTICA	NÃO REGULAR	105	8	0	0	0	63980	47985	5408	3826	2196	914	2	0	0	0	140	11836	3,03333	500
AZU	AZUL LINHAS AÉREAS BRASILEIRAS S/A	2020	2	SBNF	NAVEGANTES	SC	SUL	BRASIL	AMÉRICA DO SUL	SBKP	CAMPINAS	SP	SUDESTE	BRASIL	AMÉRICA DO SUL	DOMÉSTICA	REGULAR	10049	414	35626	316	0	5742660	4592390	565536	393838	251478	45243	99	16281100	144412	0	12566	1237620	109,117	72589
AZU	AZUL LINHAS AÉREAS BRASILEIRAS S/A	2020	2	SBNF	NAVEGANTES	SC	SUL	BRASIL	AMÉRICA DO SUL	SBRJ	RIO DE JANEIRO	RJ	SUDESTE	BRASIL	AMÉRICA DO SUL	DOMÉSTICA	NÃO REGULAR	702	8	0	0	0	625872	497016	64897	39793	27632	5664	8	0	0	0	884	91670	11,2833	3560
AZU	AZUL LINHAS AÉREAS BRASILEIRAS S/A	2020	2	SBNF	NAVEGANTES	SC	SUL	BRASIL	AMÉRICA DO SUL	SBRJ	RIO DE JANEIRO	RJ	SUDESTE	BRASIL	AMÉRICA DO SUL	DOMÉSTICA	REGULAR	83	4	39	0	0	75048	58764	8439	4759	3137	708	1	27612	0	0	106	11920	1,33333	458
AZU	AZUL LINHAS AÉREAS BRASILEIRAS S/A	2020	2	SBPA	PORTO ALEGRE	RS	SUL	BRASIL	AMÉRICA DO SUL	SBCF	CONFINS	MG	SUDESTE	BRASIL	AMÉRICA DO SUL	DOMÉSTICA	REGULAR	6020	231	20844	315	0	10789800	8199240	1153880	705309	244194	64014	47	28389500	429030	0	7922	847212	97,5	45521
AZU	AZUL LINHAS AÉREAS BRASILEIRAS S/A	2020	2	SBPA	PORTO ALEGRE	RS	SUL	BRASIL	AMÉRICA DO SUL	SBCG	CAMPO GRANDE	MS	CENTRO-OESTE	BRASIL	AMÉRICA DO SUL	DOMÉSTICA	REGULAR	35	0	0	0	0														280
AZU	AZUL LINHAS AÉREAS BRASILEIRAS S/A	2020	2	SBPA	PORTO ALEGRE	RS	SUL	BRASIL	AMÉRICA DO SUL	SBCT	CURITIBA	PR	SUL	BRASIL	AMÉRICA DO SUL	DOMÉSTICA	REGULAR	13416	141	6099	281	0	8681240	7192450	903893	574015	319503	64080	120	3256870	150054	0	16257	1692790	137,117	58279
AZU	AZUL LINHAS AÉREAS BRASILEIRAS S/A	2020	2	SBPA	PORTO ALEGRE	RS	SUL	BRASIL	AMÉRICA DO SUL	SBFL	FLORIANÓPOLIS	SC	SUL	BRASIL	AMÉRICA DO SUL	DOMÉSTICA	NÃO REGULAR	116	2	0	0	0	42834	42108	3658	3472	2272	363	1	0	0	0	118	10079	1,01667	867
AZU	AZUL LINHAS AÉREAS BRASILEIRAS S/A	2020	2	SBPA	PORTO ALEGRE	RS	SUL	BRASIL	AMÉRICA DO SUL	SBFL	FLORIANÓPOLIS	SC	SUL	BRASIL	AMÉRICA DO SUL	DOMÉSTICA	REGULAR	7617	234	2247	48	0	3272440	2764970	287648	221070	160883	27951	77	815661	17424	0	9015	792523	73,3333	35584
AZU	AZUL LINHAS AÉREAS BRASILEIRAS S/A	2020	2	SBPA	PORTO ALEGRE	RS	SUL	BRASIL	AMÉRICA DO SUL	SBGL	RIO DE JANEIRO	RJ	SUDESTE	BRASIL	AMÉRICA DO SUL	DOMÉSTICA	NÃO REGULAR	87	4	72	0	0	132396	97614	12425	7926	4939	1122	1	80784	0	0	118	11074	2	468
AZU	AZUL LINHAS AÉREAS BRASILEIRAS S/A	2020	2	SBPA	PORTO ALEGRE	RS	SUL	BRASIL	AMÉRICA DO SUL	SBGL	RIO DE JANEIRO	RJ	SUDESTE	BRASIL	AMÉRICA DO SUL	DOMÉSTICA	REGULAR	638	25	0	0	0	964920	715836	100750	57137	49712	8976	8	0	0	0	860	89801	20,0833	3079
AZU	AZUL LINHAS AÉREAS BRASILEIRAS S/A	2020	2	SBPA	PORTO ALEGRE	RS	SUL	BRASIL	AMÉRICA DO SUL	SBGR	GUARULHOS	SP	SUDESTE	BRASIL	AMÉRICA DO SUL	DOMÉSTICA	REGULAR	17103	618	105192	133	0	19626200	14811200	2142080	1302130	673087	155880	180	91096300	115178	0	22663	2473630	312,8	115794
AZU	AZUL LINHAS AÉREAS BRASILEIRAS S/A	2020	2	SBPA	PORTO ALEGRE	RS	SUL	BRASIL	AMÉRICA DO SUL	SBKP	CAMPINAS	SP	SUDESTE	BRASIL	AMÉRICA DO SUL	DOMÉSTICA	IMPRODUTIVO	0	0	0	0	0	0	0	0	0	3721	874	1	0	0	0	0	0	1,6	0
AZU	AZUL LINHAS AÉREAS BRASILEIRAS S/A	2020	2	SBPA	PORTO ALEGRE	RS	SUL	BRASIL	AMÉRICA DO SUL	SBKP	CAMPINAS	SP	SUDESTE	BRASIL	AMÉRICA DO SUL	DOMÉSTICA	NÃO REGULAR	67	9	54	0	0	152076	58558	16387	4937	3791	874	1	47196	0	0	174	18750	1,55	570
AZU	AZUL LINHAS AÉREAS BRASILEIRAS S/A	2020	2	SBPA	PORTO ALEGRE	RS	SUL	BRASIL	AMÉRICA DO SUL	SBKP	CAMPINAS	SP	SUDESTE	BRASIL	AMÉRICA DO SUL	DOMÉSTICA	REGULAR	20787	1716	100385	3488	0	25478800	18167800	2693600	1606170	630334	187910	215	87736500	3048510	0	29152	3082050	349,15	178435
AZU	AZUL LINHAS AÉREAS BRASILEIRAS S/A	2020	2	SBPA	PORTO ALEGRE	RS	SUL	BRASIL	AMÉRICA DO SUL	SBRJ	RIO DE JANEIRO	RJ	SUDESTE	BRASIL	AMÉRICA DO SUL	DOMÉSTICA	REGULAR	5359	229	6071	2	0	7362880	6002080	762601	497420	280050	68320	61	6799520	2240	0	6574	680921	113,233	36154
AZU	AZUL LINHAS AÉREAS BRASILEIRAS S/A	2020	2	SBPA	PORTO ALEGRE	RS	SUL	BRASIL	AMÉRICA DO SUL	SBSJ	SÃO JOSÉ DOS CAMPOS	SP	SUDESTE	BRASIL	AMÉRICA DO SUL	DOMÉSTICA	REGULAR	109	2	0	0	0	108324	100062	10868	8214	6018	918	1	0	0	0	118	11839	2,35	773
AZU	AZUL LINHAS AÉREAS BRASILEIRAS S/A	2020	2	SBPB	PARNAÍBA	PI	NORDESTE	BRASIL	AMÉRICA DO SUL	SBKP	CAMPINAS	SP	SUDESTE	BRASIL	AMÉRICA DO SUL	DOMÉSTICA	REGULAR	346	2	0	0	0														3043
AZU	AZUL LINHAS AÉREAS BRASILEIRAS S/A	2020	2	SBPB	PARNAÍBA	PI	NORDESTE	BRASIL	AMÉRICA DO SUL	SBTE	TERESINA	PI	NORDESTE	BRASIL	AMÉRICA DO SUL	DOMÉSTICA	REGULAR	7	7	1115	0	0	159300	112860	16191	9823	8196	1350	5	301050	0	0	590	59975	3,43333	24
AZU	AZUL LINHAS AÉREAS BRASILEIRAS S/A	2020	2	SBPF	PASSO FUNDO	RS	SUL	BRASIL	AMÉRICA DO SUL	SBFL	FLORIANÓPOLIS	SC	SUL	BRASIL	AMÉRICA DO SUL	DOMÉSTICA	NÃO REGULAR	112	1	0	0	0	51136	42112	5244	3417	1744	752	2	0	0	0	136	13950	2,46667	692
AZU	AZUL LINHAS AÉREAS BRASILEIRAS S/A	2020	2	SBPF	PASSO FUNDO	RS	SUL	BRASIL	AMÉRICA DO SUL	SBKP	CAMPINAS	SP	SUDESTE	BRASIL	AMÉRICA DO SUL	DOMÉSTICA	REGULAR	4130	104	3750	1	0	4459510	3225530	406842	269535	165180	39050	50	2928750	781	0	5710	520967	72,8333	31647
AZU	AZUL LINHAS AÉREAS BRASILEIRAS S/A	2020	2	SBPG	PONTA GROSSA	PR	SUL	BRASIL	AMÉRICA DO SUL	SBKP	CAMPINAS	SP	SUDESTE	BRASIL	AMÉRICA DO SUL	DOMÉSTICA	REGULAR	864	20	32	0	0	420810	336960	31100	27178	15812	6630	17	12480	0	0	1079	79773	21,7	4877
AZU	AZUL LINHAS AÉREAS BRASILEIRAS S/A	2020	2	SBPJ	PALMAS	TO	NORTE	BRASIL	AMÉRICA DO SUL	SBGL	RIO DE JANEIRO	RJ	SUDESTE	BRASIL	AMÉRICA DO SUL	DOMÉSTICA	REGULAR	13	0	0	0	0														115
AZU	AZUL LINHAS AÉREAS BRASILEIRAS S/A	2020	2	SBPJ	PALMAS	TO	NORTE	BRASIL	AMÉRICA DO SUL	SBGO	GOIÂNIA	GO	CENTRO-OESTE	BRASIL	AMÉRICA DO SUL	DOMÉSTICA	REGULAR	4029	73	4949	7	0	4167170	3735590	427977	311533	165129	36261	51	3518740	4977	0	5861	601963	68,5833	28143
AZU	AZUL LINHAS AÉREAS BRASILEIRAS S/A	2020	2	SBPJ	PALMAS	TO	NORTE	BRASIL	AMÉRICA DO SUL	SBKP	CAMPINAS	SP	SUDESTE	BRASIL	AMÉRICA DO SUL	DOMÉSTICA	REGULAR	874	22	0	0	0														8506
AZU	AZUL LINHAS AÉREAS BRASILEIRAS S/A	2020	2	SBPJ	PALMAS	TO	NORTE	BRASIL	AMÉRICA DO SUL	SBRF	RECIFE	PE	NORDESTE	BRASIL	AMÉRICA DO SUL	DOMÉSTICA	NÃO REGULAR	99	1	0	0	0	259956	147906	28396	11880	5785	1494	1	0	0	0	174	19007	2,26667	527
AZU	AZUL LINHAS AÉREAS BRASILEIRAS S/A	2020	2	SBPJ	PALMAS	TO	NORTE	BRASIL	AMÉRICA DO SUL	SBRF	RECIFE	PE	NORDESTE	BRASIL	AMÉRICA DO SUL	DOMÉSTICA	REGULAR	584	0	150	0	0	1202670	894906	131354	74107	29054	7470	5	224100	0	0	805	87922	11,3667	4316
AZU	AZUL LINHAS AÉREAS BRASILEIRAS S/A	2020	2	SBPJ	PALMAS	TO	NORTE	BRASIL	AMÉRICA DO SUL	SBRJ	RIO DE JANEIRO	RJ	SUDESTE	BRASIL	AMÉRICA DO SUL	DOMÉSTICA	REGULAR	346	8	21	0	0	159848	37700	16486	3111	6879	1508	1	31668	0	0	106	10933	2,71667	2494
AZU	AZUL LINHAS AÉREAS BRASILEIRAS S/A	2020	2	SBPL	PETROLINA	PE	NORDESTE	BRASIL	AMÉRICA DO SUL	SBKP	CAMPINAS	SP	SUDESTE	BRASIL	AMÉRICA DO SUL	DOMÉSTICA	NÃO REGULAR	230	0	38	0	0	581160	557780	60401	48957	12440	3340	2	63460	0	0	348	36169	4,93333	2726
AZU	AZUL LINHAS AÉREAS BRASILEIRAS S/A	2020	2	SBPL	PETROLINA	PE	NORDESTE	BRASIL	AMÉRICA DO SUL	SBKP	CAMPINAS	SP	SUDESTE	BRASIL	AMÉRICA DO SUL	DOMÉSTICA	REGULAR	487	1	0	3	0	856710	813290	87639	70212	19558	5010	3	0	5010	0	513	52479	7,76667	5519
AZU	AZUL LINHAS AÉREAS BRASILEIRAS S/A	2020	2	SBPL	PETROLINA	PE	NORDESTE	BRASIL	AMÉRICA DO SUL	SBRF	RECIFE	PE	NORDESTE	BRASIL	AMÉRICA DO SUL	DOMÉSTICA	NÃO REGULAR	189	4	0	0	0	194310	120015	20168	9823	7394	1905	3	0	0	0	306	31762	4,3	1296
AZU	AZUL LINHAS AÉREAS BRASILEIRAS S/A	2020	2	SBPL	PETROLINA	PE	NORDESTE	BRASIL	AMÉRICA DO SUL	SBRF	RECIFE	PE	NORDESTE	BRASIL	AMÉRICA DO SUL	DOMÉSTICA	REGULAR	4615	42	1862	0	0	3407410	3063880	356360	249552	132456	28575	45	1182370	0	0	5366	561222	54,1667	27482
AZU	AZUL LINHAS AÉREAS BRASILEIRAS S/A	2020	2	SBPL	PETROLINA	PE	NORDESTE	BRASIL	AMÉRICA DO SUL	SBSV	SALVADOR	BA	NORDESTE	BRASIL	AMÉRICA DO SUL	DOMÉSTICA	REGULAR	2636	39	124	0	0	1365850	1150090	118843	93163	61117	11575	25	57412	0	0	2950	256718	26,7667	16071
AZU	AZUL LINHAS AÉREAS BRASILEIRAS S/A	2020	2	SBPO	PATO BRANCO	PR	SUL	BRASIL	AMÉRICA DO SUL	SBCT	CURITIBA	PR	SUL	BRASIL	AMÉRICA DO SUL	DOMÉSTICA	REGULAR	1134	40	56	0	0	491760	408240	40472	33010	17242	7560	21	20160	0	0	1366	112461	22,8667	6617
AZU	AZUL LINHAS AÉREAS BRASILEIRAS S/A	2020	2	SBPS	PORTO SEGURO	BA	NORDESTE	BRASIL	AMÉRICA DO SUL	SBCF	CONFINS	MG	SUDESTE	BRASIL	AMÉRICA DO SUL	DOMÉSTICA	IMPRODUTIVO	0	0	0	0	0	0	0	0	0	2922	627	1	0	0	0	0	0	1,2	0
AZU	AZUL LINHAS AÉREAS BRASILEIRAS S/A	2020	2	SBPS	PORTO SEGURO	BA	NORDESTE	BRASIL	AMÉRICA DO SUL	SBCF	CONFINS	MG	SUDESTE	BRASIL	AMÉRICA DO SUL	DOMÉSTICA	NÃO REGULAR	824	27	240	0	0	677787	516648	72273	41569	20834	5016	8	150480	0	0	1081	115273	9,8	4265
AZU	AZUL LINHAS AÉREAS BRASILEIRAS S/A	2020	2	SBPS	PORTO SEGURO	BA	NORDESTE	BRASIL	AMÉRICA DO SUL	SBCF	CONFINS	MG	SUDESTE	BRASIL	AMÉRICA DO SUL	DOMÉSTICA	REGULAR	7411	176	3068	131	0	4954550	4646700	501258	384170	187866	38874	62	1923640	82137	0	7902	799489	77,2333	53871
AZU	AZUL LINHAS AÉREAS BRASILEIRAS S/A	2020	2	SBPS	PORTO SEGURO	BA	NORDESTE	BRASIL	AMÉRICA DO SUL	SBCT	CURITIBA	PR	SUL	BRASIL	AMÉRICA DO SUL	DOMÉSTICA	REGULAR	455	7	0	0	0	806070	662025	77590	55346	29428	7275	5	0	0	0	554	53328	11,5667	3915
AZU	AZUL LINHAS AÉREAS BRASILEIRAS S/A	2020	2	SBPS	PORTO SEGURO	BA	NORDESTE	BRASIL	AMÉRICA DO SUL	SBGO	GOIÂNIA	GO	CENTRO-OESTE	BRASIL	AMÉRICA DO SUL	DOMÉSTICA	NÃO REGULAR	276	1	0	0	0	497260	298356	50319	24299	18048	4324	4	0	0	0	460	46551	7,16667	1779
AZU	AZUL LINHAS AÉREAS BRASILEIRAS S/A	2020	2	SBPS	PORTO SEGURO	BA	NORDESTE	BRASIL	AMÉRICA DO SUL	SBGO	GOIÂNIA	GO	CENTRO-OESTE	BRASIL	AMÉRICA DO SUL	DOMÉSTICA	REGULAR	538	2	0	0	0	726432	581578	73580	47254	25913	6486	6	0	0	0	672	68070	10,3667	3366
AZU	AZUL LINHAS AÉREAS BRASILEIRAS S/A	2020	2	SBPS	PORTO SEGURO	BA	NORDESTE	BRASIL	AMÉRICA DO SUL	SBGR	GUARULHOS	SP	SUDESTE	BRASIL	AMÉRICA DO SUL	DOMÉSTICA	NÃO REGULAR	1935	21	0	0	0	2540530	2120760	254599	175910	79079	17536	16	0	0	0	2318	232305	32,0833	15383
AZU	AZUL LINHAS AÉREAS BRASILEIRAS S/A	2020	2	SBPS	PORTO SEGURO	BA	NORDESTE	BRASIL	AMÉRICA DO SUL	SBGR	GUARULHOS	SP	SUDESTE	BRASIL	AMÉRICA DO SUL	DOMÉSTICA	REGULAR	649	13	0	0	0	752952	711304	74133	58063	19059	4384	4	0	0	0	687	67640	7,7	4304
AZU	AZUL LINHAS AÉREAS BRASILEIRAS S/A	2020	2	SBPS	PORTO SEGURO	BA	NORDESTE	BRASIL	AMÉRICA DO SUL	SBKP	CAMPINAS	SP	SUDESTE	BRASIL	AMÉRICA DO SUL	DOMÉSTICA	NÃO REGULAR	381	32	44	0	0	651160	424815	63844	35371	19559	4460	4	49060	0	0	584	57262	7,76667	3106
AZU	AZUL LINHAS AÉREAS BRASILEIRAS S/A	2020	2	SBPS	PORTO SEGURO	BA	NORDESTE	BRASIL	AMÉRICA DO SUL	SBKP	CAMPINAS	SP	SUDESTE	BRASIL	AMÉRICA DO SUL	DOMÉSTICA	REGULAR	1362	35	0	0	0	1818560	1518630	179942	126616	56866	13380	12	0	0	0	1631	161390	22,9	11413
AZU	AZUL LINHAS AÉREAS BRASILEIRAS S/A	2020	2	SBPS	PORTO SEGURO	BA	NORDESTE	BRASIL	AMÉRICA DO SUL	SBRF	RECIFE	PE	NORDESTE	BRASIL	AMÉRICA DO SUL	DOMÉSTICA	REGULAR	4	0	0	0	0														110
AZU	AZUL LINHAS AÉREAS BRASILEIRAS S/A	2020	2	SBPS	PORTO SEGURO	BA	NORDESTE	BRASIL	AMÉRICA DO SUL	SBRJ	RIO DE JANEIRO	RJ	SUDESTE	BRASIL	AMÉRICA DO SUL	DOMÉSTICA	NÃO REGULAR	323	3	0	0	0	364932	270351	37785	22328	16234	3348	4	0	0	0	436	45147	6,56667	2453
AZU	AZUL LINHAS AÉREAS BRASILEIRAS S/A	2020	2	SBPS	PORTO SEGURO	BA	NORDESTE	BRASIL	AMÉRICA DO SUL	SBRJ	RIO DE JANEIRO	RJ	SUDESTE	BRASIL	AMÉRICA DO SUL	DOMÉSTICA	REGULAR	338	0	0	0	0	374976	282906	38097	23531	15273	3348	4	0	0	0	448	45519	6,16667	2766
AZU	AZUL LINHAS AÉREAS BRASILEIRAS S/A	2020	2	SBPS	PORTO SEGURO	BA	NORDESTE	BRASIL	AMÉRICA DO SUL	SBSP	SÃO PAULO	SP	SUDESTE	BRASIL	AMÉRICA DO SUL	DOMÉSTICA	NÃO REGULAR	257	1	0	0	0	384408	288868	38090	23167	17482	3372	3	0	0	0	342	33889	6,83333	1338
AZU	AZUL LINHAS AÉREAS BRASILEIRAS S/A	2020	2	SBPS	PORTO SEGURO	BA	NORDESTE	BRASIL	AMÉRICA DO SUL	SBSP	SÃO PAULO	SP	SUDESTE	BRASIL	AMÉRICA DO SUL	DOMÉSTICA	REGULAR	333	8	0	0	0	530528	374292	48495	30642	20627	4496	4	0	0	0	472	43147	8,1	2288
AZU	AZUL LINHAS AÉREAS BRASILEIRAS S/A	2020	2	SBPS	PORTO SEGURO	BA	NORDESTE	BRASIL	AMÉRICA DO SUL	SBSV	SALVADOR	BA	NORDESTE	BRASIL	AMÉRICA DO SUL	DOMÉSTICA	NÃO REGULAR	85	2	0	0	0	85012	34085	8846	2660	4629	802	2	0	0	0	212	22064	2,08333	260
AZU	AZUL LINHAS AÉREAS BRASILEIRAS S/A	2020	2	SBPS	PORTO SEGURO	BA	NORDESTE	BRASIL	AMÉRICA DO SUL	SBSV	SALVADOR	BA	NORDESTE	BRASIL	AMÉRICA DO SUL	DOMÉSTICA	REGULAR	4783	169	290	0	0	2413220	1920390	225043	155132	112726	20451	51	116290	0	0	6018	561262	49,7167	27331
AZU	AZUL LINHAS AÉREAS BRASILEIRAS S/A	2020	2	SBPS	PORTO SEGURO	BA	NORDESTE	BRASIL	AMÉRICA DO SUL	SBVT	VITÓRIA	ES	SUDESTE	BRASIL	AMÉRICA DO SUL	DOMÉSTICA	NÃO REGULAR	95	0	0	0	0	52392	42180	4767	3363	2539	444	1	0	0	0	118	10737	1,15	450
AZU	AZUL LINHAS AÉREAS BRASILEIRAS S/A	2020	2	SBPV	PORTO VELHO	RO	NORTE	BRASIL	AMÉRICA DO SUL	SBCF	CONFINS	MG	SUDESTE	BRASIL	AMÉRICA DO SUL	DOMÉSTICA	REGULAR	3746	93	2798	87	0	11982400	9565250	1251260	815079	257404	68992	28	6894270	214368	0	4863	507821	97,3	34882
AZU	AZUL LINHAS AÉREAS BRASILEIRAS S/A	2020	2	SBPV	PORTO VELHO	RO	NORTE	BRASIL	AMÉRICA DO SUL	SBEG	MANAUS	AM	NORTE	BRASIL	AMÉRICA DO SUL	DOMÉSTICA	NÃO REGULAR	93	0	0	4200	0	179596	79905	17214	6635	6493	1522	2	0	3196200	0	236	22622	2,63333	818
AZU	AZUL LINHAS AÉREAS BRASILEIRAS S/A	2020	2	SBPV	PORTO VELHO	RO	NORTE	BRASIL	AMÉRICA DO SUL	SBEG	MANAUS	AM	NORTE	BRASIL	AMÉRICA DO SUL	DOMÉSTICA	REGULAR	2474	44	3439	2	0	2873540	1882710	269553	157360	105991	24352	32	2617080	1522	0	3776	354235	42,7167	17811
AZU	AZUL LINHAS AÉREAS BRASILEIRAS S/A	2020	2	SBPV	PORTO VELHO	RO	NORTE	BRASIL	AMÉRICA DO SUL	SBKP	CAMPINAS	SP	SUDESTE	BRASIL	AMÉRICA DO SUL	DOMÉSTICA	REGULAR	39	0	0	0	0														423
AZU	AZUL LINHAS AÉREAS BRASILEIRAS S/A	2020	2	SBQV	VITÓRIA DA CONQUISTA	BA	NORDESTE	BRASIL	AMÉRICA DO SUL	SBCF	CONFINS	MG	SUDESTE	BRASIL	AMÉRICA DO SUL	DOMÉSTICA	REGULAR	1642	29	597	4	0	1170620	1048320	109967	87850	46320	9984	16	372528	2496	0	1876	176245	19	13812
AZU	AZUL LINHAS AÉREAS BRASILEIRAS S/A	2020	2	SBQV	VITÓRIA DA CONQUISTA	BA	NORDESTE	BRASIL	AMÉRICA DO SUL	SBKP	CAMPINAS	SP	SUDESTE	BRASIL	AMÉRICA DO SUL	DOMÉSTICA	REGULAR	2591	62	705	67	0	3304000	2901920	326727	245215	119755	28000	25	789600	75040	0	2950	291735	47,45	23924
AZU	AZUL LINHAS AÉREAS BRASILEIRAS S/A	2020	2	SBQV	VITÓRIA DA CONQUISTA	BA	NORDESTE	BRASIL	AMÉRICA DO SUL	SBSV	SALVADOR	BA	NORDESTE	BRASIL	AMÉRICA DO SUL	DOMÉSTICA	NÃO REGULAR	112	4	0	0	0	82600	39200	8172	3116	4045	700	2	0	0	0	236	23354	1,86667	506
AZU	AZUL LINHAS AÉREAS BRASILEIRAS S/A	2020	2	SBQV	VITÓRIA DA CONQUISTA	BA	NORDESTE	BRASIL	AMÉRICA DO SUL	SBSV	SALVADOR	BA	NORDESTE	BRASIL	AMÉRICA DO SUL	DOMÉSTICA	REGULAR	4917	44	1550	16	0	2023700	1725850	199060	139100	96410	17150	49	542500	5600	0	5782	568835	43,5167	25946
AZU	AZUL LINHAS AÉREAS BRASILEIRAS S/A	2020	2	SBRD	RONDONÓPOLIS	MT	CENTRO-OESTE	BRASIL	AMÉRICA DO SUL	SBKP	CAMPINAS	SP	SUDESTE	BRASIL	AMÉRICA DO SUL	DOMÉSTICA	NÃO REGULAR	160	5	93	0	0	251812	170720	24316	14377	8661	2134	2	99231	0	0	236	22790	3,45	1382
AZU	AZUL LINHAS AÉREAS BRASILEIRAS S/A	2020	2	SBRD	RONDONÓPOLIS	MT	CENTRO-OESTE	BRASIL	AMÉRICA DO SUL	SBKP	CAMPINAS	SP	SUDESTE	BRASIL	AMÉRICA DO SUL	DOMÉSTICA	REGULAR	1477	16	1123	0	0	2225760	1575960	233703	129543	83510	20273	19	1198240	0	0	2086	219036	33,05	9520
AZU	AZUL LINHAS AÉREAS BRASILEIRAS S/A	2020	2	SBRF	RECIFE	PE	NORDESTE	BRASIL	AMÉRICA DO SUL	SBAR	ARACAJU	SE	NORDESTE	BRASIL	AMÉRICA DO SUL	DOMÉSTICA	NÃO REGULAR	108	0	0	0	0	55440	42768	5330	3350	1869	792	2	0	0	0	140	13462	2,65	361
AZU	AZUL LINHAS AÉREAS BRASILEIRAS S/A	2020	2	SBRF	RECIFE	PE	NORDESTE	BRASIL	AMÉRICA DO SUL	SBAR	ARACAJU	SE	NORDESTE	BRASIL	AMÉRICA DO SUL	DOMÉSTICA	REGULAR	6183	142	32160	236	0	2791010	2448470	266880	213438	100950	39600	100	12735400	93456	0	7048	674062	136,8	43227
AZU	AZUL LINHAS AÉREAS BRASILEIRAS S/A	2020	2	SBRF	RECIFE	PE	NORDESTE	BRASIL	AMÉRICA DO SUL	SBBE	BELÉM	PA	NORTE	BRASIL	AMÉRICA DO SUL	DOMÉSTICA	NÃO REGULAR	120	3	543	0	0	271836	201360	29816	18211	6667	1678	1	911154	0	0	162	17769	2,58333	1310
AZU	AZUL LINHAS AÉREAS BRASILEIRAS S/A	2020	2	SBRF	RECIFE	PE	NORDESTE	BRASIL	AMÉRICA DO SUL	SBBE	BELÉM	PA	NORTE	BRASIL	AMÉRICA DO SUL	DOMÉSTICA	REGULAR	7042	112	37226	136	0	14127100	11816500	1504280	1058260	323838	82222	49	62465200	228208	0	8419	896490	127,983	65303
AZU	AZUL LINHAS AÉREAS BRASILEIRAS S/A	2020	2	SBRF	RECIFE	PE	NORDESTE	BRASIL	AMÉRICA DO SUL	SBBR	BRASÍLIA	DF	CENTRO-OESTE	BRASIL	AMÉRICA DO SUL	DOMÉSTICA	NÃO REGULAR	165	1	312	0	0	287796	272910	27274	23802	6341	1654	1	516048	0	0	174	16490	2,56667	1704
AZU	AZUL LINHAS AÉREAS BRASILEIRAS S/A	2020	2	SBRF	RECIFE	PE	NORDESTE	BRASIL	AMÉRICA DO SUL	SBBR	BRASÍLIA	DF	CENTRO-OESTE	BRASIL	AMÉRICA DO SUL	DOMÉSTICA	REGULAR	12948	161	22459	0	0	25086200	21416000	2374410	1790640	611206	157130	95	37147200	0	0	15167	1435580	241,883	89079
AZU	AZUL LINHAS AÉREAS BRASILEIRAS S/A	2020	2	SBRF	RECIFE	PE	NORDESTE	BRASIL	AMÉRICA DO SUL	SBCF	CONFINS	MG	SUDESTE	BRASIL	AMÉRICA DO SUL	DOMÉSTICA	NÃO REGULAR	3308	119	3345	83	0	5732520	5370720	596854	456008	137308	35376	22	5378760	133464	0	3565	371184	53,9833	29396
AZU	AZUL LINHAS AÉREAS BRASILEIRAS S/A	2020	2	SBRF	RECIFE	PE	NORDESTE	BRASIL	AMÉRICA DO SUL	SBCF	CONFINS	MG	SUDESTE	BRASIL	AMÉRICA DO SUL	DOMÉSTICA	REGULAR	13068	491	31961	325	0	24687600	20870200	2595740	1808610	567408	144720	90	51393300	522600	0	15353	1614290	222,967	119575
AZU	AZUL LINHAS AÉREAS BRASILEIRAS S/A	2020	2	SBRF	RECIFE	PE	NORDESTE	BRASIL	AMÉRICA DO SUL	SBEG	MANAUS	AM	NORTE	BRASIL	AMÉRICA DO SUL	DOMÉSTICA	NÃO REGULAR	504	8	1762	0	0	1455380	1429850	146144	128634	30679	8511	3	4998790	0	0	513	51514	11,85	5780
AZU	AZUL LINHAS AÉREAS BRASILEIRAS S/A	2020	2	SBRF	RECIFE	PE	NORDESTE	BRASIL	AMÉRICA DO SUL	SBEG	MANAUS	AM	NORTE	BRASIL	AMÉRICA DO SUL	DOMÉSTICA	REGULAR	3827	75	49076	28	0	12341000	10857200	1260210	1069450	257650	70925	25	139229000	79436	0	4350	444209	98,7667	40868
AZU	AZUL LINHAS AÉREAS BRASILEIRAS S/A	2020	2	SBRF	RECIFE	PE	NORDESTE	BRASIL	AMÉRICA DO SUL	SBGL	RIO DE JANEIRO	RJ	SUDESTE	BRASIL	AMÉRICA DO SUL	DOMÉSTICA	NÃO REGULAR	1126	20	1936	0	0	2537540	2093230	253348	177442	56531	14872	8	3599020	0	0	1365	136284	22,4667	9066
AZU	AZUL LINHAS AÉREAS BRASILEIRAS S/A	2020	2	SBRF	RECIFE	PE	NORDESTE	BRASIL	AMÉRICA DO SUL	SBGL	RIO DE JANEIRO	RJ	SUDESTE	BRASIL	AMÉRICA DO SUL	DOMÉSTICA	REGULAR	11464	219	58500	1	0	23425300	21311600	2319950	1912590	531474	135707	73	108752000	1859	0	12601	1247970	208,817	110548
AZU	AZUL LINHAS AÉREAS BRASILEIRAS S/A	2020	2	SBRF	RECIFE	PE	NORDESTE	BRASIL	AMÉRICA DO SUL	SBGO	GOIÂNIA	GO	CENTRO-OESTE	BRASIL	AMÉRICA DO SUL	DOMÉSTICA	NÃO REGULAR	180	6	55	0	0	610512	327060	62150	27414	13611	3634	2	99935	0	0	336	34205	5,36667	1533
AZU	AZUL LINHAS AÉREAS BRASILEIRAS S/A	2020	2	SBRF	RECIFE	PE	NORDESTE	BRASIL	AMÉRICA DO SUL	SBGO	GOIÂNIA	GO	CENTRO-OESTE	BRASIL	AMÉRICA DO SUL	DOMÉSTICA	REGULAR	556	11	126	0	0	1072030	979363	99353	85142	34830	9085	5	228942	0	0	590	54681	13,5167	6416
AZU	AZUL LINHAS AÉREAS BRASILEIRAS S/A	2020	2	SBRF	RECIFE	PE	NORDESTE	BRASIL	AMÉRICA DO SUL	SBGR	GUARULHOS	SP	SUDESTE	BRASIL	AMÉRICA DO SUL	DOMÉSTICA	IMPRODUTIVO	0	0	0	0	0	0	0	0	0	9136	2101	1	0	0	0	0	0	3,63333	0
AZU	AZUL LINHAS AÉREAS BRASILEIRAS S/A	2020	2	SBRF	RECIFE	PE	NORDESTE	BRASIL	AMÉRICA DO SUL	SBGR	GUARULHOS	SP	SUDESTE	BRASIL	AMÉRICA DO SUL	DOMÉSTICA	NÃO REGULAR	807	25	2266	0	0	2111500	1672400	201258	142944	49751	12606	6	4760870	0	0	1005	95793	19,1667	6250
AZU	AZUL LINHAS AÉREAS BRASILEIRAS S/A	2020	2	SBRF	RECIFE	PE	NORDESTE	BRASIL	AMÉRICA DO SUL	SBGR	GUARULHOS	SP	SUDESTE	BRASIL	AMÉRICA DO SUL	DOMÉSTICA	REGULAR	26204	612	81361	2	0	58775500	55063000	5829150	4811040	1346140	342463	163	170939000	4202	0	27975	2774500	524,183	242903
AZU	AZUL LINHAS AÉREAS BRASILEIRAS S/A	2020	2	SBRF	RECIFE	PE	NORDESTE	BRASIL	AMÉRICA DO SUL	SBJP	BAYEUX	PB	NORDESTE	BRASIL	AMÉRICA DO SUL	DOMÉSTICA	IMPRODUTIVO	0	0	0	0	0	0	0	0	0	480	109	1	0	0	0	0	0	0,733333	0
AZU	AZUL LINHAS AÉREAS BRASILEIRAS S/A	2020	2	SBRF	RECIFE	PE	NORDESTE	BRASIL	AMÉRICA DO SUL	SBJP	BAYEUX	PB	NORDESTE	BRASIL	AMÉRICA DO SUL	DOMÉSTICA	NÃO REGULAR	94	2	120	0	0	15260	10246	1531	850	841	218	2	13080	0	0	140	14057	1,33333	636
AZU	AZUL LINHAS AÉREAS BRASILEIRAS S/A	2020	2	SBRF	RECIFE	PE	NORDESTE	BRASIL	AMÉRICA DO SUL	SBJP	BAYEUX	PB	NORDESTE	BRASIL	AMÉRICA DO SUL	DOMÉSTICA	REGULAR	5672	191	37106	377	0	770630	618248	75272	55834	45355	11009	101	4044550	41093	0	7070	691026	72,3333	50186
AZU	AZUL LINHAS AÉREAS BRASILEIRAS S/A	2020	2	SBRF	RECIFE	PE	NORDESTE	BRASIL	AMÉRICA DO SUL	SBKP	CAMPINAS	SP	SUDESTE	BRASIL	AMÉRICA DO SUL	DOMÉSTICA	NÃO REGULAR	273	19	2027	1633	0	614952	574938	135458	52680	33784	8424	4	4268860	3439100	0	292	64321	12,85	2513
AZU	AZUL LINHAS AÉREAS BRASILEIRAS S/A	2020	2	SBRF	RECIFE	PE	NORDESTE	BRASIL	AMÉRICA DO SUL	SBKP	CAMPINAS	SP	SUDESTE	BRASIL	AMÉRICA DO SUL	DOMÉSTICA	REGULAR	24024	1254	44057	878	0	59182800	50499800	5843080	4406180	1315630	343278	163	92784100	1849070	0	28102	2774530	511,733	249743
AZU	AZUL LINHAS AÉREAS BRASILEIRAS S/A	2020	2	SBRF	RECIFE	PE	NORDESTE	BRASIL	AMÉRICA DO SUL	SBMO	RIO LARGO	AL	NORDESTE	BRASIL	AMÉRICA DO SUL	DOMÉSTICA	NÃO REGULAR	299	7	943	0	0	114030	54119	10852	4638	4911	1629	9	170683	0	0	630	59981	7,23333	2276
AZU	AZUL LINHAS AÉREAS BRASILEIRAS S/A	2020	2	SBRF	RECIFE	PE	NORDESTE	BRASIL	AMÉRICA DO SUL	SBMO	RIO LARGO	AL	NORDESTE	BRASIL	AMÉRICA DO SUL	DOMÉSTICA	REGULAR	6603	152	19176	565	0	1465740	1195140	139912	102317	66112	20815	115	3470860	102265	0	8098	773312	99,5833	51183
AZU	AZUL LINHAS AÉREAS BRASILEIRAS S/A	2020	2	SBRF	RECIFE	PE	NORDESTE	BRASIL	AMÉRICA DO SUL	SBMQ	MACAPÁ	AP	NORTE	BRASIL	AMÉRICA DO SUL	DOMÉSTICA	REGULAR	646	3	674	0	0	1625670	1296520	146896	110949	38366	10035	5	1352720	0	0	810	73193	14,85	6158
AZU	AZUL LINHAS AÉREAS BRASILEIRAS S/A	2020	2	SBRF	RECIFE	PE	NORDESTE	BRASIL	AMÉRICA DO SUL	SBPJ	PALMAS	TO	NORTE	BRASIL	AMÉRICA DO SUL	DOMÉSTICA	REGULAR	591	2	171	0	0	1202670	908352	116325	76971	28962	7470	5	255474	0	0	805	77863	11,4333	5644
AZU	AZUL LINHAS AÉREAS BRASILEIRAS S/A	2020	2	SBRF	RECIFE	PE	NORDESTE	BRASIL	AMÉRICA DO SUL	SBSG	SÃO GONÇALO DO AMARANTE	RN	NORDESTE	BRASIL	AMÉRICA DO SUL	DOMÉSTICA	IMPRODUTIVO	0	0	0	0	0	0	0	0	0	733	267	1	0	0	0	0	0	1,01667	0
AZU	AZUL LINHAS AÉREAS BRASILEIRAS S/A	2020	2	SBRF	RECIFE	PE	NORDESTE	BRASIL	AMÉRICA DO SUL	SBSG	SÃO GONÇALO DO AMARANTE	RN	NORDESTE	BRASIL	AMÉRICA DO SUL	DOMÉSTICA	NÃO REGULAR	1268	50	9580	337	0	411180	338556	41165	30419	16765	6141	23	2557860	89979	0	1540	154218	24,25	9285
AZU	AZUL LINHAS AÉREAS BRASILEIRAS S/A	2020	2	SBRF	RECIFE	PE	NORDESTE	BRASIL	AMÉRICA DO SUL	SBSG	SÃO GONÇALO DO AMARANTE	RN	NORDESTE	BRASIL	AMÉRICA DO SUL	DOMÉSTICA	REGULAR	5636	270	28832	547	0	1831620	1507750	174962	133994	72472	26166	98	7698140	146049	0	6860	655461	107,533	49587
AZU	AZUL LINHAS AÉREAS BRASILEIRAS S/A	2020	2	SBRF	RECIFE	PE	NORDESTE	BRASIL	AMÉRICA DO SUL	SBSL	SÃO LUÍS	MA	NORDESTE	BRASIL	AMÉRICA DO SUL	DOMÉSTICA	REGULAR	200	9	3973	394	0	350692	240200	35996	25197	10225	2402	2	4771570	473194	0	292	29972	4,05	2008
AZU	AZUL LINHAS AÉREAS BRASILEIRAS S/A	2020	2	SBRF	RECIFE	PE	NORDESTE	BRASIL	AMÉRICA DO SUL	SBSV	SALVADOR	BA	NORDESTE	BRASIL	AMÉRICA DO SUL	DOMÉSTICA	IMPRODUTIVO	0	0	0	0	0	0	0	0	0	2805	649	1	0	0	0	0	0	1,23333	0
AZU	AZUL LINHAS AÉREAS BRASILEIRAS S/A	2020	2	SBRF	RECIFE	PE	NORDESTE	BRASIL	AMÉRICA DO SUL	SBSV	SALVADOR	BA	NORDESTE	BRASIL	AMÉRICA DO SUL	DOMÉSTICA	NÃO REGULAR	171	4	1	0	0	136290	110979	11997	9127	4312	1947	3	649	0	0	210	18489	5,81667	1240
AZU	AZUL LINHAS AÉREAS BRASILEIRAS S/A	2020	2	SBRF	RECIFE	PE	NORDESTE	BRASIL	AMÉRICA DO SUL	SBSV	SALVADOR	BA	NORDESTE	BRASIL	AMÉRICA DO SUL	DOMÉSTICA	REGULAR	20072	491	50227	101	0	14871800	13206500	1401680	1110680	484862	104489	161	32597300	65549	0	22915	2159880	222,1	133306
AZU	AZUL LINHAS AÉREAS BRASILEIRAS S/A	2020	2	SBRF	RECIFE	PE	NORDESTE	BRASIL	AMÉRICA DO SUL	SBTE	TERESINA	PI	NORDESTE	BRASIL	AMÉRICA DO SUL	DOMÉSTICA	NÃO REGULAR	467	3	527	0	0	701813	437579	72725	36601	19720	4685	5	493799	0	0	749	77618	8,05	3512
AZU	AZUL LINHAS AÉREAS BRASILEIRAS S/A	2020	2	SBRF	RECIFE	PE	NORDESTE	BRASIL	AMÉRICA DO SUL	SBTE	TERESINA	PI	NORDESTE	BRASIL	AMÉRICA DO SUL	DOMÉSTICA	REGULAR	3953	46	26560	533	0	4476050	3703960	478446	329599	110501	26236	28	24886700	499421	0	4777	510629	46,2667	28738
AZU	AZUL LINHAS AÉREAS BRASILEIRAS S/A	2020	2	SBRF	RECIFE	PE	NORDESTE	BRASIL	AMÉRICA DO SUL	SBVT	VITÓRIA	ES	SUDESTE	BRASIL	AMÉRICA DO SUL	DOMÉSTICA	REGULAR	2477	51	3486	62	0	4677050	3636240	408390	301869	158496	39636	27	5117450	91016	0	3186	278203	62,7167	16380
AZU	AZUL LINHAS AÉREAS BRASILEIRAS S/A	2020	2	SBRJ	RIO DE JANEIRO	RJ	SUDESTE	BRASIL	AMÉRICA DO SUL	SBBR	BRASÍLIA	DF	CENTRO-OESTE	BRASIL	AMÉRICA DO SUL	DOMÉSTICA	REGULAR	6089	80	510	0	0	6971140	5650590	568016	441827	297019	65888	71	473280	0	0	7512	612126	124,017	18962
AZU	AZUL LINHAS AÉREAS BRASILEIRAS S/A	2020	2	SBRJ	RIO DE JANEIRO	RJ	SUDESTE	BRASIL	AMÉRICA DO SUL	SBCF	CONFINS	MG	SUDESTE	BRASIL	AMÉRICA DO SUL	DOMÉSTICA	REGULAR	14636	443	8891	151	0	6363750	5488500	529444	443016	371260	59625	159	3334120	56625	0	16970	1412030	161,483	74967
AZU	AZUL LINHAS AÉREAS BRASILEIRAS S/A	2020	2	SBRJ	RIO DE JANEIRO	RJ	SUDESTE	BRASIL	AMÉRICA DO SUL	SBCT	CURITIBA	PR	SUL	BRASIL	AMÉRICA DO SUL	DOMÉSTICA	REGULAR	6556	130	1508	0	0	4940210	4431860	438314	354018	229742	46644	69	1019410	0	0	7308	648442	96	30540
AZU	AZUL LINHAS AÉREAS BRASILEIRAS S/A	2020	2	SBRJ	RIO DE JANEIRO	RJ	SUDESTE	BRASIL	AMÉRICA DO SUL	SBFL	FLORIANÓPOLIS	SC	SUL	BRASIL	AMÉRICA DO SUL	DOMÉSTICA	NÃO REGULAR	562	18	650	0	0	520059	425434	45674	36102	25243	5299	7	492050	0	0	687	60340	10,4667	4895
AZU	AZUL LINHAS AÉREAS BRASILEIRAS S/A	2020	2	SBRJ	RIO DE JANEIRO	RJ	SUDESTE	BRASIL	AMÉRICA DO SUL	SBGO	GOIÂNIA	GO	CENTRO-OESTE	BRASIL	AMÉRICA DO SUL	DOMÉSTICA	REGULAR	2944	58	1388	0	0	4222750	3424980	348464	278987	180713	40549	43	1308880	0	0	4478	369550	74,2	17257
AZU	AZUL LINHAS AÉREAS BRASILEIRAS S/A	2020	2	SBRJ	RIO DE JANEIRO	RJ	SUDESTE	BRASIL	AMÉRICA DO SUL	SBGR	GUARULHOS	SP	SUDESTE	BRASIL	AMÉRICA DO SUL	DOMÉSTICA	NÃO REGULAR	177	5	12	0	0	69629	60711	5981	4808	5343	686	2	4116	0	0	203	17441	2,68333	735
AZU	AZUL LINHAS AÉREAS BRASILEIRAS S/A	2020	2	SBRJ	RIO DE JANEIRO	RJ	SUDESTE	BRASIL	AMÉRICA DO SUL	SBGR	GUARULHOS	SP	SUDESTE	BRASIL	AMÉRICA DO SUL	DOMÉSTICA	REGULAR	4619	177	1912	9	0	1912220	1584320	161377	130418	129138	18179	53	655816	3087	0	5575	470565	59,2333	31971
AZU	AZUL LINHAS AÉREAS BRASILEIRAS S/A	2020	2	SBRJ	RIO DE JANEIRO	RJ	SUDESTE	BRASIL	AMÉRICA DO SUL	SBKP	CAMPINAS	SP	SUDESTE	BRASIL	AMÉRICA DO SUL	DOMÉSTICA	IMPRODUTIVO	0	0	0	0	0	0	0	0	0	10997	2035	5	0	0	0	0	0	5,83333	0
AZU	AZUL LINHAS AÉREAS BRASILEIRAS S/A	2020	2	SBRJ	RIO DE JANEIRO	RJ	SUDESTE	BRASIL	AMÉRICA DO SUL	SBKP	CAMPINAS	SP	SUDESTE	BRASIL	AMÉRICA DO SUL	DOMÉSTICA	NÃO REGULAR	102	3	27	0	0	43142	41514	4833	3381	2516	407	1	10989	0	0	106	11875	1,06667	632
AZU	AZUL LINHAS AÉREAS BRASILEIRAS S/A	2020	2	SBRJ	RIO DE JANEIRO	RJ	SUDESTE	BRASIL	AMÉRICA DO SUL	SBKP	CAMPINAS	SP	SUDESTE	BRASIL	AMÉRICA DO SUL	DOMÉSTICA	REGULAR	21723	1265	12049	446	0	10831900	8841260	920182	730391	633447	101750	250	4903940	181522	0	26614	2261190	278,75	153605
AZU	AZUL LINHAS AÉREAS BRASILEIRAS S/A	2020	2	SBRJ	RIO DE JANEIRO	RJ	SUDESTE	BRASIL	AMÉRICA DO SUL	SBPJ	PALMAS	TO	NORTE	BRASIL	AMÉRICA DO SUL	DOMÉSTICA	REGULAR	273	1	0	0	0														2373
AZU	AZUL LINHAS AÉREAS BRASILEIRAS S/A	2020	2	SBRJ	RIO DE JANEIRO	RJ	SUDESTE	BRASIL	AMÉRICA DO SUL	SBSJ	SÃO JOSÉ DOS CAMPOS	SP	SUDESTE	BRASIL	AMÉRICA DO SUL	DOMÉSTICA	REGULAR	101	0	0	0	0	32922	28179	2785	2250	3930	279	1	0	0	0	118	9984	1,55	490
AZU	AZUL LINHAS AÉREAS BRASILEIRAS S/A	2020	2	SBRJ	RIO DE JANEIRO	RJ	SUDESTE	BRASIL	AMÉRICA DO SUL	SBSP	SÃO PAULO	SP	SUDESTE	BRASIL	AMÉRICA DO SUL	DOMÉSTICA	REGULAR	25449	714	5683	0	0	13392300	9278830	1040190	721335	817877	120780	330	2079980	0	0	36591	2842510	352,65	64695
AZU	AZUL LINHAS AÉREAS BRASILEIRAS S/A	2020	2	SBRP	RIBEIRÃO PRETO	SP	SUDESTE	BRASIL	AMÉRICA DO SUL	SBBH	BELO HORIZONTE	MG	SUDESTE	BRASIL	AMÉRICA DO SUL	DOMÉSTICA	IMPRODUTIVO	0	0	0	0	0	0	0	0	0	895	423	1	0	0	0	0	0	1,2	0
AZU	AZUL LINHAS AÉREAS BRASILEIRAS S/A	2020	2	SBRP	RIBEIRÃO PRETO	SP	SUDESTE	BRASIL	AMÉRICA DO SUL	SBCF	CONFINS	MG	SUDESTE	BRASIL	AMÉRICA DO SUL	DOMÉSTICA	NÃO REGULAR	44	2	3	0	0	30170	18964	2884	1536	1088	431	1	1293	0	0	70	6693	1,43333	261
AZU	AZUL LINHAS AÉREAS BRASILEIRAS S/A	2020	2	SBRP	RIBEIRÃO PRETO	SP	SUDESTE	BRASIL	AMÉRICA DO SUL	SBCF	CONFINS	MG	SUDESTE	BRASIL	AMÉRICA DO SUL	DOMÉSTICA	REGULAR	2371	71	277	0	0	1261970	1021900	122432	83076	47160	18102	42	119387	0	0	2928	284116	60,3833	14699
AZU	AZUL LINHAS AÉREAS BRASILEIRAS S/A	2020	2	SBRP	RIBEIRÃO PRETO	SP	SUDESTE	BRASIL	AMÉRICA DO SUL	SBCT	CURITIBA	PR	SUL	BRASIL	AMÉRICA DO SUL	DOMÉSTICA	REGULAR	999	17	0	0	0	770626	508491	74399	40468	25893	11198	22	0	0	0	1514	146187	34,4333	4599
AZU	AZUL LINHAS AÉREAS BRASILEIRAS S/A	2020	2	SBRP	RIBEIRÃO PRETO	SP	SUDESTE	BRASIL	AMÉRICA DO SUL	SBGL	RIO DE JANEIRO	RJ	SUDESTE	BRASIL	AMÉRICA DO SUL	DOMÉSTICA	NÃO REGULAR	254	1	0	0	0	138552	127508	13045	10666	4878	2008	4	0	0	0	276	25991	6,6	2204
AZU	AZUL LINHAS AÉREAS BRASILEIRAS S/A	2020	2	SBRP	RIBEIRÃO PRETO	SP	SUDESTE	BRASIL	AMÉRICA DO SUL	SBGL	RIO DE JANEIRO	RJ	SUDESTE	BRASIL	AMÉRICA DO SUL	DOMÉSTICA	REGULAR	1067	12	35	0	0	836332	535634	78645	42847	30191	12048	24	17570	0	0	1666	156689	40,9167	5314
AZU	AZUL LINHAS AÉREAS BRASILEIRAS S/A	2020	2	SBRP	RIBEIRÃO PRETO	SP	SUDESTE	BRASIL	AMÉRICA DO SUL	SBGR	GUARULHOS	SP	SUDESTE	BRASIL	AMÉRICA DO SUL	DOMÉSTICA	IMPRODUTIVO	0	0	0	0	0	0	0	0	0	1712	578	2	0	0	0	0	0	2,51667	0
AZU	AZUL LINHAS AÉREAS BRASILEIRAS S/A	2020	2	SBRP	RIBEIRÃO PRETO	SP	SUDESTE	BRASIL	AMÉRICA DO SUL	SBGR	GUARULHOS	SP	SUDESTE	BRASIL	AMÉRICA DO SUL	DOMÉSTICA	REGULAR	3274	80	783	0	0	1172180	946186	115411	79248	52187	17051	59	226287	0	0	4056	399458	72,85	27983
AZU	AZUL LINHAS AÉREAS BRASILEIRAS S/A	2020	2	SBRP	RIBEIRÃO PRETO	SP	SUDESTE	BRASIL	AMÉRICA DO SUL	SBKP	CAMPINAS	SP	SUDESTE	BRASIL	AMÉRICA DO SUL	DOMÉSTICA	IMPRODUTIVO	0	0	0	0	0	0	0	0	0	3125	1090	5	0	0	0	0	0	4,51667	0
AZU	AZUL LINHAS AÉREAS BRASILEIRAS S/A	2020	2	SBRP	RIBEIRÃO PRETO	SP	SUDESTE	BRASIL	AMÉRICA DO SUL	SBKP	CAMPINAS	SP	SUDESTE	BRASIL	AMÉRICA DO SUL	DOMÉSTICA	REGULAR	5843	396	9927	668	0	1662900	1314540	167928	111420	83418	22672	104	2164090	145624	0	7628	770561	101,35	48077
AZU	AZUL LINHAS AÉREAS BRASILEIRAS S/A	2020	2	SBRP	RIBEIRÃO PRETO	SP	SUDESTE	BRASIL	AMÉRICA DO SUL	SBMO	RIO LARGO	AL	NORDESTE	BRASIL	AMÉRICA DO SUL	DOMÉSTICA	REGULAR	593	0	0	0	0	1374860	1079850	139720	91453	41693	10926	6	0	0	0	755	76729	16,0833	5748
AZU	AZUL LINHAS AÉREAS BRASILEIRAS S/A	2020	2	SBRP	RIBEIRÃO PRETO	SP	SUDESTE	BRASIL	AMÉRICA DO SUL	SBRF	RECIFE	PE	NORDESTE	BRASIL	AMÉRICA DO SUL	DOMÉSTICA	REGULAR	328	16	35	0	0	1175410	655672	111232	55177	38566	9995	5	69965	0	0	588	55645	14,5833	2969
AZU	AZUL LINHAS AÉREAS BRASILEIRAS S/A	2020	2	SBRP	RIBEIRÃO PRETO	SP	SUDESTE	BRASIL	AMÉRICA DO SUL	SBSG	SÃO GONÇALO DO AMARANTE	RN	NORDESTE	BRASIL	AMÉRICA DO SUL	DOMÉSTICA	REGULAR	41	0	0	0	0	377580	88970	43081	8096	8139	2170	1	0	0	0	174	19853	3,1	656
AZU	AZUL LINHAS AÉREAS BRASILEIRAS S/A	2020	2	SBSG	SÃO GONÇALO DO AMARANTE	RN	NORDESTE	BRASIL	AMÉRICA DO SUL	SBCF	CONFINS	MG	SUDESTE	BRASIL	AMÉRICA DO SUL	DOMÉSTICA	NÃO REGULAR	118	0	0	0	0	212400	212400	21382	18336	7386	1800	1	0	0	0	118	11879	2,81667	1337
AZU	AZUL LINHAS AÉREAS BRASILEIRAS S/A	2020	2	SBSG	SÃO GONÇALO DO AMARANTE	RN	NORDESTE	BRASIL	AMÉRICA DO SUL	SBCF	CONFINS	MG	SUDESTE	BRASIL	AMÉRICA DO SUL	DOMÉSTICA	REGULAR	1535	12	874	0	0	2824200	2763000	294878	234575	76083	19800	11	1573200	0	0	1569	163824	29,2167	14323
AZU	AZUL LINHAS AÉREAS BRASILEIRAS S/A	2020	2	SBSG	SÃO GONÇALO DO AMARANTE	RN	NORDESTE	BRASIL	AMÉRICA DO SUL	SBGO	GOIÂNIA	GO	CENTRO-OESTE	BRASIL	AMÉRICA DO SUL	DOMÉSTICA	REGULAR	161	0	0	0	0	318945	311213	33299	25627	7131	1933	1	0	0	0	165	17227	2,7	1183
AZU	AZUL LINHAS AÉREAS BRASILEIRAS S/A	2020	2	SBSG	SÃO GONÇALO DO AMARANTE	RN	NORDESTE	BRASIL	AMÉRICA DO SUL	SBGR	GUARULHOS	SP	SUDESTE	BRASIL	AMÉRICA DO SUL	DOMÉSTICA	NÃO REGULAR	171	2	0	0	0	399504	392616	38253	33737	8278	2296	1	0	0	0	174	16661	3,2	1869
AZU	AZUL LINHAS AÉREAS BRASILEIRAS S/A	2020	2	SBSG	SÃO GONÇALO DO AMARANTE	RN	NORDESTE	BRASIL	AMÉRICA DO SUL	SBKP	CAMPINAS	SP	SUDESTE	BRASIL	AMÉRICA DO SUL	DOMÉSTICA	NÃO REGULAR	1112	13	0	121	0	2774660	2552040	282744	216666	58588	16065	7	0	277695	0	1209	123200	22,3667	11009
AZU	AZUL LINHAS AÉREAS BRASILEIRAS S/A	2020	2	SBSG	SÃO GONÇALO DO AMARANTE	RN	NORDESTE	BRASIL	AMÉRICA DO SUL	SBKP	CAMPINAS	SP	SUDESTE	BRASIL	AMÉRICA DO SUL	DOMÉSTICA	REGULAR	1443	31	1419	5	0	3444800	3311680	352009	284369	77601	20655	9	3256600	11475	0	1501	153382	29,95	14266
AZU	AZUL LINHAS AÉREAS BRASILEIRAS S/A	2020	2	SBSG	SÃO GONÇALO DO AMARANTE	RN	NORDESTE	BRASIL	AMÉRICA DO SUL	SBRF	RECIFE	PE	NORDESTE	BRASIL	AMÉRICA DO SUL	DOMÉSTICA	NÃO REGULAR	1349	34	3187	16	0	411180	360183	44283	30878	15269	6141	23	850929	4272	0	1540	165886	21,4667	11327
AZU	AZUL LINHAS AÉREAS BRASILEIRAS S/A	2020	2	SBSG	SÃO GONÇALO DO AMARANTE	RN	NORDESTE	BRASIL	AMÉRICA DO SUL	SBRF	RECIFE	PE	NORDESTE	BRASIL	AMÉRICA DO SUL	DOMÉSTICA	REGULAR	6220	211	9121	121	0	1831620	1660740	188504	142579	64841	26166	98	2435310	32307	0	6860	706129	90,1333	58568
AZU	AZUL LINHAS AÉREAS BRASILEIRAS S/A	2020	2	SBSJ	SÃO JOSÉ DOS CAMPOS	SP	SUDESTE	BRASIL	AMÉRICA DO SUL	SBCF	CONFINS	MG	SUDESTE	BRASIL	AMÉRICA DO SUL	DOMÉSTICA	REGULAR	1294	24	23	0	0	766228	577124	66897	45906	27638	11596	26	10258	0	0	1718	150019	36,8667	5884
AZU	AZUL LINHAS AÉREAS BRASILEIRAS S/A	2020	2	SBSJ	SÃO JOSÉ DOS CAMPOS	SP	SUDESTE	BRASIL	AMÉRICA DO SUL	SBSP	SÃO PAULO	SP	SUDESTE	BRASIL	AMÉRICA DO SUL	DOMÉSTICA	IMPRODUTIVO	0	0	0	0	0	0	0	0	0	1252	91	1	0	0	0	0	0	0,6	0
AZU	AZUL LINHAS AÉREAS BRASILEIRAS S/A	2020	2	SBSL	SÃO LUÍS	MA	NORDESTE	BRASIL	AMÉRICA DO SUL	SBBE	BELÉM	PA	NORTE	BRASIL	AMÉRICA DO SUL	DOMÉSTICA	IMPRODUTIVO	0	0	0	0	0	0	0	0	0	2597	490	1	0	0	0	0	0	1,13333	0
AZU	AZUL LINHAS AÉREAS BRASILEIRAS S/A	2020	2	SBSL	SÃO LUÍS	MA	NORDESTE	BRASIL	AMÉRICA DO SUL	SBBE	BELÉM	PA	NORTE	BRASIL	AMÉRICA DO SUL	DOMÉSTICA	REGULAR	3009	72	1159	0	0	1847300	1647380	179387	135922	83176	15190	31	567910	0	0	3770	366139	35,6833	21540
AZU	AZUL LINHAS AÉREAS BRASILEIRAS S/A	2020	2	SBSL	SÃO LUÍS	MA	NORDESTE	BRASIL	AMÉRICA DO SUL	SBCF	CONFINS	MG	SUDESTE	BRASIL	AMÉRICA DO SUL	DOMÉSTICA	REGULAR	3970	63	2635	3	0	8427060	7523150	883814	642249	191701	49270	26	4993320	5685	0	4447	466399	74,3167	38539
AZU	AZUL LINHAS AÉREAS BRASILEIRAS S/A	2020	2	SBSL	SÃO LUÍS	MA	NORDESTE	BRASIL	AMÉRICA DO SUL	SBKP	CAMPINAS	SP	SUDESTE	BRASIL	AMÉRICA DO SUL	DOMÉSTICA	NÃO REGULAR	268	3	54	0	0	776988	614256	82589	50301	17831	4584	2	123768	0	0	339	36034	6,98333	1793
AZU	AZUL LINHAS AÉREAS BRASILEIRAS S/A	2020	2	SBSL	SÃO LUÍS	MA	NORDESTE	BRASIL	AMÉRICA DO SUL	SBRF	RECIFE	PE	NORDESTE	BRASIL	AMÉRICA DO SUL	DOMÉSTICA	NÃO REGULAR	131	1	0	0	0	208974	157331	22763	12919	4985	1201	1	0	0	0	174	18954	1,96667	932
AZU	AZUL LINHAS AÉREAS BRASILEIRAS S/A	2020	2	SBSL	SÃO LUÍS	MA	NORDESTE	BRASIL	AMÉRICA DO SUL	SBRF	RECIFE	PE	NORDESTE	BRASIL	AMÉRICA DO SUL	DOMÉSTICA	REGULAR	3037	78	3976	4	0	5575040	5038200	611831	424568	129221	32427	27	4775180	4804	0	4642	509447	51,3167	25350
AZU	AZUL LINHAS AÉREAS BRASILEIRAS S/A	2020	2	SBSL	SÃO LUÍS	MA	NORDESTE	BRASIL	AMÉRICA DO SUL	SBTE	TERESINA	PI	NORDESTE	BRASIL	AMÉRICA DO SUL	DOMÉSTICA	REGULAR	1992	21	776	0	0	1009960	718639	99611	57403	50603	8559	27	245992	0	0	3186	314266	22,35	7784
AZU	AZUL LINHAS AÉREAS BRASILEIRAS S/A	2020	2	SBSN	SANTARÉM	PA	NORTE	BRASIL	AMÉRICA DO SUL	SBBE	BELÉM	PA	NORTE	BRASIL	AMÉRICA DO SUL	DOMÉSTICA	REGULAR	6745	100	6699	0	0	7950580	5622490	819399	464595	235851	51830	73	4756290	0	0	11198	1154140	99,0333	41425
AZU	AZUL LINHAS AÉREAS BRASILEIRAS S/A	2020	2	SBSN	SANTARÉM	PA	NORTE	BRASIL	AMÉRICA DO SUL	SBEG	MANAUS	AM	NORTE	BRASIL	AMÉRICA DO SUL	DOMÉSTICA	NÃO REGULAR	116	0	52	0	0	69502	68324	6435	5924	2805	589	1	30628	0	0	118	10926	1,23333	1306
AZU	AZUL LINHAS AÉREAS BRASILEIRAS S/A	2020	2	SBSN	SANTARÉM	PA	NORTE	BRASIL	AMÉRICA DO SUL	SBEG	MANAUS	AM	NORTE	BRASIL	AMÉRICA DO SUL	DOMÉSTICA	REGULAR	1280	23	1214	0	0	1598550	1438930	148725	121220	66580	13547	23	715046	0	0	2714	252531	27,7667	10755
AZU	AZUL LINHAS AÉREAS BRASILEIRAS S/A	2020	2	SBSN	SANTARÉM	PA	NORTE	BRASIL	AMÉRICA DO SUL	SBKP	CAMPINAS	SP	SUDESTE	BRASIL	AMÉRICA DO SUL	DOMÉSTICA	REGULAR	325	20	0	0	0														3054
AZU	AZUL LINHAS AÉREAS BRASILEIRAS S/A	2020	2	SBSN	SANTARÉM	PA	NORTE	BRASIL	AMÉRICA DO SUL	SBSL	SÃO LUÍS	MA	NORDESTE	BRASIL	AMÉRICA DO SUL	DOMÉSTICA	REGULAR	20	0	0	0	0	203928	140640	21359	10944	6087	1172	1	0	0	0	174	18225	2,35	32
AZU	AZUL LINHAS AÉREAS BRASILEIRAS S/A	2020	2	SBSP	SÃO PAULO	SP	SUDESTE	BRASIL	AMÉRICA DO SUL	SBCF	CONFINS	MG	SUDESTE	BRASIL	AMÉRICA DO SUL	DOMÉSTICA	IMPRODUTIVO	0	0	0	0	0	0	0	0	0	3037	524	1	0	0	0	0	0	1,31667	0
AZU	AZUL LINHAS AÉREAS BRASILEIRAS S/A	2020	2	SBSP	SÃO PAULO	SP	SUDESTE	BRASIL	AMÉRICA DO SUL	SBCF	CONFINS	MG	SUDESTE	BRASIL	AMÉRICA DO SUL	DOMÉSTICA	NÃO REGULAR	105	1	0	0	0	55544	55020	5520	4420	2595	524	1	0	0	0	106	10536	1,08333	561
AZU	AZUL LINHAS AÉREAS BRASILEIRAS S/A	2020	2	SBSP	SÃO PAULO	SP	SUDESTE	BRASIL	AMÉRICA DO SUL	SBCF	CONFINS	MG	SUDESTE	BRASIL	AMÉRICA DO SUL	DOMÉSTICA	REGULAR	14361	622	17253	322	0	9299430	7525160	858341	611900	420048	79124	151	9040570	168728	0	17747	1638190	185,117	73558
AZU	AZUL LINHAS AÉREAS BRASILEIRAS S/A	2020	2	SBSP	SÃO PAULO	SP	SUDESTE	BRASIL	AMÉRICA DO SUL	SBGL	RIO DE JANEIRO	RJ	SUDESTE	BRASIL	AMÉRICA DO SUL	DOMÉSTICA	REGULAR	1004	41	0	0	0	586080	361440	53616	28203	47694	5040	14	0	0	0	1628	148944	20,6167	3060
AZU	AZUL LINHAS AÉREAS BRASILEIRAS S/A	2020	2	SBSP	SÃO PAULO	SP	SUDESTE	BRASIL	AMÉRICA DO SUL	SBRJ	RIO DE JANEIRO	RJ	SUDESTE	BRASIL	AMÉRICA DO SUL	DOMÉSTICA	REGULAR	26232	687	3034	0	0	14151400	9600910	1342830	747022	727681	121146	331	1110440	0	0	38665	3669370	336,45	71065
AZU	AZUL LINHAS AÉREAS BRASILEIRAS S/A	2020	2	SBSR	SÃO JOSÉ DO RIO PRETO	SP	SUDESTE	BRASIL	AMÉRICA DO SUL	SBCG	CAMPO GRANDE	MS	CENTRO-OESTE	BRASIL	AMÉRICA DO SUL	DOMÉSTICA	NÃO REGULAR	93	0	0	0	0	74664	51057	7198	3941	2628	1098	2	0	0	0	136	13112	3,5	206
AZU	AZUL LINHAS AÉREAS BRASILEIRAS S/A	2020	2	SBSR	SÃO JOSÉ DO RIO PRETO	SP	SUDESTE	BRASIL	AMÉRICA DO SUL	SBKP	CAMPINAS	SP	SUDESTE	BRASIL	AMÉRICA DO SUL	DOMÉSTICA	IMPRODUTIVO	0	0	0	0	0	0	0	0	0	2121	338	1	0	0	0	0	0	0,95	0
AZU	AZUL LINHAS AÉREAS BRASILEIRAS S/A	2020	2	SBSR	SÃO JOSÉ DO RIO PRETO	SP	SUDESTE	BRASIL	AMÉRICA DO SUL	SBKP	CAMPINAS	SP	SUDESTE	BRASIL	AMÉRICA DO SUL	DOMÉSTICA	REGULAR	5845	373	5599	639	0	2428870	1975610	230486	165202	92191	34138	101	1892460	215982	0	7186	682034	119,417	44948
AZU	AZUL LINHAS AÉREAS BRASILEIRAS S/A	2020	2	SBSR	SÃO JOSÉ DO RIO PRETO	SP	SUDESTE	BRASIL	AMÉRICA DO SUL	SBSP	SÃO PAULO	SP	SUDESTE	BRASIL	AMÉRICA DO SUL	DOMÉSTICA	REGULAR	0	0	0	0	0	49678	40837	4348	3256	3118	421	1	0	0	0	118	10328	1,33333	0
AZU	AZUL LINHAS AÉREAS BRASILEIRAS S/A	2020	2	SBSV	SALVADOR	BA	NORDESTE	BRASIL	AMÉRICA DO SUL	SBAR	ARACAJU	SE	NORDESTE	BRASIL	AMÉRICA DO SUL	DOMÉSTICA	NÃO REGULAR	60	1	0	0	0	29854	15180	2643	1182	1611	253	1	0	0	0	118	10450	0,766667	172
AZU	AZUL LINHAS AÉREAS BRASILEIRAS S/A	2020	2	SBSV	SALVADOR	BA	NORDESTE	BRASIL	AMÉRICA DO SUL	SBAR	ARACAJU	SE	NORDESTE	BRASIL	AMÉRICA DO SUL	DOMÉSTICA	REGULAR	89	1	530	0	0	29854	22517	2557	1913	1600	253	1	134090	0	0	118	10110	0,75	360
AZU	AZUL LINHAS AÉREAS BRASILEIRAS S/A	2020	2	SBSV	SALVADOR	BA	NORDESTE	BRASIL	AMÉRICA DO SUL	SBBH	BELO HORIZONTE	MG	SUDESTE	BRASIL	AMÉRICA DO SUL	DOMÉSTICA	IMPRODUTIVO	0	0	0	0	0	0	0	0	0	1969	978	1	0	0	0	0	0	2,61667	0
AZU	AZUL LINHAS AÉREAS BRASILEIRAS S/A	2020	2	SBSV	SALVADOR	BA	NORDESTE	BRASIL	AMÉRICA DO SUL	SBBR	BRASÍLIA	DF	CENTRO-OESTE	BRASIL	AMÉRICA DO SUL	DOMÉSTICA	NÃO REGULAR	215	1	0	0	0	256060	233275	22997	18370	8858	2170	2	0	0	0	236	21197	3,58333	807
AZU	AZUL LINHAS AÉREAS BRASILEIRAS S/A	2020	2	SBSV	SALVADOR	BA	NORDESTE	BRASIL	AMÉRICA DO SUL	SBCF	CONFINS	MG	SUDESTE	BRASIL	AMÉRICA DO SUL	DOMÉSTICA	NÃO REGULAR	434	6	0	0	0	452648	416206	44619	34871	16672	3836	4	0	0	0	472	46528	6,56667	3814
AZU	AZUL LINHAS AÉREAS BRASILEIRAS S/A	2020	2	SBSV	SALVADOR	BA	NORDESTE	BRASIL	AMÉRICA DO SUL	SBCF	CONFINS	MG	SUDESTE	BRASIL	AMÉRICA DO SUL	DOMÉSTICA	REGULAR	14323	389	10589	27	0	15009300	13446100	1499280	1122940	490502	112203	117	10154900	25893	0	15651	1563430	198,617	111700
AZU	AZUL LINHAS AÉREAS BRASILEIRAS S/A	2020	2	SBSV	SALVADOR	BA	NORDESTE	BRASIL	AMÉRICA DO SUL	SBGO	GOIÂNIA	GO	CENTRO-OESTE	BRASIL	AMÉRICA DO SUL	DOMÉSTICA	NÃO REGULAR	548	8	96	0	0	783702	680616	81823	55802	19350	4968	4	119232	0	0	631	65882	7,76667	3734
AZU	AZUL LINHAS AÉREAS BRASILEIRAS S/A	2020	2	SBSV	SALVADOR	BA	NORDESTE	BRASIL	AMÉRICA DO SUL	SBGO	GOIÂNIA	GO	CENTRO-OESTE	BRASIL	AMÉRICA DO SUL	DOMÉSTICA	REGULAR	221	2	17	0	0	293112	274482	28669	23428	9461	2484	2	21114	0	0	236	23084	3,75	2272
AZU	AZUL LINHAS AÉREAS BRASILEIRAS S/A	2020	2	SBSV	SALVADOR	BA	NORDESTE	BRASIL	AMÉRICA DO SUL	SBGR	GUARULHOS	SP	SUDESTE	BRASIL	AMÉRICA DO SUL	DOMÉSTICA	IMPRODUTIVO	0	0	0	0	0	0	0	0	0	6689	1452	1	0	0	0	0	0	2,66667	0
AZU	AZUL LINHAS AÉREAS BRASILEIRAS S/A	2020	2	SBSV	SALVADOR	BA	NORDESTE	BRASIL	AMÉRICA DO SUL	SBGR	GUARULHOS	SP	SUDESTE	BRASIL	AMÉRICA DO SUL	DOMÉSTICA	NÃO REGULAR	632	20	201	0	0	1010590	917664	108355	74449	24612	5808	4	291852	0	0	696	74626	9,93333	3674
AZU	AZUL LINHAS AÉREAS BRASILEIRAS S/A	2020	2	SBSV	SALVADOR	BA	NORDESTE	BRASIL	AMÉRICA DO SUL	SBGR	GUARULHOS	SP	SUDESTE	BRASIL	AMÉRICA DO SUL	DOMÉSTICA	REGULAR	16996	297	12643	0	0	27352800	24678200	2883220	2069730	704071	164076	113	18357600	0	0	18838	1985720	280,6	138127
AZU	AZUL LINHAS AÉREAS BRASILEIRAS S/A	2020	2	SBSV	SALVADOR	BA	NORDESTE	BRASIL	AMÉRICA DO SUL	SBKP	CAMPINAS	SP	SUDESTE	BRASIL	AMÉRICA DO SUL	DOMÉSTICA	IMPRODUTIVO	0	0	0	0	0	0	0	0	0	5727	1458	1	0	0	0	0	0	2,28333	0
AZU	AZUL LINHAS AÉREAS BRASILEIRAS S/A	2020	2	SBSV	SALVADOR	BA	NORDESTE	BRASIL	AMÉRICA DO SUL	SBKP	CAMPINAS	SP	SUDESTE	BRASIL	AMÉRICA DO SUL	DOMÉSTICA	NÃO REGULAR	790	61	18	0	0	1892480	1151820	206957	96496	43665	11664	8	26244	0	0	1298	141949	19,15	6919
AZU	AZUL LINHAS AÉREAS BRASILEIRAS S/A	2020	2	SBSV	SALVADOR	BA	NORDESTE	BRASIL	AMÉRICA DO SUL	SBKP	CAMPINAS	SP	SUDESTE	BRASIL	AMÉRICA DO SUL	DOMÉSTICA	REGULAR	14980	721	25907	195	0	26557500	22082900	2844340	1893700	612864	163296	112	37772400	284310	0	18215	1950890	267,933	135188
AZU	AZUL LINHAS AÉREAS BRASILEIRAS S/A	2020	2	SBSV	SALVADOR	BA	NORDESTE	BRASIL	AMÉRICA DO SUL	SBMO	RIO LARGO	AL	NORDESTE	BRASIL	AMÉRICA DO SUL	DOMÉSTICA	REGULAR	2396	37	1568	0	0	1330990	1136300	137739	93792	53601	10764	23	733824	0	0	2844	294339	23,4667	16661
AZU	AZUL LINHAS AÉREAS BRASILEIRAS S/A	2020	2	SBSV	SALVADOR	BA	NORDESTE	BRASIL	AMÉRICA DO SUL	SBRF	RECIFE	PE	NORDESTE	BRASIL	AMÉRICA DO SUL	DOMÉSTICA	NÃO REGULAR	176	5	0	0	0	122012	114224	12273	9183	4685	1298	2	0	0	0	188	18911	3,15	950
AZU	AZUL LINHAS AÉREAS BRASILEIRAS S/A	2020	2	SBSV	SALVADOR	BA	NORDESTE	BRASIL	AMÉRICA DO SUL	SBRF	RECIFE	PE	NORDESTE	BRASIL	AMÉRICA DO SUL	DOMÉSTICA	REGULAR	19656	381	175935	0	0	14903600	13113000	1788130	1177110	523258	114873	177	114182000	0	0	22964	2755340	227,067	118748
AZU	AZUL LINHAS AÉREAS BRASILEIRAS S/A	2020	2	SBSV	SALVADOR	BA	NORDESTE	BRASIL	AMÉRICA DO SUL	SBVT	VITÓRIA	ES	SUDESTE	BRASIL	AMÉRICA DO SUL	DOMÉSTICA	NÃO REGULAR	425	7	141	0	0	435504	358700	39594	28837	15066	3376	4	119004	0	0	516	46914	6,2	2153
AZU	AZUL LINHAS AÉREAS BRASILEIRAS S/A	2020	2	SBTD	TOLEDO	PR	SUL	BRASIL	AMÉRICA DO SUL	SBCT	CURITIBA	PR	SUL	BRASIL	AMÉRICA DO SUL	DOMÉSTICA	REGULAR	1108	18	408	0	0	576600	515220	54695	42153	19174	8370	18	189720	0	0	1240	117647	24,9333	7163
AZU	AZUL LINHAS AÉREAS BRASILEIRAS S/A	2020	2	SBTE	TERESINA	PI	NORDESTE	BRASIL	AMÉRICA DO SUL	SBBE	BELÉM	PA	NORTE	BRASIL	AMÉRICA DO SUL	DOMÉSTICA	REGULAR	253	2	0	0	0														2274
AZU	AZUL LINHAS AÉREAS BRASILEIRAS S/A	2020	2	SBTE	TERESINA	PI	NORDESTE	BRASIL	AMÉRICA DO SUL	SBKP	CAMPINAS	SP	SUDESTE	BRASIL	AMÉRICA DO SUL	DOMÉSTICA	NÃO REGULAR	326	5	102	0	0	712704	667648	78163	56927	15119	4096	2	208896	0	0	348	38166	5,78333	3245
AZU	AZUL LINHAS AÉREAS BRASILEIRAS S/A	2020	2	SBTE	TERESINA	PI	NORDESTE	BRASIL	AMÉRICA DO SUL	SBKP	CAMPINAS	SP	SUDESTE	BRASIL	AMÉRICA DO SUL	DOMÉSTICA	REGULAR	4506	93	3169	273	0	11071500	9936900	1162630	852877	266196	67584	33	6490110	559104	0	5406	567698	102,55	46339
AZU	AZUL LINHAS AÉREAS BRASILEIRAS S/A	2020	2	SBTE	TERESINA	PI	NORDESTE	BRASIL	AMÉRICA DO SUL	SBRF	RECIFE	PE	NORDESTE	BRASIL	AMÉRICA DO SUL	DOMÉSTICA	NÃO REGULAR	529	4	0	0	0	701813	495673	78004	40953	18932	4685	5	0	0	0	749	83252	7,61667	4033
AZU	AZUL LINHAS AÉREAS BRASILEIRAS S/A	2020	2	SBTE	TERESINA	PI	NORDESTE	BRASIL	AMÉRICA DO SUL	SBRF	RECIFE	PE	NORDESTE	BRASIL	AMÉRICA DO SUL	DOMÉSTICA	REGULAR	4262	76	1230	0	0	4658760	3993490	512773	328461	112258	27173	29	1152510	0	0	4972	547269	45,1833	29681
AZU	AZUL LINHAS AÉREAS BRASILEIRAS S/A	2020	2	SBTE	TERESINA	PI	NORDESTE	BRASIL	AMÉRICA DO SUL	SBSL	SÃO LUÍS	MA	NORDESTE	BRASIL	AMÉRICA DO SUL	DOMÉSTICA	REGULAR	2056	23	450	0	0	1009960	731953	100535	58174	48364	8559	27	142650	0	0	3186	317176	20,8333	7661
AZU	AZUL LINHAS AÉREAS BRASILEIRAS S/A	2020	2	SBTF	TEFÉ	AM	NORTE	BRASIL	AMÉRICA DO SUL	SBEG	MANAUS	AM	NORTE	BRASIL	AMÉRICA DO SUL	DOMÉSTICA	REGULAR	1076	42	99	0	0	981760	559520	93173	45940	39755	8320	16	51480	0	0	1888	179197	16,1	7560
AZU	AZUL LINHAS AÉREAS BRASILEIRAS S/A	2020	2	SBTG	TRÊS LAGOAS	MS	CENTRO-OESTE	BRASIL	AMÉRICA DO SUL	SBKP	CAMPINAS	SP	SUDESTE	BRASIL	AMÉRICA DO SUL	DOMÉSTICA	REGULAR	943	26	989	0	0	845880	501676	83076	41321	27720	12236	23	526148	0	0	1590	156185	36,35	5975
AZU	AZUL LINHAS AÉREAS BRASILEIRAS S/A	2020	2	SBTT	TABATINGA	AM	NORTE	BRASIL	AMÉRICA DO SUL	SBEG	MANAUS	AM	NORTE	BRASIL	AMÉRICA DO SUL	DOMÉSTICA	REGULAR	2222	73	587	0	0	3129360	2455310	292977	215205	107889	26520	24	648635	0	0	2832	265151	41,6833	27525
AZU	AZUL LINHAS AÉREAS BRASILEIRAS S/A	2020	2	SBUF	PAULO AFONSO	BA	NORDESTE	BRASIL	AMÉRICA DO SUL	SBRF	RECIFE	PE	NORDESTE	BRASIL	AMÉRICA DO SUL	DOMÉSTICA	REGULAR	470	24	391	0	0	330120	184710	32311	15955	11214	4716	12	153663	0	0	840	82236	14,5167	4973
AZU	AZUL LINHAS AÉREAS BRASILEIRAS S/A	2020	2	SBUL	UBERLÂNDIA	MG	SUDESTE	BRASIL	AMÉRICA DO SUL	SBCF	CONFINS	MG	SUDESTE	BRASIL	AMÉRICA DO SUL	DOMÉSTICA	IMPRODUTIVO	0	0	0	0	0	0	0	0	0	959	454	1	0	0	0	0	0	1,3	0
AZU	AZUL LINHAS AÉREAS BRASILEIRAS S/A	2020	2	SBUL	UBERLÂNDIA	MG	SUDESTE	BRASIL	AMÉRICA DO SUL	SBCF	CONFINS	MG	SUDESTE	BRASIL	AMÉRICA DO SUL	DOMÉSTICA	NÃO REGULAR	143	5	0	0	0	93524	64922	9048	5145	3130	1362	3	0	0	0	206	19933	4,08333	610
AZU	AZUL LINHAS AÉREAS BRASILEIRAS S/A	2020	2	SBUL	UBERLÂNDIA	MG	SUDESTE	BRASIL	AMÉRICA DO SUL	SBCF	CONFINS	MG	SUDESTE	BRASIL	AMÉRICA DO SUL	DOMÉSTICA	REGULAR	5847	149	8238	0	0	3191620	2654540	304683	220195	106935	46308	102	3740050	0	0	7030	671224	141,3	38359
AZU	AZUL LINHAS AÉREAS BRASILEIRAS S/A	2020	2	SBUL	UBERLÂNDIA	MG	SUDESTE	BRASIL	AMÉRICA DO SUL	SBGL	RIO DE JANEIRO	RJ	SUDESTE	BRASIL	AMÉRICA DO SUL	DOMÉSTICA	NÃO REGULAR	159	2	38	0	0	140139	107643	13490	8862	4297	2031	3	25726	0	0	207	19929	5,73333	1130
AZU	AZUL LINHAS AÉREAS BRASILEIRAS S/A	2020	2	SBUL	UBERLÂNDIA	MG	SUDESTE	BRASIL	AMÉRICA DO SUL	SBKP	CAMPINAS	SP	SUDESTE	BRASIL	AMÉRICA DO SUL	DOMÉSTICA	NÃO REGULAR	54	2	5	0	0	66080	25488	6368	1991	2324	944	2	2360	0	0	140	13493	3,16667	167
AZU	AZUL LINHAS AÉREAS BRASILEIRAS S/A	2020	2	SBUL	UBERLÂNDIA	MG	SUDESTE	BRASIL	AMÉRICA DO SUL	SBKP	CAMPINAS	SP	SUDESTE	BRASIL	AMÉRICA DO SUL	DOMÉSTICA	REGULAR	4461	185	4403	0	0	2661140	2105590	260269	175934	98174	35872	76	2078220	0	0	5638	551510	111,633	33838
AZU	AZUL LINHAS AÉREAS BRASILEIRAS S/A	2020	2	SBUL	UBERLÂNDIA	MG	SUDESTE	BRASIL	AMÉRICA DO SUL	SBMO	RIO LARGO	AL	NORDESTE	BRASIL	AMÉRICA DO SUL	DOMÉSTICA	REGULAR	78	0	0	0	0	198549	132366	19939	10708	6992	1697	1	0	0	0	117	11750	2,65	460
AZU	AZUL LINHAS AÉREAS BRASILEIRAS S/A	2020	2	SBUL	UBERLÂNDIA	MG	SUDESTE	BRASIL	AMÉRICA DO SUL	SBRF	RECIFE	PE	NORDESTE	BRASIL	AMÉRICA DO SUL	DOMÉSTICA	REGULAR	115	0	0	0	0	220542	214935	22444	17405	7003	1869	1	0	0	0	118	12009	2,66667	688
AZU	AZUL LINHAS AÉREAS BRASILEIRAS S/A	2020	2	SBUL	UBERLÂNDIA	MG	SUDESTE	BRASIL	AMÉRICA DO SUL	SBSG	SÃO GONÇALO DO AMARANTE	RN	NORDESTE	BRASIL	AMÉRICA DO SUL	DOMÉSTICA	REGULAR	83	0	0	0	0	213802	167411	23758	13564	8073	2017	1	0	0	0	106	11779	3,13333	500
AZU	AZUL LINHAS AÉREAS BRASILEIRAS S/A	2020	2	SBUR	UBERABA	MG	SUDESTE	BRASIL	AMÉRICA DO SUL	SBCF	CONFINS	MG	SUDESTE	BRASIL	AMÉRICA DO SUL	DOMÉSTICA	REGULAR	2238	53	2322	0	0	1179600	847704	114313	70357	40138	17138	41	970596	0	0	2822	273540	52,0833	15199
AZU	AZUL LINHAS AÉREAS BRASILEIRAS S/A	2020	2	SBVG	VARGINHA	MG	SUDESTE	BRASIL	AMÉRICA DO SUL	SBCF	CONFINS	MG	SUDESTE	BRASIL	AMÉRICA DO SUL	DOMÉSTICA	REGULAR	393	17	437	0	0	142570	105717	12714	8785	6171	2421	9	117553	0	0	530	47279	8,36667	2763
AZU	AZUL LINHAS AÉREAS BRASILEIRAS S/A	2020	2	SBVT	VITÓRIA	ES	SUDESTE	BRASIL	AMÉRICA DO SUL	SBCF	CONFINS	MG	SUDESTE	BRASIL	AMÉRICA DO SUL	DOMÉSTICA	IMPRODUTIVO	0	0	0	0	0	0	0	0	0	909	391	1	0	0	0	0	0	1,25	0
AZU	AZUL LINHAS AÉREAS BRASILEIRAS S/A	2020	2	SBVT	VITÓRIA	ES	SUDESTE	BRASIL	AMÉRICA DO SUL	SBCF	CONFINS	MG	SUDESTE	BRASIL	AMÉRICA DO SUL	DOMÉSTICA	REGULAR	12821	343	52095	5	0	5952190	5018880	587008	428962	283466	49266	126	20369100	1955	0	15223	1501470	121,217	82316
AZU	AZUL LINHAS AÉREAS BRASILEIRAS S/A	2020	2	SBVT	VITÓRIA	ES	SUDESTE	BRASIL	AMÉRICA DO SUL	SBGR	GUARULHOS	SP	SUDESTE	BRASIL	AMÉRICA DO SUL	DOMÉSTICA	NÃO REGULAR	0	0	5717	0	0	0	0	13093	4167	3798	729	1	4167690	0	0	0	17961	1,55	0
AZU	AZUL LINHAS AÉREAS BRASILEIRAS S/A	2020	2	SBVT	VITÓRIA	ES	SUDESTE	BRASIL	AMÉRICA DO SUL	SBGR	GUARULHOS	SP	SUDESTE	BRASIL	AMÉRICA DO SUL	DOMÉSTICA	REGULAR	5002	84	18102	0	0	4177900	3646460	409209	314152	177395	34263	47	13196400	0	0	5731	561364	73,1667	37715
AZU	AZUL LINHAS AÉREAS BRASILEIRAS S/A	2020	2	SBVT	VITÓRIA	ES	SUDESTE	BRASIL	AMÉRICA DO SUL	SBKP	CAMPINAS	SP	SUDESTE	BRASIL	AMÉRICA DO SUL	DOMÉSTICA	NÃO REGULAR	119	22	587	0	0	306460	91630	31794	8168	11768	2310	3	451990	0	0	398	41293	4,81667	1098
AZU	AZUL LINHAS AÉREAS BRASILEIRAS S/A	2020	2	SBVT	VITÓRIA	ES	SUDESTE	BRASIL	AMÉRICA DO SUL	SBKP	CAMPINAS	SP	SUDESTE	BRASIL	AMÉRICA DO SUL	DOMÉSTICA	REGULAR	8577	257	54077	370	0	7855540	6538070	815036	584006	284614	56210	73	41639300	284900	0	10202	1058530	116,917	68212
AZU	AZUL LINHAS AÉREAS BRASILEIRAS S/A	2020	2	SBVT	VITÓRIA	ES	SUDESTE	BRASIL	AMÉRICA DO SUL	SBRF	RECIFE	PE	NORDESTE	BRASIL	AMÉRICA DO SUL	DOMÉSTICA	NÃO REGULAR	105	3	0	0	0	161480	154140	14970	12959	5855	1468	1	0	0	0	110	10198	2,26667	953
AZU	AZUL LINHAS AÉREAS BRASILEIRAS S/A	2020	2	SBVT	VITÓRIA	ES	SUDESTE	BRASIL	AMÉRICA DO SUL	SBRF	RECIFE	PE	NORDESTE	BRASIL	AMÉRICA DO SUL	DOMÉSTICA	REGULAR	2126	16	15169	0	0	4365830	3120970	461197	274013	148017	38168	26	22268100	0	0	2974	314176	57	12048
AZU	AZUL LINHAS AÉREAS BRASILEIRAS S/A	2020	2	SBVT	VITÓRIA	ES	SUDESTE	BRASIL	AMÉRICA DO SUL	SBSV	SALVADOR	BA	NORDESTE	BRASIL	AMÉRICA DO SUL	DOMÉSTICA	NÃO REGULAR	352	2	1	0	0	331692	297088	33916	23752	10809	2532	3	844	0	0	393	40187	4,58333	1743
AZU	AZUL LINHAS AÉREAS BRASILEIRAS S/A	2020	2	SBZM	GOIANÁ	MG	SUDESTE	BRASIL	AMÉRICA DO SUL	SBKP	CAMPINAS	SP	SUDESTE	BRASIL	AMÉRICA DO SUL	DOMÉSTICA	REGULAR	2144	58	498	0	0	1396560	943360	131879	77324	55551	20240	46	219120	0	0	3174	299777	74,7167	14491
AZU	AZUL LINHAS AÉREAS BRASILEIRAS S/A	2020	2	SNAT	ARACATI	CE	NORDESTE	BRASIL	AMÉRICA DO SUL	SBRF	RECIFE	PE	NORDESTE	BRASIL	AMÉRICA DO SUL	DOMÉSTICA	REGULAR	110	10	0	0	0														702
AZU	AZUL LINHAS AÉREAS BRASILEIRAS S/A	2020	2	SNBR	BARREIRAS	BA	NORDESTE	BRASIL	AMÉRICA DO SUL	SBCF	CONFINS	MG	SUDESTE	BRASIL	AMÉRICA DO SUL	DOMÉSTICA	REGULAR	1158	21	1071	2	0	1208930	979668	105981	81875	36853	17766	21	906066	1692	0	1429	125285	46,8833	8870
AZU	AZUL LINHAS AÉREAS BRASILEIRAS S/A	2020	2	SNPD	PATOS DE MINAS	MG	SUDESTE	BRASIL	AMÉRICA DO SUL	SBCF	CONFINS	MG	SUDESTE	BRASIL	AMÉRICA DO SUL	DOMÉSTICA	NÃO REGULAR	45	0	0	0	0	19950	12825	1757	961	719	285	1	0	0	0	70	6165	0,966667	0
AZU	AZUL LINHAS AÉREAS BRASILEIRAS S/A	2020	2	SNTF	TEIXEIRA DE FREITAS	BA	NORDESTE	BRASIL	AMÉRICA DO SUL	SBBH	BELO HORIZONTE	MG	SUDESTE	BRASIL	AMÉRICA DO SUL	DOMÉSTICA	IMPRODUTIVO	0	0	0	0	0	0	0	0	0	1305	520	1	0	0	0	0	0	1,71667	0
AZU	AZUL LINHAS AÉREAS BRASILEIRAS S/A	2020	2	SNTF	TEIXEIRA DE FREITAS	BA	NORDESTE	BRASIL	AMÉRICA DO SUL	SBCF	CONFINS	MG	SUDESTE	BRASIL	AMÉRICA DO SUL	DOMÉSTICA	NÃO REGULAR	100	7	0	0	0	102510	51000	10164	4279	3341	1530	3	0	0	0	201	19935	4,31667	892
AZU	AZUL LINHAS AÉREAS BRASILEIRAS S/A	2020	2	SNTF	TEIXEIRA DE FREITAS	BA	NORDESTE	BRASIL	AMÉRICA DO SUL	SBCF	CONFINS	MG	SUDESTE	BRASIL	AMÉRICA DO SUL	DOMÉSTICA	REGULAR	1035	18	235	0	0	669120	574770	66455	48622	23325	10200	20	119850	0	0	1312	130330	29,8167	10105
AZU	AZUL LINHAS AÉREAS BRASILEIRAS S/A	2020	2	SNTF	TEIXEIRA DE FREITAS	BA	NORDESTE	BRASIL	AMÉRICA DO SUL	SBSV	SALVADOR	BA	NORDESTE	BRASIL	AMÉRICA DO SUL	DOMÉSTICA	REGULAR	281	5	29	0	0	241982	203606	23742	16787	8324	3731	7	15457	0	0	454	44551	10,8	2031
AZU	AZUL LINHAS AÉREAS BRASILEIRAS S/A	2020	2	SNVB	VALENÇA	BA	NORDESTE	BRASIL	AMÉRICA DO SUL	SBCF	CONFINS	MG	SUDESTE	BRASIL	AMÉRICA DO SUL	DOMÉSTICA	REGULAR	439	6	31	0	0	519790	386759	52441	31664	19131	4405	5	27311	0	0	590	59526	7,5	2987
AZU	AZUL LINHAS AÉREAS BRASILEIRAS S/A	2020	2	SOCA	CAYENNE			GUIANA FRANCESA	AMÉRICA DO SUL	SBBE	BELÉM	PA	NORTE	BRASIL	AMÉRICA DO SUL	INTERNACIONAL	REGULAR	368	8	0	0	0	481074	299552	43682	26267	18121	4070	5	0	0	0	591	53666	7,35	4672
AZU	AZUL LINHAS AÉREAS BRASILEIRAS S/A	2020	2	SSKW	CACOAL	RO	NORTE	BRASIL	AMÉRICA DO SUL	SBKP	CAMPINAS	SP	SUDESTE	BRASIL	AMÉRICA DO SUL	DOMÉSTICA	NÃO REGULAR	65	4	0	0	0	234230	129025	21944	11008	7120	1985	1	0	0	0	118	11055	2,63333	671
AZU	AZUL LINHAS AÉREAS BRASILEIRAS S/A	2020	2	SULS	MALDONADO/PUNTA DEL ESTE, MALDONADO			URUGUAI	AMÉRICA DO SUL	SBKP	CAMPINAS	SP	SUDESTE	BRASIL	AMÉRICA DO SUL	INTERNACIONAL	NÃO REGULAR	107	2	0	0	0	180186	163389	16392	14856	5832	1527	1	0	0	0	118	10735	2,23333	1704
AZU	AZUL LINHAS AÉREAS BRASILEIRAS S/A	2020	2	SUMU	MONTEVIDEO, MONTEVIDEO			URUGUAI	AMÉRICA DO SUL	SBFL	FLORIANÓPOLIS	SC	SUL	BRASIL	AMÉRICA DO SUL	INTERNACIONAL	NÃO REGULAR	106	0	0	0	0	125906	113102	11825	9544	4290	1067	1	0	0	0	118	11083	1,76667	995
AZU	AZUL LINHAS AÉREAS BRASILEIRAS S/A	2020	2	SWLC	RIO VERDE	GO	CENTRO-OESTE	BRASIL	AMÉRICA DO SUL	SBKP	CAMPINAS	SP	SUDESTE	BRASIL	AMÉRICA DO SUL	DOMÉSTICA	REGULAR	1261	20	686	0	0	1047100	881439	87016	72889	32561	15378	22	479514	0	0	1498	124496	42,8167	9033
AZU	AZUL LINHAS AÉREAS BRASILEIRAS S/A	2020	2	SWSI	SINOP	MT	CENTRO-OESTE	BRASIL	AMÉRICA DO SUL	SBKP	CAMPINAS	SP	SUDESTE	BRASIL	AMÉRICA DO SUL	DOMÉSTICA	REGULAR	1723	35	1457	3	0	3402980	2629300	311193	220613	125939	32046	21	2223380	4578	0	2230	203935	50,1333	13895
BAW	BRITISH AIRWAYS PLC	2020	1	EGLL	LONDON, ENGLAND			REINO UNIDO	EUROPA	SBGL	RIO DE JANEIRO	RJ	SUDESTE	BRASIL	AMÉRICA DO SUL	INTERNACIONAL	REGULAR	4735	153	154237	0	875	53256800	43817700	9994320	5378980	0	249858	27	1427310000	0	8097250	5755	1080000	286,117	0
BAW	BRITISH AIRWAYS PLC	2020	1	EGLL	LONDON, ENGLAND			REINO UNIDO	EUROPA	SBGR	GUARULHOS	SP	SUDESTE	BRASIL	AMÉRICA DO SUL	INTERNACIONAL	REGULAR	8265	197	410929	0	8103	86975000	78195200	14664600	11002000	0	293291	31	3887800000	0	76662500	9193	1550000	366,966	0
BAW	BRITISH AIRWAYS PLC	2020	2	EGLL	LONDON, ENGLAND			REINO UNIDO	EUROPA	SBGL	RIO DE JANEIRO	RJ	SUDESTE	BRASIL	AMÉRICA DO SUL	INTERNACIONAL	REGULAR	4920	241	103249	0	880	53488100	45529700	9994320	5061260	0	249858	27	955466000	0	8143520	5780	1080000	325,95	0
BAW	BRITISH AIRWAYS PLC	2020	2	EGLL	LONDON, ENGLAND			REINO UNIDO	EUROPA	SBGR	GUARULHOS	SP	SUDESTE	BRASIL	AMÉRICA DO SUL	INTERNACIONAL	REGULAR	7193	226	259117	0	4111	81487600	68053000	13718400	8615150	0	274369	29	2451510000	0	38894200	8613	1450000	340,948	0
BOV	BOA BOLIVIANA DE AVIACIÓN	2020	1	SLCB	COCHABAMBA			BOLÍVIA	AMÉRICA DO SUL	SBGR	GUARULHOS	SP	SUDESTE	BRASIL	AMÉRICA DO SUL	INTERNACIONAL	REGULAR	1777	0	0	0	0	4710890	3832990	403807	344963	0	28041	13	0	0	0	2184	187210	48,951	0
BOV	BOA BOLIVIANA DE AVIACIÓN	2020	1	SLVR	SANTA CRUZ			BOLÍVIA	AMÉRICA DO SUL	SBGR	GUARULHOS	SP	SUDESTE	BRASIL	AMÉRICA DO SUL	INTERNACIONAL	REGULAR	4982	0	0	0	0	9629590	9211720	1083730	829041	0	57319	31	0	0	0	5208	586124	85,876	0
BOV	BOA BOLIVIANA DE AVIACIÓN	2020	2	SLCB	COCHABAMBA			BOLÍVIA	AMÉRICA DO SUL	SBGR	GUARULHOS	SP	SUDESTE	BRASIL	AMÉRICA DO SUL	INTERNACIONAL	REGULAR	1332	0	0	0	0	4710890	2873120	408426	258576	0	28041	13	0	0	0	2184	189351	47,334	0
BOV	BOA BOLIVIANA DE AVIACIÓN	2020	2	SLVR	SANTA CRUZ			BOLÍVIA	AMÉRICA DO SUL	SBGR	GUARULHOS	SP	SUDESTE	BRASIL	AMÉRICA DO SUL	INTERNACIONAL	REGULAR	4016	0	0	0	0	9008330	7425580	1015390	668288	0	53621	29	0	0	0	4872	549165	79,709	0
CCA	AIR CHINA	2020	1	LEMD	MADRID			ESPANHA	EUROPA	SBGR	GUARULHOS	SP	SUDESTE	BRASIL	AMÉRICA DO SUL	INTERNACIONAL	REGULAR	773	0	7687	0	1494	22092800	13957700	4034010	1566380	0	75402	9	67484800	0	242702000	2637	481500	93,7	0
CCA	AIR CHINA	2020	1	ZBAA	BEIJING			CHINA	ÁSIA	SBGR	GUARULHOS	SP	SUDESTE	BRASIL	AMÉRICA DO SUL	INTERNACIONAL	REGULAR	893	0	368	0	27475														0
CCA	AIR CHINA	2020	2	LEMD	MADRID			ESPANHA	EUROPA	SBGR	GUARULHOS	SP	SUDESTE	BRASIL	AMÉRICA DO SUL	INTERNACIONAL	REGULAR	470	0	41307	0	1560	22092800	12265400	4034010	1658420	0	75402	9	424103000	0	130437000	2637	481500	92,283	0
CCA	AIR CHINA	2020	2	ZBAA	BEIJING			CHINA	ÁSIA	SBGR	GUARULHOS	SP	SUDESTE	BRASIL	AMÉRICA DO SUL	INTERNACIONAL	REGULAR	994	0	9314	0	14009														0
CKS	KALITTA AIR LLC	2020	1	KMIA	MIAMI, FLORIDA			ESTADOS UNIDOS DA AMÉRICA	AMÉRICA DO NORTE	SBGL	RIO DE JANEIRO	RJ	SUDESTE	BRASIL	AMÉRICA DO SUL	INTERNACIONAL	NÃO REGULAR	0	0	42876	0	0	0	0	806040	287998	0	6717	1	287998000	0	0	0	120000	8,5	0
CLX	CARGOLUX AIRLINES INTERNATIONAL S/A	2020	1	DGAA	ACCRA			GANA	ÁFRICA	SBGL	RIO DE JANEIRO	RJ	SUDESTE	BRASIL	AMÉRICA DO SUL	INTERNACIONAL	REGULAR						0	0	677760	268342	0	5648	1	268342000	0	0	0	120000	7,15
CLX	CARGOLUX AIRLINES INTERNATIONAL S/A	2020	1	ELLX	LUXEMBOURG CITY			LUXEMBURGO	EUROPA	SBCT	CURITIBA	PR	SUL	BRASIL	AMÉRICA DO SUL	INTERNACIONAL	NÃO REGULAR	0	0	237996	0	0														0
CLX	CARGOLUX AIRLINES INTERNATIONAL S/A	2020	1	ELLX	LUXEMBOURG CITY			LUXEMBURGO	EUROPA	SBEG	MANAUS	AM	NORTE	BRASIL	AMÉRICA DO SUL	INTERNACIONAL	NÃO REGULAR	0	0	130646	0	0														0
CLX	CARGOLUX AIRLINES INTERNATIONAL S/A	2020	1	ELLX	LUXEMBOURG CITY			LUXEMBURGO	EUROPA	SBGL	RIO DE JANEIRO	RJ	SUDESTE	BRASIL	AMÉRICA DO SUL	INTERNACIONAL	REGULAR	0	0	251073	0	0	0	0	4519200	3339960	0	37660	4	3339960000	0	0	0	480000	47,233	0
CLX	CARGOLUX AIRLINES INTERNATIONAL S/A	2020	1	ELLX	LUXEMBOURG CITY			LUXEMBURGO	EUROPA	SBKP	CAMPINAS	SP	SUDESTE	BRASIL	AMÉRICA DO SUL	INTERNACIONAL	NÃO REGULAR	0	0	88224	0	0														0
CLX	CARGOLUX AIRLINES INTERNATIONAL S/A	2020	1	ELLX	LUXEMBOURG CITY			LUXEMBURGO	EUROPA	SBKP	CAMPINAS	SP	SUDESTE	BRASIL	AMÉRICA DO SUL	INTERNACIONAL	REGULAR	0	0	584819	0	0	0	0	18501100	11506700	0	154176	16	11506700000	0	0	0	1920000	184,516	0
CLX	CARGOLUX AIRLINES INTERNATIONAL S/A	2020	1	SBGL	RIO DE JANEIRO	RJ	SUDESTE	BRASIL	AMÉRICA DO SUL	SBKP	CAMPINAS	SP	SUDESTE	BRASIL	AMÉRICA DO SUL	INTERNACIONAL	NÃO REGULAR						0	0	95520	35112	0	0	0	35113200	0	0	0	0	0
CLX	CARGOLUX AIRLINES INTERNATIONAL S/A	2020	1	SBGL	RIO DE JANEIRO	RJ	SUDESTE	BRASIL	AMÉRICA DO SUL	SBKP	CAMPINAS	SP	SUDESTE	BRASIL	AMÉRICA DO SUL	INTERNACIONAL	REGULAR	0	0	0	0	0	0	0	191040	35852	0	1592	4	35854200	0	0	0	480000	4,851	0
CLX	CARGOLUX AIRLINES INTERNATIONAL S/A	2020	1	SBKP	CAMPINAS	SP	SUDESTE	BRASIL	AMÉRICA DO SUL	SBCT	CURITIBA	PR	SUL	BRASIL	AMÉRICA DO SUL	INTERNACIONAL	NÃO REGULAR						0	0	335040	104316	0	0	0	104319000	0	0	0	0	0
CLX	CARGOLUX AIRLINES INTERNATIONAL S/A	2020	1	SBKP	CAMPINAS	SP	SUDESTE	BRASIL	AMÉRICA DO SUL	SBCT	CURITIBA	PR	SUL	BRASIL	AMÉRICA DO SUL	INTERNACIONAL	REGULAR	0	0	0	0	0	0	0	376920	8334	0	3141	9	8336910	0	0	0	1080000	8,717	0
CLX	CARGOLUX AIRLINES INTERNATIONAL S/A	2020	1	SBKP	CAMPINAS	SP	SUDESTE	BRASIL	AMÉRICA DO SUL	SBEG	MANAUS	AM	NORTE	BRASIL	AMÉRICA DO SUL	INTERNACIONAL	NÃO REGULAR						0	0	1257600	430619	0	0	0	430621000	0	0	0	0	0
CLX	CARGOLUX AIRLINES INTERNATIONAL S/A	2020	1	SBKP	CAMPINAS	SP	SUDESTE	BRASIL	AMÉRICA DO SUL	SBEG	MANAUS	AM	NORTE	BRASIL	AMÉRICA DO SUL	INTERNACIONAL	REGULAR	0	0	0	0	0	0	0	1257600	23138	0	10480	4	23139800	0	0	0	480000	13,384	0
CLX	CARGOLUX AIRLINES INTERNATIONAL S/A	2020	2	ELLX	LUXEMBOURG CITY			LUXEMBURGO	EUROPA	SBCT	CURITIBA	PR	SUL	BRASIL	AMÉRICA DO SUL	INTERNACIONAL	NÃO REGULAR	0	0	215885	0	0														0
CLX	CARGOLUX AIRLINES INTERNATIONAL S/A	2020	2	ELLX	LUXEMBOURG CITY			LUXEMBURGO	EUROPA	SBEG	MANAUS	AM	NORTE	BRASIL	AMÉRICA DO SUL	INTERNACIONAL	NÃO REGULAR	0	0	135865	0	0														0
CLX	CARGOLUX AIRLINES INTERNATIONAL S/A	2020	2	ELLX	LUXEMBOURG CITY			LUXEMBURGO	EUROPA	SBGL	RIO DE JANEIRO	RJ	SUDESTE	BRASIL	AMÉRICA DO SUL	INTERNACIONAL	REGULAR	0	0	235486	0	0	0	0	2259600	1861500	0	18830	2	1861500000	0	0	0	240000	22,55	0
CLX	CARGOLUX AIRLINES INTERNATIONAL S/A	2020	2	ELLX	LUXEMBOURG CITY			LUXEMBURGO	EUROPA	SBGR	GUARULHOS	SP	SUDESTE	BRASIL	AMÉRICA DO SUL	INTERNACIONAL	REGULAR	0	0	34579	0	0	0	0	1157040	626411	0	9642	1	626412000	0	0	0	120000	12,183	0
CLX	CARGOLUX AIRLINES INTERNATIONAL S/A	2020	2	ELLX	LUXEMBOURG CITY			LUXEMBURGO	EUROPA	SBKP	CAMPINAS	SP	SUDESTE	BRASIL	AMÉRICA DO SUL	INTERNACIONAL	NÃO REGULAR	0	0	87579	0	0														0
CLX	CARGOLUX AIRLINES INTERNATIONAL S/A	2020	2	ELLX	LUXEMBOURG CITY			LUXEMBURGO	EUROPA	SBKP	CAMPINAS	SP	SUDESTE	BRASIL	AMÉRICA DO SUL	INTERNACIONAL	REGULAR	0	0	499266	0	0	0	0	18501100	10650800	0	154176	16	10650800000	0	0	0	1920000	174,683	0
CLX	CARGOLUX AIRLINES INTERNATIONAL S/A	2020	2	SBGL	RIO DE JANEIRO	RJ	SUDESTE	BRASIL	AMÉRICA DO SUL	SBKP	CAMPINAS	SP	SUDESTE	BRASIL	AMÉRICA DO SUL	INTERNACIONAL	NÃO REGULAR						0	0	143280	34855	0	0	0	34856400	0	0	0	0	0
CLX	CARGOLUX AIRLINES INTERNATIONAL S/A	2020	2	SBGL	RIO DE JANEIRO	RJ	SUDESTE	BRASIL	AMÉRICA DO SUL	SBKP	CAMPINAS	SP	SUDESTE	BRASIL	AMÉRICA DO SUL	INTERNACIONAL	REGULAR	0	0	0	0	0	0	0	143280	11980	0	1194	3	11981400	0	0	0	360000	3,566	0
CLX	CARGOLUX AIRLINES INTERNATIONAL S/A	2020	2	SBGR	GUARULHOS	SP	SUDESTE	BRASIL	AMÉRICA DO SUL	SBGL	RIO DE JANEIRO	RJ	SUDESTE	BRASIL	AMÉRICA DO SUL	INTERNACIONAL	REGULAR						0	0	40440	10240	0	337	1	10240800	0	0	0	120000	1,083
CLX	CARGOLUX AIRLINES INTERNATIONAL S/A	2020	2	SBKP	CAMPINAS	SP	SUDESTE	BRASIL	AMÉRICA DO SUL	SBCT	CURITIBA	PR	SUL	BRASIL	AMÉRICA DO SUL	INTERNACIONAL	NÃO REGULAR						0	0	335040	98426	0	0	0	98430600	0	0	0	0	0
CLX	CARGOLUX AIRLINES INTERNATIONAL S/A	2020	2	SBKP	CAMPINAS	SP	SUDESTE	BRASIL	AMÉRICA DO SUL	SBCT	CURITIBA	PR	SUL	BRASIL	AMÉRICA DO SUL	INTERNACIONAL	REGULAR	0	0	15576	0	0	0	0	335040	32131	0	2792	8	32134500	0	0	0	960000	7,334	0
CLX	CARGOLUX AIRLINES INTERNATIONAL S/A	2020	2	SBKP	CAMPINAS	SP	SUDESTE	BRASIL	AMÉRICA DO SUL	SBEG	MANAUS	AM	NORTE	BRASIL	AMÉRICA DO SUL	INTERNACIONAL	NÃO REGULAR						0	0	1257600	443800	0	0	0	443802000	0	0	0	0	0
CLX	CARGOLUX AIRLINES INTERNATIONAL S/A	2020	2	SBKP	CAMPINAS	SP	SUDESTE	BRASIL	AMÉRICA DO SUL	SBEG	MANAUS	AM	NORTE	BRASIL	AMÉRICA DO SUL	INTERNACIONAL	REGULAR	0	0	0	0	0	0	0	1257600	77412	0	10480	4	77413100	0	0	0	480000	13,401	0
CLX	CARGOLUX AIRLINES INTERNATIONAL S/A	2020	2	SOCA	CAYENNE			GUIANA FRANCESA	AMÉRICA DO SUL	SBGL	RIO DE JANEIRO	RJ	SUDESTE	BRASIL	AMÉRICA DO SUL	INTERNACIONAL	REGULAR						0	0	387360	306534	0	3228	1	306534000	0	0	0	120000	4,5
CLX	CARGOLUX AIRLINES INTERNATIONAL S/A	2020	2	SOCA	CAYENNE			GUIANA FRANCESA	AMÉRICA DO SUL	SBKP	CAMPINAS	SP	SUDESTE	BRASIL	AMÉRICA DO SUL	INTERNACIONAL	NÃO REGULAR
CMP	COMPAÑIA PANAMEÑA DE AVIACION S.A. (COPA AIRLINES)	2020	1	MPTO	PANAMA			PANAMÁ	AMÉRICA CENTRAL	SBBR	BRASÍLIA	DF	CENTRO-OESTE	BRASIL	AMÉRICA DO SUL	INTERNACIONAL	REGULAR	4064	0	3001	0	0	21297600	18032000	2651010	1636180	0	133110	30	13315400	0	0	4800	597480	172,717	0
CMP	COMPAÑIA PANAMEÑA DE AVIACION S.A. (COPA AIRLINES)	2020	1	MPTO	PANAMA			PANAMÁ	AMÉRICA CENTRAL	SBCF	CONFINS	MG	SUDESTE	BRASIL	AMÉRICA DO SUL	INTERNACIONAL	REGULAR	3850	42	1893	0	0	24909100	19334700	3144760	1749610	0	155682	31	9506650	0	0	4960	626200	201,72	0
CMP	COMPAÑIA PANAMEÑA DE AVIACION S.A. (COPA AIRLINES)	2020	1	MPTO	PANAMA			PANAMÁ	AMÉRICA CENTRAL	SBEG	MANAUS	AM	NORTE	BRASIL	AMÉRICA DO SUL	INTERNACIONAL	REGULAR	1371	0	0	0	0	4044540	3470000	352534	312291	0	43027	17	0	0	0	1598	139290	88,881	0
CMP	COMPAÑIA PANAMEÑA DE AVIACION S.A. (COPA AIRLINES)	2020	1	MPTO	PANAMA			PANAMÁ	AMÉRICA CENTRAL	SBGL	RIO DE JANEIRO	RJ	SUDESTE	BRASIL	AMÉRICA DO SUL	INTERNACIONAL	REGULAR	7990	230	4415	0	5268	49741300	42307100	6524500	3858880	0	322995	61	23377400	0	27894100	9394	1232200	439,782	0
CMP	COMPAÑIA PANAMEÑA DE AVIACION S.A. (COPA AIRLINES)	2020	1	MPTO	PANAMA			PANAMÁ	AMÉRICA CENTRAL	SBGR	GUARULHOS	SP	SUDESTE	BRASIL	AMÉRICA DO SUL	INTERNACIONAL	REGULAR	22011	1353	11135	0	19363	133152000	111948000	15130800	10230300	0	864620	170	56632600	0	98480200	26180	2975000	1131,45	0
CMP	COMPAÑIA PANAMEÑA DE AVIACION S.A. (COPA AIRLINES)	2020	1	MPTO	PANAMA			PANAMÁ	AMÉRICA CENTRAL	SBRF	RECIFE	PE	NORDESTE	BRASIL	AMÉRICA DO SUL	INTERNACIONAL	REGULAR	856	0	0	0	0	6086020	4522250	715186	406998	0	47547	9	0	0	0	1152	135376	62,168	0
CMP	COMPAÑIA PANAMEÑA DE AVIACION S.A. (COPA AIRLINES)	2020	1	MPTO	PANAMA			PANAMÁ	AMÉRICA CENTRAL	SBSV	SALVADOR	BA	NORDESTE	BRASIL	AMÉRICA DO SUL	INTERNACIONAL	REGULAR	1003	0	0	0	0	5933950	5166450	649026	464978	0	46359	9	0	0	0	1152	126000	63,383	0
CMP	COMPAÑIA PANAMEÑA DE AVIACION S.A. (COPA AIRLINES)	2020	2	MPTO	PANAMA			PANAMÁ	AMÉRICA CENTRAL	SBBR	BRASÍLIA	DF	CENTRO-OESTE	BRASIL	AMÉRICA DO SUL	INTERNACIONAL	REGULAR	3458	0	4684	0	0	18191700	15343100	2328100	1401650	0	128673	29	20782900	0	0	4100	524704	168,816	0
CMP	COMPAÑIA PANAMEÑA DE AVIACION S.A. (COPA AIRLINES)	2020	2	MPTO	PANAMA			PANAMÁ	AMÉRICA CENTRAL	SBCF	CONFINS	MG	SUDESTE	BRASIL	AMÉRICA DO SUL	INTERNACIONAL	REGULAR	3343	26	2016	0	0	20088000	16788500	2536100	1521080	0	125550	25	10124400	0	0	4000	505000	163,634	0
CMP	COMPAÑIA PANAMEÑA DE AVIACION S.A. (COPA AIRLINES)	2020	2	MPTO	PANAMA			PANAMÁ	AMÉRICA CENTRAL	SBEG	MANAUS	AM	NORTE	BRASIL	AMÉRICA DO SUL	INTERNACIONAL	REGULAR	1310	0	0	0	0	4044540	3315610	363228	298400	0	43027	17	0	0	0	1598	143515	77,535	0
CMP	COMPAÑIA PANAMEÑA DE AVIACION S.A. (COPA AIRLINES)	2020	2	MPTO	PANAMA			PANAMÁ	AMÉRICA CENTRAL	SBGL	RIO DE JANEIRO	RJ	SUDESTE	BRASIL	AMÉRICA DO SUL	INTERNACIONAL	REGULAR	7690	231	4628	21	19621	45664100	40718600	5989700	3793040	0	296520	56	24505300	111195	103893000	8624	1131200	426,348	0
CMP	COMPAÑIA PANAMEÑA DE AVIACION S.A. (COPA AIRLINES)	2020	2	MPTO	PANAMA			PANAMÁ	AMÉRICA CENTRAL	SBGR	GUARULHOS	SP	SUDESTE	BRASIL	AMÉRICA DO SUL	INTERNACIONAL	REGULAR	19204	641	11077	0	19586	112787000	97671500	12816700	8946330	0	732384	144	56337600	0	99614400	22176	2520000	983,864	0
CMP	COMPAÑIA PANAMEÑA DE AVIACION S.A. (COPA AIRLINES)	2020	2	MPTO	PANAMA			PANAMÁ	AMÉRICA CENTRAL	SBRF	RECIFE	PE	NORDESTE	BRASIL	AMÉRICA DO SUL	INTERNACIONAL	REGULAR	658	0	0	0	0	4585640	3476210	520688	312857	0	36981	7	0	0	0	868	98560	47,683	0
CMP	COMPAÑIA PANAMEÑA DE AVIACION S.A. (COPA AIRLINES)	2020	2	MPTO	PANAMA			PANAMÁ	AMÉRICA CENTRAL	SBSV	SALVADOR	BA	NORDESTE	BRASIL	AMÉRICA DO SUL	INTERNACIONAL	REGULAR	916	0	0	0	0	5295230	4718320	576912	424647	0	41208	8	0	0	0	1028	112000	60,883	0
CND	CORENDON DUTCH AIRLINES B.V.	2020	1	EHAM	HAARLEMMERMEER, NEAR AMSTERDAM			HOLANDA	EUROPA	SBSG	SÃO GONÇALO DO AMARANTE	RN	NORDESTE	BRASIL	AMÉRICA DO SUL	INTERNACIONAL	NÃO REGULAR	621	0	0	0	0														0
CND	CORENDON DUTCH AIRLINES B.V.	2020	1	GCTS	TENERIFE			ESPANHA	EUROPA	SBSG	SÃO GONÇALO DO AMARANTE	RN	NORDESTE	BRASIL	AMÉRICA DO SUL	INTERNACIONAL	NÃO REGULAR						3225100	2649190	511920	238424	0	17064	4	0	0	0	756	120000	23,534
CND	CORENDON DUTCH AIRLINES B.V.	2020	2	EHAM	HAARLEMMERMEER, NEAR AMSTERDAM			HOLANDA	EUROPA	SBSG	SÃO GONÇALO DO AMARANTE	RN	NORDESTE	BRASIL	AMÉRICA DO SUL	INTERNACIONAL	NÃO REGULAR	653	0	0	0	0														0
CND	CORENDON DUTCH AIRLINES B.V.	2020	2	GCLP	LAS PALMAS			ILHAS CANÁRIAS	ÁFRICA	SBSG	SÃO GONÇALO DO AMARANTE	RN	NORDESTE	BRASIL	AMÉRICA DO SUL	INTERNACIONAL	NÃO REGULAR						815913	746841	129510	67215	0	4317	1	0	0	0	189	30000	5,783
CND	CORENDON DUTCH AIRLINES B.V.	2020	2	GCTS	TENERIFE			ESPANHA	EUROPA	SBSG	SÃO GONÇALO DO AMARANTE	RN	NORDESTE	BRASIL	AMÉRICA DO SUL	INTERNACIONAL	NÃO REGULAR						2418820	2047680	383940	184289	0	12798	3	0	0	0	567	90000	16,85
CNT	CONNECT LINHAS AÉREAS S.A. (ANTIGA CONNECT TÁXI AÉREO LTDA.)	2020	1	SBCT	CURITIBA	PR	SUL	BRASIL	AMÉRICA DO SUL	SBGR	GUARULHOS	SP	SUDESTE	BRASIL	AMÉRICA DO SUL	DOMÉSTICA	NÃO REGULAR	0	0	1300	0	0	0	0	6641	466	23	359	1	466700	0	0	0	18500	1,01667	0
CNT	CONNECT LINHAS AÉREAS S.A. (ANTIGA CONNECT TÁXI AÉREO LTDA.)	2020	1	SBEG	MANAUS	AM	NORTE	BRASIL	AMÉRICA DO SUL	SBGR	GUARULHOS	SP	SUDESTE	BRASIL	AMÉRICA DO SUL	DOMÉSTICA	NÃO REGULAR	0	0	232088	0	0	0	0	848469	625932	106915	51243	19	625941000	0	0	0	314600	77,0167	0
CNT	CONNECT LINHAS AÉREAS S.A. (ANTIGA CONNECT TÁXI AÉREO LTDA.)	2020	1	SBEG	MANAUS	AM	NORTE	BRASIL	AMÉRICA DO SUL	SBRF	RECIFE	PE	NORDESTE	BRASIL	AMÉRICA DO SUL	DOMÉSTICA	NÃO REGULAR	0	0	15762	0	0	0	0	53355	44716	5859	2837	1	44716800	0	0	0	18807	3,83333	0
CNT	CONNECT LINHAS AÉREAS S.A. (ANTIGA CONNECT TÁXI AÉREO LTDA.)	2020	1	SBFZ	FORTALEZA	CE	NORDESTE	BRASIL	AMÉRICA DO SUL	SBGR	GUARULHOS	SP	SUDESTE	BRASIL	AMÉRICA DO SUL	DOMÉSTICA	NÃO REGULAR	0	0	1440	0	0	0	0	43553	3379	4762	2347	1	3379680	0	0	0	18557	3,73333	0
CNT	CONNECT LINHAS AÉREAS S.A. (ANTIGA CONNECT TÁXI AÉREO LTDA.)	2020	1	SBGL	RIO DE JANEIRO	RJ	SUDESTE	BRASIL	AMÉRICA DO SUL	SBCF	CONFINS	MG	SUDESTE	BRASIL	AMÉRICA DO SUL	DOMÉSTICA	NÃO REGULAR	0	0	17092	0	0	0	0	6717	6187	1250	362	1	6187300	0	0	0	18557	1,05	0
CNT	CONNECT LINHAS AÉREAS S.A. (ANTIGA CONNECT TÁXI AÉREO LTDA.)	2020	1	SBGL	RIO DE JANEIRO	RJ	SUDESTE	BRASIL	AMÉRICA DO SUL	SBCT	CURITIBA	PR	SUL	BRASIL	AMÉRICA DO SUL	DOMÉSTICA	NÃO REGULAR	0	0	17137	0	0	0	0	12315	11533	2103	673	1	11533200	0	0	0	18300	1,48333	0
CNT	CONNECT LINHAS AÉREAS S.A. (ANTIGA CONNECT TÁXI AÉREO LTDA.)	2020	1	SBGL	RIO DE JANEIRO	RJ	SUDESTE	BRASIL	AMÉRICA DO SUL	SBSV	SALVADOR	BA	NORDESTE	BRASIL	AMÉRICA DO SUL	DOMÉSTICA	NÃO REGULAR	0	0	17173	0	0	0	0	22906	20916	2995	1218	1	20916700	0	0	0	18807	1,98333	0
CNT	CONNECT LINHAS AÉREAS S.A. (ANTIGA CONNECT TÁXI AÉREO LTDA.)	2020	1	SBGR	GUARULHOS	SP	SUDESTE	BRASIL	AMÉRICA DO SUL	SBEG	MANAUS	AM	NORTE	BRASIL	AMÉRICA DO SUL	DOMÉSTICA	NÃO REGULAR	0	0	140631	0	0	0	0	537672	379275	68488	32364	12	379282000	0	0	0	199361	47,1333	0
CNT	CONNECT LINHAS AÉREAS S.A. (ANTIGA CONNECT TÁXI AÉREO LTDA.)	2020	1	SBGR	GUARULHOS	SP	SUDESTE	BRASIL	AMÉRICA DO SUL	SBGL	RIO DE JANEIRO	RJ	SUDESTE	BRASIL	AMÉRICA DO SUL	DOMÉSTICA	NÃO REGULAR	0	0	1400	0	0	0	0	6337	471	1097	337	1	471800	0	0	0	18807	1,21667	0
CNT	CONNECT LINHAS AÉREAS S.A. (ANTIGA CONNECT TÁXI AÉREO LTDA.)	2020	1	SBGR	GUARULHOS	SP	SUDESTE	BRASIL	AMÉRICA DO SUL	SBRF	RECIFE	PE	NORDESTE	BRASIL	AMÉRICA DO SUL	DOMÉSTICA	NÃO REGULAR	0	0	144259	0	0	0	0	415150	303084	50133	23111	11	303088000	0	0	0	197599	34,3333	0
CNT	CONNECT LINHAS AÉREAS S.A. (ANTIGA CONNECT TÁXI AÉREO LTDA.)	2020	1	SBPA	PORTO ALEGRE	RS	SUL	BRASIL	AMÉRICA DO SUL	SBGL	RIO DE JANEIRO	RJ	SUDESTE	BRASIL	AMÉRICA DO SUL	DOMÉSTICA	NÃO REGULAR	0	0	5462	0	0	0	0	61884	6126	6228	3366	3	6128360	0	0	0	55157	5,4	0
CNT	CONNECT LINHAS AÉREAS S.A. (ANTIGA CONNECT TÁXI AÉREO LTDA.)	2020	1	SBPA	PORTO ALEGRE	RS	SUL	BRASIL	AMÉRICA DO SUL	SBGR	GUARULHOS	SP	SUDESTE	BRASIL	AMÉRICA DO SUL	DOMÉSTICA	NÃO REGULAR	0	0	0	0	0	0	0	32572	0	3807	1732	2	0	0	0	0	37614	3,16667	0
CNT	CONNECT LINHAS AÉREAS S.A. (ANTIGA CONNECT TÁXI AÉREO LTDA.)	2020	1	SBRF	RECIFE	PE	NORDESTE	BRASIL	AMÉRICA DO SUL	SBEG	MANAUS	AM	NORTE	BRASIL	AMÉRICA DO SUL	DOMÉSTICA	NÃO REGULAR	0	0	90533	0	0	0	0	405942	256838	53942	25533	9	256842000	0	0	0	143090	36,2833	0
CNT	CONNECT LINHAS AÉREAS S.A. (ANTIGA CONNECT TÁXI AÉREO LTDA.)	2020	1	SBRF	RECIFE	PE	NORDESTE	BRASIL	AMÉRICA DO SUL	SBGR	GUARULHOS	SP	SUDESTE	BRASIL	AMÉRICA DO SUL	DOMÉSTICA	NÃO REGULAR	0	0	13448	0	0	0	0	118014	28254	13844	6303	3	28254200	0	0	0	56171	10,1333	0
CNT	CONNECT LINHAS AÉREAS S.A. (ANTIGA CONNECT TÁXI AÉREO LTDA.)	2020	1	SBSJ	SÃO JOSÉ DOS CAMPOS	SP	SUDESTE	BRASIL	AMÉRICA DO SUL	SBGR	GUARULHOS	SP	SUDESTE	BRASIL	AMÉRICA DO SUL	DOMÉSTICA	NÃO REGULAR	0	0	0	0	0	0	0	1241	0	387	66	1	0	0	0	0	18807	0,483333	0
CNT	CONNECT LINHAS AÉREAS S.A. (ANTIGA CONNECT TÁXI AÉREO LTDA.)	2020	1	SBSV	SALVADOR	BA	NORDESTE	BRASIL	AMÉRICA DO SUL	SBGR	GUARULHOS	SP	SUDESTE	BRASIL	AMÉRICA DO SUL	DOMÉSTICA	NÃO REGULAR	0	0	1500	0	0	0	0	27307	2178	3091	1452	1	2178000	0	0	0	18807	2,53333	0
CNT	CONNECT LINHAS AÉREAS S.A. (ANTIGA CONNECT TÁXI AÉREO LTDA.)	2020	2	SBCF	CONFINS	MG	SUDESTE	BRASIL	AMÉRICA DO SUL	SBSJ	SÃO JOSÉ DOS CAMPOS	SP	SUDESTE	BRASIL	AMÉRICA DO SUL	DOMÉSTICA	NÃO REGULAR	0	0	0	0	0	0	0	8276	0	1335	446	1	0	0	0	0	18557	1,16667	0
CNT	CONNECT LINHAS AÉREAS S.A. (ANTIGA CONNECT TÁXI AÉREO LTDA.)	2020	2	SBEG	MANAUS	AM	NORTE	BRASIL	AMÉRICA DO SUL	SBGR	GUARULHOS	SP	SUDESTE	BRASIL	AMÉRICA DO SUL	DOMÉSTICA	NÃO REGULAR	0	0	44653	0	0	0	0	135119	120428	18742	8091	3	120429000	0	0	0	50100	12,4167	0
CNT	CONNECT LINHAS AÉREAS S.A. (ANTIGA CONNECT TÁXI AÉREO LTDA.)	2020	2	SBEG	MANAUS	AM	NORTE	BRASIL	AMÉRICA DO SUL	SBSJ	SÃO JOSÉ DOS CAMPOS	SP	SUDESTE	BRASIL	AMÉRICA DO SUL	DOMÉSTICA	NÃO REGULAR	0	0	0	0	0	0	0	43695	0	5188	2714	1	0	0	0	0	16100	4,05	0
CNT	CONNECT LINHAS AÉREAS S.A. (ANTIGA CONNECT TÁXI AÉREO LTDA.)	2020	2	SBGR	GUARULHOS	SP	SUDESTE	BRASIL	AMÉRICA DO SUL	SBEG	MANAUS	AM	NORTE	BRASIL	AMÉRICA DO SUL	DOMÉSTICA	NÃO REGULAR	0	0	0	0	0	0	0	50722	0	6081	2697	1	0	0	0	0	18807	3,91667	0
CNT	CONNECT LINHAS AÉREAS S.A. (ANTIGA CONNECT TÁXI AÉREO LTDA.)	2020	2	SBGR	GUARULHOS	SP	SUDESTE	BRASIL	AMÉRICA DO SUL	SBRF	RECIFE	PE	NORDESTE	BRASIL	AMÉRICA DO SUL	DOMÉSTICA	NÃO REGULAR	0	0	26185	0	0	0	0	74130	55014	8780	4202	2	55014700	0	0	0	35284	6,1	0
CNT	CONNECT LINHAS AÉREAS S.A. (ANTIGA CONNECT TÁXI AÉREO LTDA.)	2020	2	SBRF	RECIFE	PE	NORDESTE	BRASIL	AMÉRICA DO SUL	SBEG	MANAUS	AM	NORTE	BRASIL	AMÉRICA DO SUL	DOMÉSTICA	NÃO REGULAR	0	0	21882	0	0	0	0	94775	62078	11985	5674	2	62079200	0	0	0	33407	7,93333	0
DAL	DELTA AIR LINES INC.	2020	1	KATL	ATLANTA			ESTADOS UNIDOS DA AMÉRICA	AMÉRICA DO NORTE	SBGL	RIO DE JANEIRO	RJ	SUDESTE	BRASIL	AMÉRICA DO SUL	INTERNACIONAL	REGULAR	5743	401	50071	0	18711	53296000	43882300	9501840	4474950	0	236871	31	382592000	0	142971000	6975	1243530	288,035	0
DAL	DELTA AIR LINES INC.	2020	1	KATL	ATLANTA			ESTADOS UNIDOS DA AMÉRICA	AMÉRICA DO NORTE	SBGR	GUARULHOS	SP	SUDESTE	BRASIL	AMÉRICA DO SUL	INTERNACIONAL	REGULAR	8055	274	49622	0	78997	68446100	60493100	10885700	6410280	0	232810	31	372661000	0	593268000	9114	1449500	295,184	0
DAL	DELTA AIR LINES INC.	2020	1	KJFK	NEW YORK, NEW YORK			ESTADOS UNIDOS DA AMÉRICA	AMÉRICA DO NORTE	SBGL	RIO DE JANEIRO	RJ	SUDESTE	BRASIL	AMÉRICA DO SUL	INTERNACIONAL	REGULAR	4698	254	5993	0	4556	46953700	36310800	8371110	3349500	0	208683	27	46319900	0	35213300	6075	1083080	262,086	0
DAL	DELTA AIR LINES INC.	2020	1	KJFK	NEW YORK, NEW YORK			ESTADOS UNIDOS DA AMÉRICA	AMÉRICA DO NORTE	SBGR	GUARULHOS	SP	SUDESTE	BRASIL	AMÉRICA DO SUL	INTERNACIONAL	REGULAR	7780	336	81490	0	27109	69849700	59625900	11108900	6198620	0	237584	31	624539000	0	207763000	9114	1449500	306,681	0
DAL	DELTA AIR LINES INC.	2020	2	KATL	ATLANTA			ESTADOS UNIDOS DA AMÉRICA	AMÉRICA DO NORTE	SBBR	BRASÍLIA	DF	CENTRO-OESTE	BRASIL	AMÉRICA DO SUL	INTERNACIONAL	IMPRODUTIVO	0	0	0	0	0	0	0	0	0	0	6729	1	0	0	0	0	0	10,35	0
DAL	DELTA AIR LINES INC.	2020	2	KATL	ATLANTA			ESTADOS UNIDOS DA AMÉRICA	AMÉRICA DO NORTE	SBGL	RIO DE JANEIRO	RJ	SUDESTE	BRASIL	AMÉRICA DO SUL	INTERNACIONAL	IMPRODUTIVO	0	0	0	0	0	0	0	0	0	0	15282	2	0	0	0	0	0	18,266	0
DAL	DELTA AIR LINES INC.	2020	2	KATL	ATLANTA			ESTADOS UNIDOS DA AMÉRICA	AMÉRICA DO NORTE	SBGL	RIO DE JANEIRO	RJ	SUDESTE	BRASIL	AMÉRICA DO SUL	INTERNACIONAL	REGULAR	5418	452	48580	0	16881	49857500	41398900	8888820	4226080	0	221589	29	371200000	0	128988000	6525	1163310	270,65	0
DAL	DELTA AIR LINES INC.	2020	2	KATL	ATLANTA			ESTADOS UNIDOS DA AMÉRICA	AMÉRICA DO NORTE	SBGR	GUARULHOS	SP	SUDESTE	BRASIL	AMÉRICA DO SUL	INTERNACIONAL	REGULAR	7051	343	61706	0	46259	63940100	52953000	10453500	5576570	0	217790	29	463412000	0	347405000	8514	1391950	276,332	0
DAL	DELTA AIR LINES INC.	2020	2	KJFK	NEW YORK, NEW YORK			ESTADOS UNIDOS DA AMÉRICA	AMÉRICA DO NORTE	SBGL	RIO DE JANEIRO	RJ	SUDESTE	BRASIL	AMÉRICA DO SUL	INTERNACIONAL	REGULAR	3843	177	4073	0	2624	34780500	29702600	6200820	2724980	0	154580	20	31480200	0	20280900	4500	802280	190,252	0
DAL	DELTA AIR LINES INC.	2020	2	KJFK	NEW YORK, NEW YORK			ESTADOS UNIDOS DA AMÉRICA	AMÉRICA DO NORTE	SBGR	GUARULHOS	SP	SUDESTE	BRASIL	AMÉRICA DO SUL	INTERNACIONAL	REGULAR	7198	329	69364	0	16013	64883400	55165500	10364000	5619210	0	222256	29	531606000	0	122724000	8466	1352300	283,085	0
DAL	DELTA AIR LINES INC.	2020	2	SBGR	GUARULHOS	SP	SUDESTE	BRASIL	AMÉRICA DO SUL	SBBR	BRASÍLIA	DF	CENTRO-OESTE	BRASIL	AMÉRICA DO SUL	INTERNACIONAL	REGULAR	242	7	0	0	0	251370	206910	39978	18621	0	855	1	0	0	0	294	46758	3,183	0
DLH	DEUTSCHE LUFTHANSA A.G.	2020	1	EDDF	FRANKFURT AM MAIN			ALEMANHA	EUROPA	SBGL	RIO DE JANEIRO	RJ	SUDESTE	BRASIL	AMÉRICA DO SUL	INTERNACIONAL	REGULAR	4402	0	53403	0	6010	47265900	42118300	6965500	4359110	0	124384	13	510960000	0	57503700	4940	728000	145,617	0
DLH	DEUTSCHE LUFTHANSA A.G.	2020	1	EDDF	FRANKFURT AM MAIN			ALEMANHA	EUROPA	SBGR	GUARULHOS	SP	SUDESTE	BRASIL	AMÉRICA DO SUL	INTERNACIONAL	REGULAR	10484	0	248743	0	38760	110757000	102722000	20536600	12061900	0	303738	31	2437180000	0	379770000	11304	2096000	365,865	0
DLH	DEUTSCHE LUFTHANSA A.G.	2020	1	EDDM	MUNICH			ALEMANHA	EUROPA	SBGR	GUARULHOS	SP	SUDESTE	BRASIL	AMÉRICA DO SUL	INTERNACIONAL	REGULAR	3307	0	74062	0	7898	37427000	32597100	6742190	3741610	0	128141	13	730029000	0	77850600	3797	684000	161,066	0
DLH	DEUTSCHE LUFTHANSA A.G.	2020	2	EDDF	FRANKFURT AM MAIN			ALEMANHA	EUROPA	SBGL	RIO DE JANEIRO	RJ	SUDESTE	BRASIL	AMÉRICA DO SUL	INTERNACIONAL	REGULAR	367	0	10439	0	226	3588000	3511460	535808	418073	0	9568	1	99880400	0	2162370	375	56000	11,367	0
DLH	DEUTSCHE LUFTHANSA A.G.	2020	2	EDDF	FRANKFURT AM MAIN			ALEMANHA	EUROPA	SBGR	GUARULHOS	SP	SUDESTE	BRASIL	AMÉRICA DO SUL	INTERNACIONAL	REGULAR	9223	0	279028	0	17191	103428000	90367000	19321700	11035400	0	284142	29	2733920000	0	168437000	10556	1972000	343,502	0
DLH	DEUTSCHE LUFTHANSA A.G.	2020	2	EDDM	MUNICH			ALEMANHA	EUROPA	SBGR	GUARULHOS	SP	SUDESTE	BRASIL	AMÉRICA DO SUL	INTERNACIONAL	REGULAR	2902	0	109139	0	2678	34124900	28605000	6269050	3676620	0	118284	12	1075780000	0	26397000	3462	636000	146,917	0
DSM	LAN ARGENTINA S.A.	2020	1	SACO	CÓRDOBA, CÓRDOBA PROVINCE			ARGENTINA	AMÉRICA DO SUL	SBGR	GUARULHOS	SP	SUDESTE	BRASIL	AMÉRICA DO SUL	INTERNACIONAL	REGULAR	2321	31	4343	0	0	4419950	4208920	495339	387282	0	25402	13	8486220	0	0	2262	253500	41,1333	0
DSM	LAN ARGENTINA S.A.	2020	1	SACO	CÓRDOBA, CÓRDOBA PROVINCE			ARGENTINA	AMÉRICA DO SUL	SBKP	CAMPINAS	SP	SUDESTE	BRASIL	AMÉRICA DO SUL	INTERNACIONAL	REGULAR	0	0	0	0	0	334428	320974	37479	28887	0	1922	1	0	0	0	174	19500	3,2	0
DSM	LAN ARGENTINA S.A.	2020	1	SBKP	CAMPINAS	SP	SUDESTE	BRASIL	AMÉRICA DO SUL	SBGR	GUARULHOS	SP	SUDESTE	BRASIL	AMÉRICA DO SUL	INTERNACIONAL	REGULAR	0	0	0	0	0	14442	13861	1618	1247	0	83	1	0	0	0	174	19500	1,18333	0
DSM	LAN ARGENTINA S.A.	2020	2	SACO	CÓRDOBA, CÓRDOBA PROVINCE			ARGENTINA	AMÉRICA DO SUL	SBGR	GUARULHOS	SP	SUDESTE	BRASIL	AMÉRICA DO SUL	INTERNACIONAL	REGULAR	1741	5	3599	0	0	4079950	3401910	457236	313200	0	23448	12	7032450	0	0	2088	234000	35,7	0
DTA	TAAG LINHAS AÉREAS DA ANGOLA (ANGOLA AIRLINES)	2020	1	FNLU	LUANDA			ANGOLA	ÁFRICA	SBGR	GUARULHOS	SP	SUDESTE	BRASIL	AMÉRICA DO SUL	INTERNACIONAL	REGULAR	4594	183	72910	0	905	39086400	30017200	7383420	3183840	0	143748	22	476394000	0	5913270	5982	1130000	176,248	0
DTA	TAAG LINHAS AÉREAS DA ANGOLA (ANGOLA AIRLINES)	2020	2	FNLU	LUANDA			ANGOLA	ÁFRICA	SBGR	GUARULHOS	SP	SUDESTE	BRASIL	AMÉRICA DO SUL	INTERNACIONAL	REGULAR	4195	197	97216	0	1043	38308800	27410100	7220070	3108930	0	137214	21	635209000	0	6814960	5863	1105000	170,266	0
EDW	EDELWEISS AIR AG	2020	1	LSZH	ZÜRICH/KLOTEN			SUÍÇA	EUROPA	SBGL	RIO DE JANEIRO	RJ	SUDESTE	BRASIL	AMÉRICA DO SUL	INTERNACIONAL	REGULAR	2252	0	12328	0	23	27410200	21103500	3710920	2015050	0	84339	9	115526000	0	215533	2925	396000	107,866	0
EDW	EDELWEISS AIR AG	2020	2	LSZH	ZÜRICH/KLOTEN			SUÍÇA	EUROPA	SBGL	RIO DE JANEIRO	RJ	SUDESTE	BRASIL	AMÉRICA DO SUL	INTERNACIONAL	REGULAR	1952	0	16140	0	0	24364600	18292200	3298590	1797540	0	74968	8	151248000	0	0	2600	352000	95,934	0
ETH	ETHIOPIAN AIRLINES ENTERPRISE	2020	1	DNMM	IKEJA, LAGOS STATE			NIGÉRIA	ÁFRICA	SBGR	GUARULHOS	SP	SUDESTE	BRASIL	AMÉRICA DO SUL	INTERNACIONAL	REGULAR	0	0	488780	0	0	0	0	3364770	3217080	0	31760	5	3217080000	0	0	0	529719	36,017	0
ETH	ETHIOPIAN AIRLINES ENTERPRISE	2020	1	HAAB	ADDIS ABABA			ETIÓPIA	ÁFRICA	SBGR	GUARULHOS	SP	SUDESTE	BRASIL	AMÉRICA DO SUL	INTERNACIONAL	REGULAR	4492	29	4656	0	30837	61646600	56345600	9471420	5440030	0	228321	23	62818100	0	306119000	6210	954109	266,231	0
ETH	ETHIOPIAN AIRLINES ENTERPRISE	2020	1	SAEZ	EZEIZA, BUENOS AIRES PROVINCE			ARGENTINA	AMÉRICA DO SUL	SBGR	GUARULHOS	SP	SUDESTE	BRASIL	AMÉRICA DO SUL	INTERNACIONAL	REGULAR	3529	0	19615	0	0	10228700	9157600	1570200	864879	0	37884	22	40708100	0	0	5940	911857	55,4	0
ETH	ETHIOPIAN AIRLINES ENTERPRISE	2020	2	DNMM	IKEJA, LAGOS STATE			NIGÉRIA	ÁFRICA	SBGR	GUARULHOS	SP	SUDESTE	BRASIL	AMÉRICA DO SUL	INTERNACIONAL	REGULAR	0	0	215097	0	6889	0	0	2016960	1438890	0	19056	3	1395130000	0	43758900	0	317532	22,7	0
ETH	ETHIOPIAN AIRLINES ENTERPRISE	2020	2	HAAB	ADDIS ABABA			ETIÓPIA	ÁFRICA	SBGR	GUARULHOS	SP	SUDESTE	BRASIL	AMÉRICA DO SUL	INTERNACIONAL	REGULAR	3340	14	9709	0	46827	56286100	48523200	8676360	4967620	0	208467	21	135692000	0	464852000	5670	874018	243,717	0
ETH	ETHIOPIAN AIRLINES ENTERPRISE	2020	2	SAEZ	EZEIZA, BUENOS AIRES PROVINCE			ARGENTINA	AMÉRICA DO SUL	SBGR	GUARULHOS	SP	SUDESTE	BRASIL	AMÉRICA DO SUL	INTERNACIONAL	REGULAR	2726	1	18175	0	0	9763740	7282340	1506060	708990	0	36162	21	53590400	0	0	5670	874610	48,1	0
FBZ	FB LÍNEAS AÉREAS S.A (FLYBONDI)	2020	1	SADP	EL PALOMAR			ARGENTINA	AMÉRICA DO SUL	SBFL	FLORIANÓPOLIS	SC	SUL	BRASIL	AMÉRICA DO SUL	INTERNACIONAL	REGULAR	2877	0	0	0	0	3945560	3532960	375768	317957	0	20876	17	0	0	0	3213	306000	32,672	0
FBZ	FB LÍNEAS AÉREAS S.A (FLYBONDI)	2020	1	SADP	EL PALOMAR			ARGENTINA	AMÉRICA DO SUL	SBGL	RIO DE JANEIRO	RJ	SUDESTE	BRASIL	AMÉRICA DO SUL	INTERNACIONAL	REGULAR	2953	0	0	0	0	6759770	5867610	643788	528076	0	35766	18	0	0	0	3402	324000	55,494	0
FBZ	FB LÍNEAS AÉREAS S.A (FLYBONDI)	2020	1	SADP	EL PALOMAR			ARGENTINA	AMÉRICA DO SUL	SBGR	GUARULHOS	SP	SUDESTE	BRASIL	AMÉRICA DO SUL	INTERNACIONAL	NÃO REGULAR	177	0	0	0	0	323379	302847	30798	27256	0	1711	1	0	0	0	189	18000	2,833	0
FBZ	FB LÍNEAS AÉREAS S.A (FLYBONDI)	2020	1	SADP	EL PALOMAR			ARGENTINA	AMÉRICA DO SUL	SBGR	GUARULHOS	SP	SUDESTE	BRASIL	AMÉRICA DO SUL	INTERNACIONAL	REGULAR	464	0	0	0	0	970137	793904	92394	71450	0	5133	3	0	0	0	567	54000	8,499	0
FBZ	FB LÍNEAS AÉREAS S.A (FLYBONDI)	2020	2	SADP	EL PALOMAR			ARGENTINA	AMÉRICA DO SUL	SBFL	FLORIANÓPOLIS	SC	SUL	BRASIL	AMÉRICA DO SUL	INTERNACIONAL	REGULAR	2685	0	0	0	0	3945560	3297180	375768	296737	0	20876	17	0	0	0	3213	306000	32,589	0
FBZ	FB LÍNEAS AÉREAS S.A (FLYBONDI)	2020	2	SADP	EL PALOMAR			ARGENTINA	AMÉRICA DO SUL	SBGL	RIO DE JANEIRO	RJ	SUDESTE	BRASIL	AMÉRICA DO SUL	INTERNACIONAL	REGULAR	2582	0	0	0	0	6008690	5130430	572256	461731	0	31792	16	0	0	0	3024	288000	49,328	0
FBZ	FB LÍNEAS AÉREAS S.A (FLYBONDI)	2020	2	SADP	EL PALOMAR			ARGENTINA	AMÉRICA DO SUL	SBGR	GUARULHOS	SP	SUDESTE	BRASIL	AMÉRICA DO SUL	INTERNACIONAL	REGULAR	1436	0	0	0	0	3880550	2457000	369576	221121	0	20532	12	0	0	0	2268	216000	33,996	0
FDX	FEDEX - FEDERAL EXPRESS CORPORATION	2020	1	KMEM	MEMPHIS, TENNESSEE			ESTADOS UNIDOS DA AMÉRICA	AMÉRICA DO NORTE	SBKP	CAMPINAS	SP	SUDESTE	BRASIL	AMÉRICA DO SUL	INTERNACIONAL	REGULAR	0	0	557416	0	0	0	0	4962510	3371510	0	110278	14	3371510000	0	0	0	630000	136,75	0
FDX	FEDEX - FEDERAL EXPRESS CORPORATION	2020	1	TJBQ	AQUADILLA BORINQUEN			PORTO RICO	AMÉRICA CENTRAL	SBKP	CAMPINAS	SP	SUDESTE	BRASIL	AMÉRICA DO SUL	INTERNACIONAL	REGULAR	0	0	0	0	0	0	0	810900	659918	0	15300	3	659920000	0	0	0	159000	19,083	0
FDX	FEDEX - FEDERAL EXPRESS CORPORATION	2020	2	KMEM	MEMPHIS, TENNESSEE			ESTADOS UNIDOS DA AMÉRICA	AMÉRICA DO NORTE	SBKP	CAMPINAS	SP	SUDESTE	BRASIL	AMÉRICA DO SUL	INTERNACIONAL	REGULAR	0	0	466455	0	0	0	0	4804970	2804850	0	102401	13	2804860000	0	0	0	610000	126,084	0
FDX	FEDEX - FEDERAL EXPRESS CORPORATION	2020	2	TJBQ	AQUADILLA BORINQUEN			PORTO RICO	AMÉRICA CENTRAL	SBKP	CAMPINAS	SP	SUDESTE	BRASIL	AMÉRICA DO SUL	INTERNACIONAL	REGULAR	0	0	0	0	0	0	0	810900	562902	0	15300	3	562902000	0	0	0	159000	19,15	0
GEC	LUFTHANSA CARGO AG	2020	1	EDDF	FRANKFURT AM MAIN			ALEMANHA	EUROPA	SBCT	CURITIBA	PR	SUL	BRASIL	AMÉRICA DO SUL	INTERNACIONAL	REGULAR	0	0	170200	4130	14249														0
GEC	LUFTHANSA CARGO AG	2020	1	EDDF	FRANKFURT AM MAIN			ALEMANHA	EUROPA	SBKP	CAMPINAS	SP	SUDESTE	BRASIL	AMÉRICA DO SUL	INTERNACIONAL	REGULAR	0	0	479983	0	0														0
GEC	LUFTHANSA CARGO AG	2020	1	GOBD	DAKAR			SENEGAL	ÁFRICA	SBCT	CURITIBA	PR	SUL	BRASIL	AMÉRICA DO SUL	INTERNACIONAL	REGULAR	0	0	0	0	0														0
GEC	LUFTHANSA CARGO AG	2020	1	GOBD	DAKAR			SENEGAL	ÁFRICA	SBKP	CAMPINAS	SP	SUDESTE	BRASIL	AMÉRICA DO SUL	INTERNACIONAL	REGULAR	0	0	0	0	0	0	0	7374090	4764350	0	79740	15	4627760000	21955100	136589000	0	1387150	100,682	0
GEC	LUFTHANSA CARGO AG	2020	1	SAEZ	EZEIZA, BUENOS AIRES PROVINCE			ARGENTINA	AMÉRICA DO SUL	SBKP	CAMPINAS	SP	SUDESTE	BRASIL	AMÉRICA DO SUL	INTERNACIONAL	REGULAR	0	0	0	0	0	0	0	455888	56511	0	5151	3	52384000	0	4129380	0	265515	7,267	0
GEC	LUFTHANSA CARGO AG	2020	1	SBCT	CURITIBA	PR	SUL	BRASIL	AMÉRICA DO SUL	SBKP	CAMPINAS	SP	SUDESTE	BRASIL	AMÉRICA DO SUL	INTERNACIONAL	REGULAR	0	0	0	0	0	0	0	139609	20462	0	2094	6	3970220	0	16493400	0	400033	5,7	0
GEC	LUFTHANSA CARGO AG	2020	1	SBCT	CURITIBA	PR	SUL	BRASIL	AMÉRICA DO SUL	SBSG	SÃO GONÇALO DO AMARANTE	RN	NORDESTE	BRASIL	AMÉRICA DO SUL	INTERNACIONAL	REGULAR	0	0	0	0	0														0
GEC	LUFTHANSA CARGO AG	2020	1	SBKP	CAMPINAS	SP	SUDESTE	BRASIL	AMÉRICA DO SUL	SBCT	CURITIBA	PR	SUL	BRASIL	AMÉRICA DO SUL	INTERNACIONAL	REGULAR	0	0	0	0	0	0	0	137417	64370	0	2443	7	59399800	1441370	4972900	0	393755	6,734	0
GEC	LUFTHANSA CARGO AG	2020	1	SBKP	CAMPINAS	SP	SUDESTE	BRASIL	AMÉRICA DO SUL	SBSG	SÃO GONÇALO DO AMARANTE	RN	NORDESTE	BRASIL	AMÉRICA DO SUL	INTERNACIONAL	REGULAR	0	0	0	0	0	0	0	1143380	334286	0	13770	6	225830000	0	108459000	0	498206	18,3	0
GEC	LUFTHANSA CARGO AG	2020	1	SUMU	MONTEVIDEO, MONTEVIDEO			URUGUAI	AMÉRICA DO SUL	SBKP	CAMPINAS	SP	SUDESTE	BRASIL	AMÉRICA DO SUL	INTERNACIONAL	NÃO REGULAR	0	0	0	0	0														0
GEC	LUFTHANSA CARGO AG	2020	2	EDDF	FRANKFURT AM MAIN			ALEMANHA	EUROPA	SBCT	CURITIBA	PR	SUL	BRASIL	AMÉRICA DO SUL	INTERNACIONAL	REGULAR	0	0	189906	970	1706														0
GEC	LUFTHANSA CARGO AG	2020	2	EDDF	FRANKFURT AM MAIN			ALEMANHA	EUROPA	SBKP	CAMPINAS	SP	SUDESTE	BRASIL	AMÉRICA DO SUL	INTERNACIONAL	REGULAR	0	0	544949	0	0														0
GEC	LUFTHANSA CARGO AG	2020	2	GOBD	DAKAR			SENEGAL	ÁFRICA	SBCT	CURITIBA	PR	SUL	BRASIL	AMÉRICA DO SUL	INTERNACIONAL	REGULAR	0	0	0	0	0														0
GEC	LUFTHANSA CARGO AG	2020	2	GOBD	DAKAR			SENEGAL	ÁFRICA	SBKP	CAMPINAS	SP	SUDESTE	BRASIL	AMÉRICA DO SUL	INTERNACIONAL	REGULAR	0	0	1030	0	0	0	0	7805260	5448270	0	85056	16	5415020000	6740690	33262200	0	1468260	106,582	0
GEC	LUFTHANSA CARGO AG	2020	2	SAEZ	EZEIZA, BUENOS AIRES PROVINCE			ARGENTINA	AMÉRICA DO SUL	SBKP	CAMPINAS	SP	SUDESTE	BRASIL	AMÉRICA DO SUL	INTERNACIONAL	REGULAR	0	0	0	0	0	0	0	498677	61228	0	6868	4	57607100	0	3622870	0	290436	10,167	0
GEC	LUFTHANSA CARGO AG	2020	2	SBCT	CURITIBA	PR	SUL	BRASIL	AMÉRICA DO SUL	SBKP	CAMPINAS	SP	SUDESTE	BRASIL	AMÉRICA DO SUL	INTERNACIONAL	REGULAR	0	0	0	0	0	0	0	205126	6215	0	3141	9	3580040	672523	2639140	0	587769	9,717	0
GEC	LUFTHANSA CARGO AG	2020	2	SBCT	CURITIBA	PR	SUL	BRASIL	AMÉRICA DO SUL	SBSG	SÃO GONÇALO DO AMARANTE	RN	NORDESTE	BRASIL	AMÉRICA DO SUL	INTERNACIONAL	REGULAR	0	0	0	0	0														0
GEC	LUFTHANSA CARGO AG	2020	2	SBKP	CAMPINAS	SP	SUDESTE	BRASIL	AMÉRICA DO SUL	SBCT	CURITIBA	PR	SUL	BRASIL	AMÉRICA DO SUL	INTERNACIONAL	REGULAR	0	0	0	0	0	0	0	168762	66869	0	2792	8	66277200	338530	595394	0	483570	7,166	0
GEC	LUFTHANSA CARGO AG	2020	2	SBKP	CAMPINAS	SP	SUDESTE	BRASIL	AMÉRICA DO SUL	SBSG	SÃO GONÇALO DO AMARANTE	RN	NORDESTE	BRASIL	AMÉRICA DO SUL	INTERNACIONAL	REGULAR	0	0	0	0	0	0	0	1637130	363111	0	20655	9	345760000	4422460	17354800	0	713349	27,901	0
GEC	LUFTHANSA CARGO AG	2020	2	SUMU	MONTEVIDEO, MONTEVIDEO			URUGUAI	AMÉRICA DO SUL	SBKP	CAMPINAS	SP	SUDESTE	BRASIL	AMÉRICA DO SUL	INTERNACIONAL	NÃO REGULAR	0	0	0	0	0														0
GLO	GOL LINHAS AÉREAS S.A. (EX- VRG LINHAS AÉREAS S.A.)	2020	1	KMCO	ORLANDO, FLORIDA			ESTADOS UNIDOS DA AMÉRICA	AMÉRICA DO NORTE	SBBR	BRASÍLIA	DF	CENTRO-OESTE	BRASIL	AMÉRICA DO SUL	INTERNACIONAL	REGULAR	4500	235	0	0	0														44466
GLO	GOL LINHAS AÉREAS S.A. (EX- VRG LINHAS AÉREAS S.A.)	2020	1	KMCO	ORLANDO, FLORIDA			ESTADOS UNIDOS DA AMÉRICA	AMÉRICA DO NORTE	SBEG	MANAUS	AM	NORTE	BRASIL	AMÉRICA DO SUL	INTERNACIONAL	REGULAR	299	80	0	0	0	3345940	1823160	413025	155167	86745	20860	5	0	0	0	802	99000	28,8833	3540
GLO	GOL LINHAS AÉREAS S.A. (EX- VRG LINHAS AÉREAS S.A.)	2020	1	KMCO	ORLANDO, FLORIDA			ESTADOS UNIDOS DA AMÉRICA	AMÉRICA DO NORTE	SBGO	GOIÂNIA	GO	CENTRO-OESTE	BRASIL	AMÉRICA DO SUL	INTERNACIONAL	REGULAR	0	0	0	0	0														0
GLO	GOL LINHAS AÉREAS S.A. (EX- VRG LINHAS AÉREAS S.A.)	2020	1	KMIA	MIAMI, FLORIDA			ESTADOS UNIDOS DA AMÉRICA	AMÉRICA DO NORTE	SBBR	BRASÍLIA	DF	CENTRO-OESTE	BRASIL	AMÉRICA DO SUL	INTERNACIONAL	NÃO REGULAR	42	0	0	0	0	987360	243936	114998	19636	20944	5808	1	0	0	0	170	19800	7,66667	231
GLO	GOL LINHAS AÉREAS S.A. (EX- VRG LINHAS AÉREAS S.A.)	2020	1	KMIA	MIAMI, FLORIDA			ESTADOS UNIDOS DA AMÉRICA	AMÉRICA DO NORTE	SBBR	BRASÍLIA	DF	CENTRO-OESTE	BRASIL	AMÉRICA DO SUL	INTERNACIONAL	REGULAR	3828	128	0	0	0	1974720	871200	229996	78349	43831	11616	2	0	0	0	340	39600	15,5333	38039
GLO	GOL LINHAS AÉREAS S.A. (EX- VRG LINHAS AÉREAS S.A.)	2020	1	KMIA	MIAMI, FLORIDA			ESTADOS UNIDOS DA AMÉRICA	AMÉRICA DO NORTE	SBEG	MANAUS	AM	NORTE	BRASIL	AMÉRICA DO SUL	INTERNACIONAL	NÃO REGULAR	0	0	0	0	0	659090	414839	76764	34854	16917	3877	1	0	0	0	170	19800	5,6	0
GLO	GOL LINHAS AÉREAS S.A. (EX- VRG LINHAS AÉREAS S.A.)	2020	1	MDPC	PUNTA CANA			REPÚBLICA DOMINICANA	AMÉRICA CENTRAL	SBBR	BRASÍLIA	DF	CENTRO-OESTE	BRASIL	AMÉRICA DO SUL	INTERNACIONAL	REGULAR	0	0	0	0	0	43755700	35670700	5093150	3022440	1077080	257230	58	0	0	0	9866	1148400	343,1	0
GLO	GOL LINHAS AÉREAS S.A. (EX- VRG LINHAS AÉREAS S.A.)	2020	1	MDPC	PUNTA CANA			REPÚBLICA DOMINICANA	AMÉRICA CENTRAL	SBEG	MANAUS	AM	NORTE	BRASIL	AMÉRICA DO SUL	INTERNACIONAL	NÃO REGULAR	0	0	0	0	0	452144	439299	50866	36466	13310	2569	1	0	0	0	176	19800	3,7	0
GLO	GOL LINHAS AÉREAS S.A. (EX- VRG LINHAS AÉREAS S.A.)	2020	1	MDPC	PUNTA CANA			REPÚBLICA DOMINICANA	AMÉRICA CENTRAL	SBEG	MANAUS	AM	NORTE	BRASIL	AMÉRICA DO SUL	INTERNACIONAL	REGULAR	0	0	0	0	0	452144	426454	50866	35154	12706	2569	1	0	0	0	176	19800	3,85	0
GLO	GOL LINHAS AÉREAS S.A. (EX- VRG LINHAS AÉREAS S.A.)	2020	1	MDPC	PUNTA CANA			REPÚBLICA DOMINICANA	AMÉRICA CENTRAL	SBGO	GOIÂNIA	GO	CENTRO-OESTE	BRASIL	AMÉRICA DO SUL	INTERNACIONAL	REGULAR	0	0	0	0	0	754630	714679	87892	62723	22460	4439	1	0	0	0	170	19800	6,06667	0
GLO	GOL LINHAS AÉREAS S.A. (EX- VRG LINHAS AÉREAS S.A.)	2020	1	MDPC	PUNTA CANA			REPÚBLICA DOMINICANA	AMÉRICA CENTRAL	SBGR	GUARULHOS	SP	SUDESTE	BRASIL	AMÉRICA DO SUL	INTERNACIONAL	NÃO REGULAR	610	13	0	0	0	2766720	2300360	311256	187873	65467	15720	3	0	0	0	528	59400	21,2667	4299
GLO	GOL LINHAS AÉREAS S.A. (EX- VRG LINHAS AÉREAS S.A.)	2020	1	MDPC	PUNTA CANA			REPÚBLICA DOMINICANA	AMÉRICA CENTRAL	SBGR	GUARULHOS	SP	SUDESTE	BRASIL	AMÉRICA DO SUL	INTERNACIONAL	REGULAR	2787	56	0	0	0	13833600	12874700	1556280	1045940	329699	78600	15	0	0	0	2640	297000	106,967	17515
GLO	GOL LINHAS AÉREAS S.A. (EX- VRG LINHAS AÉREAS S.A.)	2020	1	MMUN	CANCUN/INTL			MÉXICO	AMÉRICA DO NORTE	SBBR	BRASÍLIA	DF	CENTRO-OESTE	BRASIL	AMÉRICA DO SUL	INTERNACIONAL	REGULAR	2733	63	0	0	0														16065
GLO	GOL LINHAS AÉREAS S.A. (EX- VRG LINHAS AÉREAS S.A.)	2020	1	MMUN	CANCUN/INTL			MÉXICO	AMÉRICA DO NORTE	SBEG	MANAUS	AM	NORTE	BRASIL	AMÉRICA DO SUL	INTERNACIONAL	REGULAR	0	0	0	0	0	11385700	10252300	1333940	829504	289945	67371	17	0	0	0	2873	336600	90,75	0
GLO	GOL LINHAS AÉREAS S.A. (EX- VRG LINHAS AÉREAS S.A.)	2020	1	SAAR	ROSARIO, SANTA FE PROVINCE			ARGENTINA	AMÉRICA DO SUL	SBGL	RIO DE JANEIRO	RJ	SUDESTE	BRASIL	AMÉRICA DO SUL	INTERNACIONAL	NÃO REGULAR	2003	7	3659	0	0	6139580	4110160	690693	331057	138795	34884	17	7508270	0	0	2992	336600	47,3	7454
GLO	GOL LINHAS AÉREAS S.A. (EX- VRG LINHAS AÉREAS S.A.)	2020	1	SAAR	ROSARIO, SANTA FE PROVINCE			ARGENTINA	AMÉRICA DO SUL	SBGL	RIO DE JANEIRO	RJ	SUDESTE	BRASIL	AMÉRICA DO SUL	INTERNACIONAL	REGULAR	2846	7	60	0	0	7387200	5839990	837397	460395	172287	43092	21	123120	0	0	3600	408094	59	10858
GLO	GOL LINHAS AÉREAS S.A. (EX- VRG LINHAS AÉREAS S.A.)	2020	1	SACO	CÓRDOBA, CÓRDOBA PROVINCE			ARGENTINA	AMÉRICA DO SUL	SBGL	RIO DE JANEIRO	RJ	SUDESTE	BRASIL	AMÉRICA DO SUL	INTERNACIONAL	NÃO REGULAR	837	1	0	0	0	2802800	1904180	315315	148127	65604	15925	7	0	0	0	1232	138600	22,1333	2338
GLO	GOL LINHAS AÉREAS S.A. (EX- VRG LINHAS AÉREAS S.A.)	2020	1	SACO	CÓRDOBA, CÓRDOBA PROVINCE			ARGENTINA	AMÉRICA DO SUL	SBGL	RIO DE JANEIRO	RJ	SUDESTE	BRASIL	AMÉRICA DO SUL	INTERNACIONAL	REGULAR	4012	34	1670	0	0	10810800	9127300	1216220	712412	243993	61425	27	3799250	0	0	4752	534600	83,7667	10583
GLO	GOL LINHAS AÉREAS S.A. (EX- VRG LINHAS AÉREAS S.A.)	2020	1	SAEZ	EZEIZA, BUENOS AIRES PROVINCE			ARGENTINA	AMÉRICA DO SUL	SBBR	BRASÍLIA	DF	CENTRO-OESTE	BRASIL	AMÉRICA DO SUL	INTERNACIONAL	REGULAR	4014	26	25	0	0	12572900	9465010	1447330	755405	303415	73098	31	58950	0	0	5332	613800	105,417	19289
GLO	GOL LINHAS AÉREAS S.A. (EX- VRG LINHAS AÉREAS S.A.)	2020	1	SAEZ	EZEIZA, BUENOS AIRES PROVINCE			ARGENTINA	AMÉRICA DO SUL	SBCF	CONFINS	MG	SUDESTE	BRASIL	AMÉRICA DO SUL	INTERNACIONAL	IMPRODUTIVO	0	0	0	0	0	0	0	0	0	7255	2215	1	0	0	0	0	0	3,1	0
GLO	GOL LINHAS AÉREAS S.A. (EX- VRG LINHAS AÉREAS S.A.)	2020	1	SAEZ	EZEIZA, BUENOS AIRES PROVINCE			ARGENTINA	AMÉRICA DO SUL	SBFL	FLORIANÓPOLIS	SC	SUL	BRASIL	AMÉRICA DO SUL	INTERNACIONAL	NÃO REGULAR	757	1	0	0	0	1642740	936409	202026	74510	48916	12370	10	0	0	0	1328	163323	18,9833	3463
GLO	GOL LINHAS AÉREAS S.A. (EX- VRG LINHAS AÉREAS S.A.)	2020	1	SAEZ	EZEIZA, BUENOS AIRES PROVINCE			ARGENTINA	AMÉRICA DO SUL	SBFL	FLORIANÓPOLIS	SC	SUL	BRASIL	AMÉRICA DO SUL	INTERNACIONAL	REGULAR	2702	12	272	0	0	4611540	3342370	545576	264868	132071	30925	25	336464	0	0	3728	441058	48,4833	11210
GLO	GOL LINHAS AÉREAS S.A. (EX- VRG LINHAS AÉREAS S.A.)	2020	1	SAEZ	EZEIZA, BUENOS AIRES PROVINCE			ARGENTINA	AMÉRICA DO SUL	SBGL	RIO DE JANEIRO	RJ	SUDESTE	BRASIL	AMÉRICA DO SUL	INTERNACIONAL	NÃO REGULAR	1363	6	0	0	0	3768450	2720550	427030	216940	87124	21956	11	0	0	0	1888	213947	33,05	6465
GLO	GOL LINHAS AÉREAS S.A. (EX- VRG LINHAS AÉREAS S.A.)	2020	1	SAEZ	EZEIZA, BUENOS AIRES PROVINCE			ARGENTINA	AMÉRICA DO SUL	SBGL	RIO DE JANEIRO	RJ	SUDESTE	BRASIL	AMÉRICA DO SUL	INTERNACIONAL	REGULAR	8728	83	2337	0	0	24335200	18011900	2768540	1439200	592899	143712	72	4776430	0	0	12192	1387070	209,55	40010
GLO	GOL LINHAS AÉREAS S.A. (EX- VRG LINHAS AÉREAS S.A.)	2020	1	SAEZ	EZEIZA, BUENOS AIRES PROVINCE			ARGENTINA	AMÉRICA DO SUL	SBGR	GUARULHOS	SP	SUDESTE	BRASIL	AMÉRICA DO SUL	INTERNACIONAL	REGULAR	15788	253	12152	0	0	35660900	26677200	4053430	2166930	909347	210084	122	20829300	0	0	20709	2353950	329,433	86278
GLO	GOL LINHAS AÉREAS S.A. (EX- VRG LINHAS AÉREAS S.A.)	2020	1	SAEZ	EZEIZA, BUENOS AIRES PROVINCE			ARGENTINA	AMÉRICA DO SUL	SBJP	BAYEUX	PB	NORDESTE	BRASIL	AMÉRICA DO SUL	INTERNACIONAL	REGULAR	103	0	0	0	0	2751940	2294580	309592	179292	61476	15636	4	0	0	0	704	79200	21,2333	453
GLO	GOL LINHAS AÉREAS S.A. (EX- VRG LINHAS AÉREAS S.A.)	2020	1	SAEZ	EZEIZA, BUENOS AIRES PROVINCE			ARGENTINA	AMÉRICA DO SUL	SBMO	RIO LARGO	AL	NORDESTE	BRASIL	AMÉRICA DO SUL	INTERNACIONAL	REGULAR	484	4	0	0	0														1389
GLO	GOL LINHAS AÉREAS S.A. (EX- VRG LINHAS AÉREAS S.A.)	2020	1	SAEZ	EZEIZA, BUENOS AIRES PROVINCE			ARGENTINA	AMÉRICA DO SUL	SBRF	RECIFE	PE	NORDESTE	BRASIL	AMÉRICA DO SUL	INTERNACIONAL	REGULAR	647	4	0	0	0	2690690	2472830	302700	195221	62186	15288	4	0	0	0	704	79200	20,05	2554
GLO	GOL LINHAS AÉREAS S.A. (EX- VRG LINHAS AÉREAS S.A.)	2020	1	SAEZ	EZEIZA, BUENOS AIRES PROVINCE			ARGENTINA	AMÉRICA DO SUL	SBSG	SÃO GONÇALO DO AMARANTE	RN	NORDESTE	BRASIL	AMÉRICA DO SUL	INTERNACIONAL	NÃO REGULAR	556	4	0	0	0	2823740	2230120	317668	175347	62457	16044	4	0	0	0	704	79200	20,5167	2017
GLO	GOL LINHAS AÉREAS S.A. (EX- VRG LINHAS AÉREAS S.A.)	2020	1	SAEZ	EZEIZA, BUENOS AIRES PROVINCE			ARGENTINA	AMÉRICA DO SUL	SBSG	SÃO GONÇALO DO AMARANTE	RN	NORDESTE	BRASIL	AMÉRICA DO SUL	INTERNACIONAL	REGULAR	621	2	0	0	0	2823740	2490830	317668	196549	60960	16044	4	0	0	0	704	79200	21,0667	2428
GLO	GOL LINHAS AÉREAS S.A. (EX- VRG LINHAS AÉREAS S.A.)	2020	1	SAEZ	EZEIZA, BUENOS AIRES PROVINCE			ARGENTINA	AMÉRICA DO SUL	SBSV	SALVADOR	BA	NORDESTE	BRASIL	AMÉRICA DO SUL	INTERNACIONAL	REGULAR	523	0	0	0	0	2234500	1660000	251380	131946	52334	12696	4	0	0	0	704	79200	17,3667	2347
GLO	GOL LINHAS AÉREAS S.A. (EX- VRG LINHAS AÉREAS S.A.)	2020	1	SAME	MENDOZA, MENDOZA PROVINCE			ARGENTINA	AMÉRICA DO SUL	SBGR	GUARULHOS	SP	SUDESTE	BRASIL	AMÉRICA DO SUL	INTERNACIONAL	REGULAR	1652	7	14	0	0	5532380	3994540	622388	328119	131755	31434	13	33852	0	0	2288	257400	45,4667	11787
GLO	GOL LINHAS AÉREAS S.A. (EX- VRG LINHAS AÉREAS S.A.)	2020	1	SBAR	ARACAJU	SE	NORDESTE	BRASIL	AMÉRICA DO SUL	SBCF	CONFINS	MG	SUDESTE	BRASIL	AMÉRICA DO SUL	DOMÉSTICA	REGULAR	0	0	0	0	0	225432	208464	23997	16644	10931	1212	1	0	0	0	186	19800	3,71667	0
GLO	GOL LINHAS AÉREAS S.A. (EX- VRG LINHAS AÉREAS S.A.)	2020	1	SBAR	ARACAJU	SE	NORDESTE	BRASIL	AMÉRICA DO SUL	SBGL	RIO DE JANEIRO	RJ	SUDESTE	BRASIL	AMÉRICA DO SUL	DOMÉSTICA	NÃO REGULAR	627	4	705	0	0	1092940	921063	116344	74372	26781	5876	4	1035640	0	0	744	79200	9,03333	2899
GLO	GOL LINHAS AÉREAS S.A. (EX- VRG LINHAS AÉREAS S.A.)	2020	1	SBAR	ARACAJU	SE	NORDESTE	BRASIL	AMÉRICA DO SUL	SBGL	RIO DE JANEIRO	RJ	SUDESTE	BRASIL	AMÉRICA DO SUL	DOMÉSTICA	REGULAR	6769	51	629	650	0	11963500	10108200	1286230	799326	310806	66105	45	924001	954850	0	8144	875588	108	26825
GLO	GOL LINHAS AÉREAS S.A. (EX- VRG LINHAS AÉREAS S.A.)	2020	1	SBAR	ARACAJU	SE	NORDESTE	BRASIL	AMÉRICA DO SUL	SBGR	GUARULHOS	SP	SUDESTE	BRASIL	AMÉRICA DO SUL	DOMÉSTICA	NÃO REGULAR	108	1	0	0	0	235290	184140	27189	15032	6606	1705	1	0	0	0	138	15947	2,48333	717
GLO	GOL LINHAS AÉREAS S.A. (EX- VRG LINHAS AÉREAS S.A.)	2020	1	SBAR	ARACAJU	SE	NORDESTE	BRASIL	AMÉRICA DO SUL	SBGR	GUARULHOS	SP	SUDESTE	BRASIL	AMÉRICA DO SUL	DOMÉSTICA	REGULAR	13725	151	15044	105	0	25585200	22916900	2846870	1847100	710187	151745	89	25650000	179025	0	15006	1669730	256,333	61702
GLO	GOL LINHAS AÉREAS S.A. (EX- VRG LINHAS AÉREAS S.A.)	2020	1	SBAR	ARACAJU	SE	NORDESTE	BRASIL	AMÉRICA DO SUL	SBSP	SÃO PAULO	SP	SUDESTE	BRASIL	AMÉRICA DO SUL	DOMÉSTICA	NÃO REGULAR	4359	34	1149	1	0	8643990	7558510	920310	596262	217417	46818	27	1992370	1734	0	4985	530747	75,5	15800
GLO	GOL LINHAS AÉREAS S.A. (EX- VRG LINHAS AÉREAS S.A.)	2020	1	SBAR	ARACAJU	SE	NORDESTE	BRASIL	AMÉRICA DO SUL	SBSP	SÃO PAULO	SP	SUDESTE	BRASIL	AMÉRICA DO SUL	DOMÉSTICA	REGULAR	4770	92	1393	331	0	9998240	8271180	1064320	658611	246559	53754	31	2415460	573954	0	5766	613800	84,6167	20688
GLO	GOL LINHAS AÉREAS S.A. (EX- VRG LINHAS AÉREAS S.A.)	2020	1	SBAR	ARACAJU	SE	NORDESTE	BRASIL	AMÉRICA DO SUL	SBSV	SALVADOR	BA	NORDESTE	BRASIL	AMÉRICA DO SUL	DOMÉSTICA	REGULAR	0	0	0	0	0	42504	28083	5009	2292	2167	253	1	9614	0	0	168	19800	0,65	0
GLO	GOL LINHAS AÉREAS S.A. (EX- VRG LINHAS AÉREAS S.A.)	2020	1	SBAU	ARAÇATUBA	SP	SUDESTE	BRASIL	AMÉRICA DO SUL	SBGR	GUARULHOS	SP	SUDESTE	BRASIL	AMÉRICA DO SUL	DOMÉSTICA	REGULAR	2732	65	0	0	0	1722240	1311360	199004	102352	70643	12480	26	0	0	0	3588	414622	33,8833	8362
GLO	GOL LINHAS AÉREAS S.A. (EX- VRG LINHAS AÉREAS S.A.)	2020	1	SBBE	BELÉM	PA	NORTE	BRASIL	AMÉRICA DO SUL	SBBE	BELÉM	PA	NORTE	BRASIL	AMÉRICA DO SUL	DOMÉSTICA	IMPRODUTIVO	0	0	0	0	0	0	0	0	0	5212	0	1	0	0	0	186	19800	3,16667	0
GLO	GOL LINHAS AÉREAS S.A. (EX- VRG LINHAS AÉREAS S.A.)	2020	1	SBBE	BELÉM	PA	NORTE	BRASIL	AMÉRICA DO SUL	SBBR	BRASÍLIA	DF	CENTRO-OESTE	BRASIL	AMÉRICA DO SUL	DOMÉSTICA	REGULAR	10181	176	20996	1042	0	17451500	16411800	1878620	1345440	459860	98332	61	33845600	1679700	0	10826	1165420	155,517	50088
GLO	GOL LINHAS AÉREAS S.A. (EX- VRG LINHAS AÉREAS S.A.)	2020	1	SBBE	BELÉM	PA	NORTE	BRASIL	AMÉRICA DO SUL	SBEG	MANAUS	AM	NORTE	BRASIL	AMÉRICA DO SUL	DOMÉSTICA	REGULAR	3559	8	11186	0	0	5073890	4623140	540120	379655	127683	27279	21	14530600	0	0	3906	415800	43,9333	14164
GLO	GOL LINHAS AÉREAS S.A. (EX- VRG LINHAS AÉREAS S.A.)	2020	1	SBBE	BELÉM	PA	NORTE	BRASIL	AMÉRICA DO SUL	SBGR	GUARULHOS	SP	SUDESTE	BRASIL	AMÉRICA DO SUL	DOMÉSTICA	REGULAR	12419	258	45425	974	0	34001200	31818300	3830470	2668060	878311	194419	79	118187000	2667720	0	13816	1556490	293,917	63543
GLO	GOL LINHAS AÉREAS S.A. (EX- VRG LINHAS AÉREAS S.A.)	2020	1	SBBE	BELÉM	PA	NORTE	BRASIL	AMÉRICA DO SUL	SBMQ	MACAPÁ	AP	NORTE	BRASIL	AMÉRICA DO SUL	DOMÉSTICA	NÃO REGULAR	696	0	5919	0	0	244776	228984	26056	20045	8689	1316	4	1947350	0	0	744	79200	3,53333	2816
GLO	GOL LINHAS AÉREAS S.A. (EX- VRG LINHAS AÉREAS S.A.)	2020	1	SBBE	BELÉM	PA	NORTE	BRASIL	AMÉRICA DO SUL	SBMQ	MACAPÁ	AP	NORTE	BRASIL	AMÉRICA DO SUL	DOMÉSTICA	REGULAR	7888	105	58981	643	0	3111020	2801760	333656	243499	113687	17108	52	21901200	227997	0	9456	1014190	46,6167	31476
GLO	GOL LINHAS AÉREAS S.A. (EX- VRG LINHAS AÉREAS S.A.)	2020	1	SBBE	BELÉM	PA	NORTE	BRASIL	AMÉRICA DO SUL	SBSJ	SÃO JOSÉ DOS CAMPOS	SP	SUDESTE	BRASIL	AMÉRICA DO SUL	DOMÉSTICA	REGULAR	0	0	0	0	0	454770	437655	48411	34973	13657	2445	1	249390	0	0	186	19800	4,35	0
GLO	GOL LINHAS AÉREAS S.A. (EX- VRG LINHAS AÉREAS S.A.)	2020	1	SBBE	BELÉM	PA	NORTE	BRASIL	AMÉRICA DO SUL	SBSL	SÃO LUÍS	MA	NORDESTE	BRASIL	AMÉRICA DO SUL	DOMÉSTICA	NÃO REGULAR	0	0	0	0	0	91140	89180	9702	7176	3101	490	1	86730	0	0	186	19800	1,13333	0
GLO	GOL LINHAS AÉREAS S.A. (EX- VRG LINHAS AÉREAS S.A.)	2020	1	SBBR	BRASÍLIA	DF	CENTRO-OESTE	BRASIL	AMÉRICA DO SUL	SBBE	BELÉM	PA	NORTE	BRASIL	AMÉRICA DO SUL	DOMÉSTICA	REGULAR	9944	178	60275	3666	0	17835200	16029700	1916740	1372110	437900	99944	62	97163300	5909590	0	11064	1189070	152,867	45127
GLO	GOL LINHAS AÉREAS S.A. (EX- VRG LINHAS AÉREAS S.A.)	2020	1	SBBR	BRASÍLIA	DF	CENTRO-OESTE	BRASIL	AMÉRICA DO SUL	SBBR	BRASÍLIA	DF	CENTRO-OESTE	BRASIL	AMÉRICA DO SUL	DOMÉSTICA	IMPRODUTIVO	0	0	0	0	0	0	0	0	0	7426	0	2	0	0	0	372	39600	3,16667	0
GLO	GOL LINHAS AÉREAS S.A. (EX- VRG LINHAS AÉREAS S.A.)	2020	1	SBBR	BRASÍLIA	DF	CENTRO-OESTE	BRASIL	AMÉRICA DO SUL	SBBV	BOA VISTA	RR	NORTE	BRASIL	AMÉRICA DO SUL	DOMÉSTICA	REGULAR	4904	49	20375	48	0	13810000	12309000	1501950	1053090	332936	77810	31	51141200	120480	0	5502	598388	107,6	31390
GLO	GOL LINHAS AÉREAS S.A. (EX- VRG LINHAS AÉREAS S.A.)	2020	1	SBBR	BRASÍLIA	DF	CENTRO-OESTE	BRASIL	AMÉRICA DO SUL	SBCF	CONFINS	MG	SUDESTE	BRASIL	AMÉRICA DO SUL	DOMÉSTICA	IMPRODUTIVO	0	0	0	0	0	0	0	0	0	5497	1182	2	0	0	0	0	0	2,6	0
GLO	GOL LINHAS AÉREAS S.A. (EX- VRG LINHAS AÉREAS S.A.)	2020	1	SBBR	BRASÍLIA	DF	CENTRO-OESTE	BRASIL	AMÉRICA DO SUL	SBCF	CONFINS	MG	SUDESTE	BRASIL	AMÉRICA DO SUL	DOMÉSTICA	REGULAR	14175	350	18352	13879	0	10991400	8175300	1182750	651706	320329	61464	104	10379100	8200120	0	18598	2001400	132,4	48503
GLO	GOL LINHAS AÉREAS S.A. (EX- VRG LINHAS AÉREAS S.A.)	2020	1	SBBR	BRASÍLIA	DF	CENTRO-OESTE	BRASIL	AMÉRICA DO SUL	SBCT	CURITIBA	PR	SUL	BRASIL	AMÉRICA DO SUL	DOMÉSTICA	REGULAR	7111	246	10737	0	0	10004200	8507770	1113870	687216	278693	63838	59	12274200	0	0	9246	1029490	113,767	31546
GLO	GOL LINHAS AÉREAS S.A. (EX- VRG LINHAS AÉREAS S.A.)	2020	1	SBBR	BRASÍLIA	DF	CENTRO-OESTE	BRASIL	AMÉRICA DO SUL	SBEG	MANAUS	AM	NORTE	BRASIL	AMÉRICA DO SUL	DOMÉSTICA	REGULAR	9704	119	55339	1363	0	27840800	25127300	3085600	2154810	691101	155840	80	137213000	2703820	0	14292	1584000	226,533	52828
GLO	GOL LINHAS AÉREAS S.A. (EX- VRG LINHAS AÉREAS S.A.)	2020	1	SBBR	BRASÍLIA	DF	CENTRO-OESTE	BRASIL	AMÉRICA DO SUL	SBGL	RIO DE JANEIRO	RJ	SUDESTE	BRASIL	AMÉRICA DO SUL	DOMÉSTICA	IMPRODUTIVO	0	0	0	0	0	0	0	0	0	3921	914	1	0	0	0	0	0	1,7	0
GLO	GOL LINHAS AÉREAS S.A. (EX- VRG LINHAS AÉREAS S.A.)	2020	1	SBBR	BRASÍLIA	DF	CENTRO-OESTE	BRASIL	AMÉRICA DO SUL	SBGL	RIO DE JANEIRO	RJ	SUDESTE	BRASIL	AMÉRICA DO SUL	DOMÉSTICA	REGULAR	18790	345	13724	8	0	22548400	17723400	2442500	1406760	637064	128874	141	13996100	10968	0	24670	2672360	244,55	67320
GLO	GOL LINHAS AÉREAS S.A. (EX- VRG LINHAS AÉREAS S.A.)	2020	1	SBBR	BRASÍLIA	DF	CENTRO-OESTE	BRASIL	AMÉRICA DO SUL	SBGO	GOIÂNIA	GO	CENTRO-OESTE	BRASIL	AMÉRICA DO SUL	DOMÉSTICA	REGULAR	3685	124	14257	40	0	733500	600655	79506	50443	31494	4238	26	2323890	6520	0	4500	487829	18,9333	18914
GLO	GOL LINHAS AÉREAS S.A. (EX- VRG LINHAS AÉREAS S.A.)	2020	1	SBBR	BRASÍLIA	DF	CENTRO-OESTE	BRASIL	AMÉRICA DO SUL	SBGR	GUARULHOS	SP	SUDESTE	BRASIL	AMÉRICA DO SUL	DOMÉSTICA	IMPRODUTIVO	0	0	0	0	0	0	0	0	0	4461	855	1	0	0	0	0	0	1,8	0
GLO	GOL LINHAS AÉREAS S.A. (EX- VRG LINHAS AÉREAS S.A.)	2020	1	SBBR	BRASÍLIA	DF	CENTRO-OESTE	BRASIL	AMÉRICA DO SUL	SBGR	GUARULHOS	SP	SUDESTE	BRASIL	AMÉRICA DO SUL	DOMÉSTICA	REGULAR	25141	679	74632	213	0	25072000	21157800	2728750	1737740	746666	143640	168	60880300	182115	0	29324	3191540	300,517	107057
GLO	GOL LINHAS AÉREAS S.A. (EX- VRG LINHAS AÉREAS S.A.)	2020	1	SBBR	BRASÍLIA	DF	CENTRO-OESTE	BRASIL	AMÉRICA DO SUL	SBJP	BAYEUX	PB	NORDESTE	BRASIL	AMÉRICA DO SUL	DOMÉSTICA	REGULAR	4521	137	8426	32	0	9764100	7744470	1044830	621734	207638	53103	31	14433700	54816	0	5700	609947	82,3	15459
GLO	GOL LINHAS AÉREAS S.A. (EX- VRG LINHAS AÉREAS S.A.)	2020	1	SBBR	BRASÍLIA	DF	CENTRO-OESTE	BRASIL	AMÉRICA DO SUL	SBKP	CAMPINAS	SP	SUDESTE	BRASIL	AMÉRICA DO SUL	DOMÉSTICA	NÃO REGULAR	70	1	0	0	0	148428	55860	15800	4525	3874	798	1	0	0	0	186	19800	1,58333	421
GLO	GOL LINHAS AÉREAS S.A. (EX- VRG LINHAS AÉREAS S.A.)	2020	1	SBBR	BRASÍLIA	DF	CENTRO-OESTE	BRASIL	AMÉRICA DO SUL	SBKP	CAMPINAS	SP	SUDESTE	BRASIL	AMÉRICA DO SUL	DOMÉSTICA	REGULAR	8872	135	4686	498	0	8728520	7220300	942700	572384	245347	49476	62	5391290	397404	0	10938	1181360	103,567	31163
GLO	GOL LINHAS AÉREAS S.A. (EX- VRG LINHAS AÉREAS S.A.)	2020	1	SBBR	BRASÍLIA	DF	CENTRO-OESTE	BRASIL	AMÉRICA DO SUL	SBMO	RIO LARGO	AL	NORDESTE	BRASIL	AMÉRICA DO SUL	DOMÉSTICA	NÃO REGULAR	5985	42	1136	1	0	11430400	8935600	1237400	700190	262801	65692	44	1696050	1493	0	7656	828817	104,45	18983
GLO	GOL LINHAS AÉREAS S.A. (EX- VRG LINHAS AÉREAS S.A.)	2020	1	SBBR	BRASÍLIA	DF	CENTRO-OESTE	BRASIL	AMÉRICA DO SUL	SBMO	RIO LARGO	AL	NORDESTE	BRASIL	AMÉRICA DO SUL	DOMÉSTICA	REGULAR	5980	92	3707	4	0	10722700	8928140	1153680	706332	246550	59720	40	5534550	5972	0	7182	772735	95,9333	20904
GLO	GOL LINHAS AÉREAS S.A. (EX- VRG LINHAS AÉREAS S.A.)	2020	1	SBBR	BRASÍLIA	DF	CENTRO-OESTE	BRASIL	AMÉRICA DO SUL	SBMQ	MACAPÁ	AP	NORTE	BRASIL	AMÉRICA DO SUL	DOMÉSTICA	NÃO REGULAR	2852	50	13999	195	0	6202150	5145010	664759	440455	153063	34276	19	25254200	351780	0	3438	368494	50,6167	16260
GLO	GOL LINHAS AÉREAS S.A. (EX- VRG LINHAS AÉREAS S.A.)	2020	1	SBBR	BRASÍLIA	DF	CENTRO-OESTE	BRASIL	AMÉRICA DO SUL	SBPJ	PALMAS	TO	NORTE	BRASIL	AMÉRICA DO SUL	DOMÉSTICA	REGULAR	7759	171	52294	867	0	6146600	4826100	666015	414467	177687	35454	57	32526900	539274	0	9882	1070800	73,7333	32170
GLO	GOL LINHAS AÉREAS S.A. (EX- VRG LINHAS AÉREAS S.A.)	2020	1	SBBR	BRASÍLIA	DF	CENTRO-OESTE	BRASIL	AMÉRICA DO SUL	SBPV	PORTO VELHO	RO	NORTE	BRASIL	AMÉRICA DO SUL	DOMÉSTICA	REGULAR	5127	101	37204	435	0	10713300	9787440	1171740	859893	262360	59179	31	71022400	830415	0	5612	613800	86,25	28721
GLO	GOL LINHAS AÉREAS S.A. (EX- VRG LINHAS AÉREAS S.A.)	2020	1	SBBR	BRASÍLIA	DF	CENTRO-OESTE	BRASIL	AMÉRICA DO SUL	SBRB	SENA MADUREIRA	AC	NORTE	BRASIL	AMÉRICA DO SUL	DOMÉSTICA	REGULAR	6221	104	30173	913	0	18965500	16316600	2175200	1386440	496579	119992	53	76174500	2556060	0	8377	960781	169,983	32568
GLO	GOL LINHAS AÉREAS S.A. (EX- VRG LINHAS AÉREAS S.A.)	2020	1	SBBR	BRASÍLIA	DF	CENTRO-OESTE	BRASIL	AMÉRICA DO SUL	SBRF	RECIFE	PE	NORDESTE	BRASIL	AMÉRICA DO SUL	DOMÉSTICA	NÃO REGULAR	3189	24	6769	192	0	6529990	5274610	701359	421910	150999	36388	22	11195900	317568	0	3948	424041	54,5167	9147
GLO	GOL LINHAS AÉREAS S.A. (EX- VRG LINHAS AÉREAS S.A.)	2020	1	SBBR	BRASÍLIA	DF	CENTRO-OESTE	BRASIL	AMÉRICA DO SUL	SBRF	RECIFE	PE	NORDESTE	BRASIL	AMÉRICA DO SUL	DOMÉSTICA	REGULAR	10991	145	34335	3436	0	21882400	18179100	2360580	1486240	507576	124050	75	56790100	5683140	0	13230	1427200	195,267	39934
GLO	GOL LINHAS AÉREAS S.A. (EX- VRG LINHAS AÉREAS S.A.)	2020	1	SBBR	BRASÍLIA	DF	CENTRO-OESTE	BRASIL	AMÉRICA DO SUL	SBRJ	RIO DE JANEIRO	RJ	SUDESTE	BRASIL	AMÉRICA DO SUL	DOMÉSTICA	REGULAR	36361	381	9098	342	0	43670800	33743000	5430450	2638100	1300930	279328	301	8442940	317376	0	47059	5851920	528,516	106761
GLO	GOL LINHAS AÉREAS S.A. (EX- VRG LINHAS AÉREAS S.A.)	2020	1	SBBR	BRASÍLIA	DF	CENTRO-OESTE	BRASIL	AMÉRICA DO SUL	SBSG	SÃO GONÇALO DO AMARANTE	RN	NORDESTE	BRASIL	AMÉRICA DO SUL	DOMÉSTICA	NÃO REGULAR	3401	33	1801	1	0	7161920	6023170	764607	473603	159560	38962	22	3189570	1771	0	4044	431747	59,75	10551
GLO	GOL LINHAS AÉREAS S.A. (EX- VRG LINHAS AÉREAS S.A.)	2020	1	SBBR	BRASÍLIA	DF	CENTRO-OESTE	BRASIL	AMÉRICA DO SUL	SBSG	SÃO GONÇALO DO AMARANTE	RN	NORDESTE	BRASIL	AMÉRICA DO SUL	DOMÉSTICA	REGULAR	5399	52	3173	4	0	10126600	9561630	1080190	758906	232241	54901	31	5619380	7084	0	5718	609947	83,2833	20429
GLO	GOL LINHAS AÉREAS S.A. (EX- VRG LINHAS AÉREAS S.A.)	2020	1	SBBR	BRASÍLIA	DF	CENTRO-OESTE	BRASIL	AMÉRICA DO SUL	SBSL	SÃO LUÍS	MA	NORDESTE	BRASIL	AMÉRICA DO SUL	DOMÉSTICA	REGULAR	9541	76	41290	923	0	17076800	14607300	1825500	1210840	414024	93391	61	63215000	1413110	0	11154	1192390	145,867	34038
GLO	GOL LINHAS AÉREAS S.A. (EX- VRG LINHAS AÉREAS S.A.)	2020	1	SBBR	BRASÍLIA	DF	CENTRO-OESTE	BRASIL	AMÉRICA DO SUL	SBSP	SÃO PAULO	SP	SUDESTE	BRASIL	AMÉRICA DO SUL	DOMÉSTICA	IMPRODUTIVO	0	0	0	0	0	0	0	0	0	3847	873	1	0	0	0	0	0	1,75	0
GLO	GOL LINHAS AÉREAS S.A. (EX- VRG LINHAS AÉREAS S.A.)	2020	1	SBBR	BRASÍLIA	DF	CENTRO-OESTE	BRASIL	AMÉRICA DO SUL	SBSP	SÃO PAULO	SP	SUDESTE	BRASIL	AMÉRICA DO SUL	DOMÉSTICA	REGULAR	38971	1873	53185	3559	0	45303300	34021700	4849320	2708020	1255760	249678	286	46430500	3107010	0	51894	5554920	498,2	126127
GLO	GOL LINHAS AÉREAS S.A. (EX- VRG LINHAS AÉREAS S.A.)	2020	1	SBBR	BRASÍLIA	DF	CENTRO-OESTE	BRASIL	AMÉRICA DO SUL	SBSV	SALVADOR	BA	NORDESTE	BRASIL	AMÉRICA DO SUL	DOMÉSTICA	NÃO REGULAR	5881	50	12424	0	0	9348360	6380880	1010860	510914	247263	53165	49	13480000	0	0	8616	931670	90,9	17412
GLO	GOL LINHAS AÉREAS S.A. (EX- VRG LINHAS AÉREAS S.A.)	2020	1	SBBR	BRASÍLIA	DF	CENTRO-OESTE	BRASIL	AMÉRICA DO SUL	SBSV	SALVADOR	BA	NORDESTE	BRASIL	AMÉRICA DO SUL	DOMÉSTICA	REGULAR	7487	125	13700	324	0	9608760	8123400	1031760	656969	253372	53165	49	14864500	351540	0	8856	950935	93,3333	30294
GLO	GOL LINHAS AÉREAS S.A. (EX- VRG LINHAS AÉREAS S.A.)	2020	1	SBBR	BRASÍLIA	DF	CENTRO-OESTE	BRASIL	AMÉRICA DO SUL	SBTE	TERESINA	PI	NORDESTE	BRASIL	AMÉRICA DO SUL	DOMÉSTICA	NÃO REGULAR	1114	8	4323	370	0	1779460	1474940	194414	122561	47947	10592	8	5723650	489880	0	1344	146841	17,05	4699
GLO	GOL LINHAS AÉREAS S.A. (EX- VRG LINHAS AÉREAS S.A.)	2020	1	SBBR	BRASÍLIA	DF	CENTRO-OESTE	BRASIL	AMÉRICA DO SUL	SBTE	TERESINA	PI	NORDESTE	BRASIL	AMÉRICA DO SUL	DOMÉSTICA	REGULAR	8313	94	30115	425	0	14188000	11006400	1521180	904890	346510	78116	59	39872300	562700	0	10716	1148940	126,833	29884
GLO	GOL LINHAS AÉREAS S.A. (EX- VRG LINHAS AÉREAS S.A.)	2020	1	SBBV	BOA VISTA	RR	NORTE	BRASIL	AMÉRICA DO SUL	SBBR	BRASÍLIA	DF	CENTRO-OESTE	BRASIL	AMÉRICA DO SUL	DOMÉSTICA	REGULAR	5238	60	4095	308	0	13990700	13147400	1501950	1071100	337954	77810	31	10278400	773080	0	5574	598388	109,75	29794
GLO	GOL LINHAS AÉREAS S.A. (EX- VRG LINHAS AÉREAS S.A.)	2020	1	SBBV	BOA VISTA	RR	NORTE	BRASIL	AMÉRICA DO SUL	SBEG	MANAUS	AM	NORTE	BRASIL	AMÉRICA DO SUL	DOMÉSTICA	REGULAR	0	0	0	0	0	122388	88830	13028	7682	3477	658	1	656026	0	0	186	19800	1,25	0
GLO	GOL LINHAS AÉREAS S.A. (EX- VRG LINHAS AÉREAS S.A.)	2020	1	SBCA	CASCAVEL	PR	SUL	BRASIL	AMÉRICA DO SUL	SBCT	CURITIBA	PR	SUL	BRASIL	AMÉRICA DO SUL	DOMÉSTICA	REGULAR	0	0	0	0	0	60582	45656	7000	3578	6077	439	1	0	0	0	138	15947	2,38333	0
GLO	GOL LINHAS AÉREAS S.A. (EX- VRG LINHAS AÉREAS S.A.)	2020	1	SBCA	CASCAVEL	PR	SUL	BRASIL	AMÉRICA DO SUL	SBGR	GUARULHOS	SP	SUDESTE	BRASIL	AMÉRICA DO SUL	DOMÉSTICA	REGULAR	7264	116	0	0	0	6077520	5255440	702300	411908	223602	44040	60	0	0	0	8280	956820	94,55	24570
GLO	GOL LINHAS AÉREAS S.A. (EX- VRG LINHAS AÉREAS S.A.)	2020	1	SBCB	CABO FRIO	RJ	SUDESTE	BRASIL	AMÉRICA DO SUL	SBGR	GUARULHOS	SP	SUDESTE	BRASIL	AMÉRICA DO SUL	DOMÉSTICA	REGULAR	3100	102	0	0	0	2195540	1407400	233714	109891	66950	11804	26	0	0	0	4836	514800	29,2333	9579
GLO	GOL LINHAS AÉREAS S.A. (EX- VRG LINHAS AÉREAS S.A.)	2020	1	SBCF	CONFINS	MG	SUDESTE	BRASIL	AMÉRICA DO SUL	SBBE	BELÉM	PA	NORTE	BRASIL	AMÉRICA DO SUL	DOMÉSTICA	REGULAR	0	0	0	0	0	288006	262962	33281	21642	10540	2087	1	79306	0	0	138	15947	4,03333	0
GLO	GOL LINHAS AÉREAS S.A. (EX- VRG LINHAS AÉREAS S.A.)	2020	1	SBCF	CONFINS	MG	SUDESTE	BRASIL	AMÉRICA DO SUL	SBBR	BRASÍLIA	DF	CENTRO-OESTE	BRASIL	AMÉRICA DO SUL	DOMÉSTICA	IMPRODUTIVO	0	0	0	0	0	0	0	0	0	10026	1773	3	0	0	0	0	0	3,71667	0
GLO	GOL LINHAS AÉREAS S.A. (EX- VRG LINHAS AÉREAS S.A.)	2020	1	SBCF	CONFINS	MG	SUDESTE	BRASIL	AMÉRICA DO SUL	SBBR	BRASÍLIA	DF	CENTRO-OESTE	BRASIL	AMÉRICA DO SUL	DOMÉSTICA	REGULAR	15024	346	22465	21070	0	11181700	8879180	1203870	707570	353671	62646	106	13276800	12452400	0	18920	2037150	141,967	48064
GLO	GOL LINHAS AÉREAS S.A. (EX- VRG LINHAS AÉREAS S.A.)	2020	1	SBCF	CONFINS	MG	SUDESTE	BRASIL	AMÉRICA DO SUL	SBCF	CONFINS	MG	SUDESTE	BRASIL	AMÉRICA DO SUL	DOMÉSTICA	IMPRODUTIVO	0	0	0	0	0	0	0	0	0	17126	0	5	0	0	0	372	99000	8,88333	0
GLO	GOL LINHAS AÉREAS S.A. (EX- VRG LINHAS AÉREAS S.A.)	2020	1	SBCF	CONFINS	MG	SUDESTE	BRASIL	AMÉRICA DO SUL	SBGL	RIO DE JANEIRO	RJ	SUDESTE	BRASIL	AMÉRICA DO SUL	DOMÉSTICA	REGULAR	11638	197	9888	13581	0	5202660	4297660	564171	343055	176332	30046	83	3579460	4916320	0	14372	1558630	84,85	46741
GLO	GOL LINHAS AÉREAS S.A. (EX- VRG LINHAS AÉREAS S.A.)	2020	1	SBCF	CONFINS	MG	SUDESTE	BRASIL	AMÉRICA DO SUL	SBGR	GUARULHOS	SP	SUDESTE	BRASIL	AMÉRICA DO SUL	DOMÉSTICA	IMPRODUTIVO	0	0	0	0	0	0	0	0	0	5625	994	2	0	0	0	0	0	3,96667	0
GLO	GOL LINHAS AÉREAS S.A. (EX- VRG LINHAS AÉREAS S.A.)	2020	1	SBCF	CONFINS	MG	SUDESTE	BRASIL	AMÉRICA DO SUL	SBGR	GUARULHOS	SP	SUDESTE	BRASIL	AMÉRICA DO SUL	DOMÉSTICA	REGULAR	21714	581	29039	39160	0	13650600	11224700	1474620	917999	483087	75544	152	14438300	19462500	0	27466	2967220	204,85	120144
GLO	GOL LINHAS AÉREAS S.A. (EX- VRG LINHAS AÉREAS S.A.)	2020	1	SBCF	CONFINS	MG	SUDESTE	BRASIL	AMÉRICA DO SUL	SBMO	RIO LARGO	AL	NORDESTE	BRASIL	AMÉRICA DO SUL	DOMÉSTICA	IMPRODUTIVO	0	0	0	0	0	0	0	0	0	5929	1427	1	0	0	0	0	0	2,2	0
GLO	GOL LINHAS AÉREAS S.A. (EX- VRG LINHAS AÉREAS S.A.)	2020	1	SBCF	CONFINS	MG	SUDESTE	BRASIL	AMÉRICA DO SUL	SBMO	RIO LARGO	AL	NORDESTE	BRASIL	AMÉRICA DO SUL	DOMÉSTICA	NÃO REGULAR	325	0	0	0	0	530844	463775	56508	37601	11769	2854	2	0	0	0	372	39600	4,43333	1975
GLO	GOL LINHAS AÉREAS S.A. (EX- VRG LINHAS AÉREAS S.A.)	2020	1	SBCF	CONFINS	MG	SUDESTE	BRASIL	AMÉRICA DO SUL	SBRF	RECIFE	PE	NORDESTE	BRASIL	AMÉRICA DO SUL	DOMÉSTICA	REGULAR	0	0	0	0	0	299088	287832	31838	22655	7158	1608	1	0	0	0	186	19800	2,41667	0
GLO	GOL LINHAS AÉREAS S.A. (EX- VRG LINHAS AÉREAS S.A.)	2020	1	SBCF	CONFINS	MG	SUDESTE	BRASIL	AMÉRICA DO SUL	SBRJ	RIO DE JANEIRO	RJ	SUDESTE	BRASIL	AMÉRICA DO SUL	DOMÉSTICA	IMPRODUTIVO	0	0	0	0	0	0	0	0	0	6378	1125	3	0	0	0	0	0	3,1	0
GLO	GOL LINHAS AÉREAS S.A. (EX- VRG LINHAS AÉREAS S.A.)	2020	1	SBCF	CONFINS	MG	SUDESTE	BRASIL	AMÉRICA DO SUL	SBRJ	RIO DE JANEIRO	RJ	SUDESTE	BRASIL	AMÉRICA DO SUL	DOMÉSTICA	REGULAR	11928	142	1424	12159	0	5435620	4473000	651955	345661	211946	33000	88	534000	4559620	0	14495	1738550	93,8	25832
GLO	GOL LINHAS AÉREAS S.A. (EX- VRG LINHAS AÉREAS S.A.)	2020	1	SBCF	CONFINS	MG	SUDESTE	BRASIL	AMÉRICA DO SUL	SBSP	SÃO PAULO	SP	SUDESTE	BRASIL	AMÉRICA DO SUL	DOMÉSTICA	IMPRODUTIVO	0	0	0	0	0	0	0	0	0	5773	1048	2	0	0	0	0	0	2,66667	0
GLO	GOL LINHAS AÉREAS S.A. (EX- VRG LINHAS AÉREAS S.A.)	2020	1	SBCF	CONFINS	MG	SUDESTE	BRASIL	AMÉRICA DO SUL	SBSP	SÃO PAULO	SP	SUDESTE	BRASIL	AMÉRICA DO SUL	DOMÉSTICA	REGULAR	23809	855	19041	50783	0	15775000	12475900	1696840	978762	536172	88556	169	9977480	26610300	0	30105	3238320	218,3	63314
GLO	GOL LINHAS AÉREAS S.A. (EX- VRG LINHAS AÉREAS S.A.)	2020	1	SBCF	CONFINS	MG	SUDESTE	BRASIL	AMÉRICA DO SUL	SBSV	SALVADOR	BA	NORDESTE	BRASIL	AMÉRICA DO SUL	DOMÉSTICA	NÃO REGULAR	1332	7	1738	57	0	1375210	1277390	152417	102646	36214	8631	9	1666740	54663	0	1434	158935	14,6667	5401
GLO	GOL LINHAS AÉREAS S.A. (EX- VRG LINHAS AÉREAS S.A.)	2020	1	SBCF	CONFINS	MG	SUDESTE	BRASIL	AMÉRICA DO SUL	SBSV	SALVADOR	BA	NORDESTE	BRASIL	AMÉRICA DO SUL	DOMÉSTICA	REGULAR	4116	30	39886	3814	0	4902410	4079590	524274	358099	123854	26852	28	38270800	3657630	0	5112	546694	47,8333	14012
GLO	GOL LINHAS AÉREAS S.A. (EX- VRG LINHAS AÉREAS S.A.)	2020	1	SBCG	CAMPO GRANDE	MS	CENTRO-OESTE	BRASIL	AMÉRICA DO SUL	SBGR	GUARULHOS	SP	SUDESTE	BRASIL	AMÉRICA DO SUL	DOMÉSTICA	REGULAR	12536	216	21954	1630	0	13661200	11370200	1483520	917418	374704	75281	83	19912300	1478410	0	15062	1635690	148,367	49375
GLO	GOL LINHAS AÉREAS S.A. (EX- VRG LINHAS AÉREAS S.A.)	2020	1	SBCG	CAMPO GRANDE	MS	CENTRO-OESTE	BRASIL	AMÉRICA DO SUL	SBSP	SÃO PAULO	SP	SUDESTE	BRASIL	AMÉRICA DO SUL	DOMÉSTICA	NÃO REGULAR	629	7	1	0	0	667368	564213	71040	44651	16696	3588	4	897	0	0	744	79200	6,08333	2604
GLO	GOL LINHAS AÉREAS S.A. (EX- VRG LINHAS AÉREAS S.A.)	2020	1	SBCG	CAMPO GRANDE	MS	CENTRO-OESTE	BRASIL	AMÉRICA DO SUL	SBSP	SÃO PAULO	SP	SUDESTE	BRASIL	AMÉRICA DO SUL	DOMÉSTICA	REGULAR	8440	187	3166	325	0	8880300	7570680	948672	596737	233182	48438	54	2839900	291525	0	9900	1057640	87,3333	29123
GLO	GOL LINHAS AÉREAS S.A. (EX- VRG LINHAS AÉREAS S.A.)	2020	1	SBCH	CHAPECÓ	SC	SUL	BRASIL	AMÉRICA DO SUL	SBGL	RIO DE JANEIRO	RJ	SUDESTE	BRASIL	AMÉRICA DO SUL	DOMÉSTICA	REGULAR	0	0	0	0	0	197718	163702	21047	13191	5788	1063	1	119056	0	0	186	19800	2,2	0
GLO	GOL LINHAS AÉREAS S.A. (EX- VRG LINHAS AÉREAS S.A.)	2020	1	SBCH	CHAPECÓ	SC	SUL	BRASIL	AMÉRICA DO SUL	SBGR	GUARULHOS	SP	SUDESTE	BRASIL	AMÉRICA DO SUL	DOMÉSTICA	REGULAR	8129	115	6145	86	0	6706540	5860580	733152	469618	206983	38046	51	4500620	64156	0	8990	982829	80,2167	35533
GLO	GOL LINHAS AÉREAS S.A. (EX- VRG LINHAS AÉREAS S.A.)	2020	1	SBCJ	PARAUAPEBAS	PA	NORTE	BRASIL	AMÉRICA DO SUL	SBCF	CONFINS	MG	SUDESTE	BRASIL	AMÉRICA DO SUL	DOMÉSTICA	REGULAR	1343	18	3726	49	0	3162680	2581550	365470	208341	91683	22918	14	6099460	80213	0	1932	223258	35,5	4526
GLO	GOL LINHAS AÉREAS S.A. (EX- VRG LINHAS AÉREAS S.A.)	2020	1	SBCJ	PARAUAPEBAS	PA	NORTE	BRASIL	AMÉRICA DO SUL	SBGL	RIO DE JANEIRO	RJ	SUDESTE	BRASIL	AMÉRICA DO SUL	DOMÉSTICA	REGULAR	234	4	0	0	0														747
GLO	GOL LINHAS AÉREAS S.A. (EX- VRG LINHAS AÉREAS S.A.)	2020	1	SBCN	CALDAS NOVAS	GO	CENTRO-OESTE	BRASIL	AMÉRICA DO SUL	SBGR	GUARULHOS	SP	SUDESTE	BRASIL	AMÉRICA DO SUL	DOMÉSTICA	NÃO REGULAR	809	0	0	0	0	500712	422644	53300	33576	15476	2692	4	0	0	0	744	79200	5,85	3563
GLO	GOL LINHAS AÉREAS S.A. (EX- VRG LINHAS AÉREAS S.A.)	2020	1	SBCN	CALDAS NOVAS	GO	CENTRO-OESTE	BRASIL	AMÉRICA DO SUL	SBKP	CAMPINAS	SP	SUDESTE	BRASIL	AMÉRICA DO SUL	DOMÉSTICA	NÃO REGULAR	0	0	0	0	0	112902	109867	12018	8706	4512	607	1	0	0	0	186	19800	1,63333	0
GLO	GOL LINHAS AÉREAS S.A. (EX- VRG LINHAS AÉREAS S.A.)	2020	1	SBCN	CALDAS NOVAS	GO	CENTRO-OESTE	BRASIL	AMÉRICA DO SUL	SBSP	SÃO PAULO	SP	SUDESTE	BRASIL	AMÉRICA DO SUL	DOMÉSTICA	REGULAR	2252	30	0	0	0	1739480	1547120	199837	121179	61742	12366	18	0	0	0	2532	290899	25,7667	7499
GLO	GOL LINHAS AÉREAS S.A. (EX- VRG LINHAS AÉREAS S.A.)	2020	1	SBCT	CURITIBA	PR	SUL	BRASIL	AMÉRICA DO SUL	SBBR	BRASÍLIA	DF	CENTRO-OESTE	BRASIL	AMÉRICA DO SUL	DOMÉSTICA	REGULAR	7817	175	34360	560	0	10486700	9530260	1146650	789768	282225	62756	58	37177500	605920	0	9692	1059780	112,633	31173
GLO	GOL LINHAS AÉREAS S.A. (EX- VRG LINHAS AÉREAS S.A.)	2020	1	SBCT	CURITIBA	PR	SUL	BRASIL	AMÉRICA DO SUL	SBCF	CONFINS	MG	SUDESTE	BRASIL	AMÉRICA DO SUL	DOMÉSTICA	IMPRODUTIVO	0	0	0	0	0	0	0	0	0	3044	847	1	0	0	0	0	0	1,6	0
GLO	GOL LINHAS AÉREAS S.A. (EX- VRG LINHAS AÉREAS S.A.)	2020	1	SBCT	CURITIBA	PR	SUL	BRASIL	AMÉRICA DO SUL	SBCT	CURITIBA	PR	SUL	BRASIL	AMÉRICA DO SUL	DOMÉSTICA	IMPRODUTIVO	0	0	0	0	0	0	0	0	0	12469	0	3	0	0	0	510	55547	5,85	0
GLO	GOL LINHAS AÉREAS S.A. (EX- VRG LINHAS AÉREAS S.A.)	2020	1	SBCT	CURITIBA	PR	SUL	BRASIL	AMÉRICA DO SUL	SBFL	FLORIANÓPOLIS	SC	SUL	BRASIL	AMÉRICA DO SUL	DOMÉSTICA	REGULAR	0	0	0	0	0	45756	36900	4870	3028	2356	246	1	12546	0	0	186	19800	1,06667	0
GLO	GOL LINHAS AÉREAS S.A. (EX- VRG LINHAS AÉREAS S.A.)	2020	1	SBCT	CURITIBA	PR	SUL	BRASIL	AMÉRICA DO SUL	SBGL	RIO DE JANEIRO	RJ	SUDESTE	BRASIL	AMÉRICA DO SUL	DOMÉSTICA	IMPRODUTIVO	0	0	0	0	0	0	0	0	0	2765	673	1	0	0	0	0	0	1,3	0
GLO	GOL LINHAS AÉREAS S.A. (EX- VRG LINHAS AÉREAS S.A.)	2020	1	SBCT	CURITIBA	PR	SUL	BRASIL	AMÉRICA DO SUL	SBGL	RIO DE JANEIRO	RJ	SUDESTE	BRASIL	AMÉRICA DO SUL	DOMÉSTICA	REGULAR	11828	100	36633	181	0	9594290	7960240	1029340	655712	257405	53167	79	24654000	121813	0	14256	1529520	106,95	50636
GLO	GOL LINHAS AÉREAS S.A. (EX- VRG LINHAS AÉREAS S.A.)	2020	1	SBCT	CURITIBA	PR	SUL	BRASIL	AMÉRICA DO SUL	SBGR	GUARULHOS	SP	SUDESTE	BRASIL	AMÉRICA DO SUL	DOMÉSTICA	REGULAR	22668	704	21919	63	0	10066400	8175510	1113560	667974	424151	57081	159	8050580	22617	0	28040	3101960	194,067	130765
GLO	GOL LINHAS AÉREAS S.A. (EX- VRG LINHAS AÉREAS S.A.)	2020	1	SBCT	CURITIBA	PR	SUL	BRASIL	AMÉRICA DO SUL	SBKP	CAMPINAS	SP	SUDESTE	BRASIL	AMÉRICA DO SUL	DOMÉSTICA	REGULAR	226	14	0	0	0	194742	124593	20730	9986	12093	1047	3	349	0	0	558	59400	5,28333	1052
GLO	GOL LINHAS AÉREAS S.A. (EX- VRG LINHAS AÉREAS S.A.)	2020	1	SBCT	CURITIBA	PR	SUL	BRASIL	AMÉRICA DO SUL	SBRJ	RIO DE JANEIRO	RJ	SUDESTE	BRASIL	AMÉRICA DO SUL	DOMÉSTICA	REGULAR	11027	79	16558	35	0	8383750	7454250	1016040	587854	260714	54080	80	11193200	23660	0	12402	1503090	106,367	26081
GLO	GOL LINHAS AÉREAS S.A. (EX- VRG LINHAS AÉREAS S.A.)	2020	1	SBCT	CURITIBA	PR	SUL	BRASIL	AMÉRICA DO SUL	SBSP	SÃO PAULO	SP	SUDESTE	BRASIL	AMÉRICA DO SUL	DOMÉSTICA	IMPRODUTIVO	0	0	0	0	0	0	0	0	0	5264	331	1	0	0	0	0	0	2,36667	0
GLO	GOL LINHAS AÉREAS S.A. (EX- VRG LINHAS AÉREAS S.A.)	2020	1	SBCT	CURITIBA	PR	SUL	BRASIL	AMÉRICA DO SUL	SBSP	SÃO PAULO	SP	SUDESTE	BRASIL	AMÉRICA DO SUL	DOMÉSTICA	REGULAR	22180	996	18656	3367	0	10751900	7491850	1151310	586784	394030	59249	179	6207570	1114480	0	32483	3478700	179,583	55242
GLO	GOL LINHAS AÉREAS S.A. (EX- VRG LINHAS AÉREAS S.A.)	2020	1	SBCT	CURITIBA	PR	SUL	BRASIL	AMÉRICA DO SUL	SBSV	SALVADOR	BA	NORDESTE	BRASIL	AMÉRICA DO SUL	DOMÉSTICA	NÃO REGULAR	1784	4	2264	11	0	4280220	3221900	457896	257539	92141	23478	13	4088780	19866	0	2370	253547	34,4833	6542
GLO	GOL LINHAS AÉREAS S.A. (EX- VRG LINHAS AÉREAS S.A.)	2020	1	SBCX	CAXIAS DO SUL	RS	SUL	BRASIL	AMÉRICA DO SUL	SBSP	SÃO PAULO	SP	SUDESTE	BRASIL	AMÉRICA DO SUL	DOMÉSTICA	REGULAR	6566	162	9453	70	0	5919650	5029560	684040	404821	191325	42896	56	7241000	53620	0	7728	893032	78,3	26622
GLO	GOL LINHAS AÉREAS S.A. (EX- VRG LINHAS AÉREAS S.A.)	2020	1	SBCY	VÁRZEA GRANDE	MT	CENTRO-OESTE	BRASIL	AMÉRICA DO SUL	SBBR	BRASÍLIA	DF	CENTRO-OESTE	BRASIL	AMÉRICA DO SUL	DOMÉSTICA	NÃO REGULAR	1103	21	835	11	0	1220780	967331	132154	77523	34810	7016	8	732295	9647	0	1392	150694	13,7	4840
GLO	GOL LINHAS AÉREAS S.A. (EX- VRG LINHAS AÉREAS S.A.)	2020	1	SBCY	VÁRZEA GRANDE	MT	CENTRO-OESTE	BRASIL	AMÉRICA DO SUL	SBBR	BRASÍLIA	DF	CENTRO-OESTE	BRASIL	AMÉRICA DO SUL	DOMÉSTICA	REGULAR	5316	92	3224	130	0	5903960	4662130	636179	370960	162944	33326	38	2827450	114010	0	6732	725429	63,7667	21084
GLO	GOL LINHAS AÉREAS S.A. (EX- VRG LINHAS AÉREAS S.A.)	2020	1	SBCY	VÁRZEA GRANDE	MT	CENTRO-OESTE	BRASIL	AMÉRICA DO SUL	SBGR	GUARULHOS	SP	SUDESTE	BRASIL	AMÉRICA DO SUL	DOMÉSTICA	REGULAR	13005	232	16754	1218	0	21218800	17296600	2296890	1391540	558611	117040	88	22282800	1619940	0	15954	1726990	204,717	54178
GLO	GOL LINHAS AÉREAS S.A. (EX- VRG LINHAS AÉREAS S.A.)	2020	1	SBCZ	CRUZEIRO DO SUL	AC	NORTE	BRASIL	AMÉRICA DO SUL	SBBR	BRASÍLIA	DF	CENTRO-OESTE	BRASIL	AMÉRICA DO SUL	DOMÉSTICA	REGULAR	1476	29	3287	2	0														6317
GLO	GOL LINHAS AÉREAS S.A. (EX- VRG LINHAS AÉREAS S.A.)	2020	1	SBCZ	CRUZEIRO DO SUL	AC	NORTE	BRASIL	AMÉRICA DO SUL	SBRB	SENA MADUREIRA	AC	NORTE	BRASIL	AMÉRICA DO SUL	DOMÉSTICA	REGULAR	1171	24	307	0	0	2673470	1567020	303729	125102	84766	17760	30	2127650	1184	0	4516	513087	33,3333	2917
GLO	GOL LINHAS AÉREAS S.A. (EX- VRG LINHAS AÉREAS S.A.)	2020	1	SBDN	PRESIDENTE PRUDENTE	SP	SUDESTE	BRASIL	AMÉRICA DO SUL	SBGL	RIO DE JANEIRO	RJ	SUDESTE	BRASIL	AMÉRICA DO SUL	DOMÉSTICA	REGULAR	0	0	0	0	0	141456	124616	16671	9730	5925	842	1	28628	0	0	168	19800	2,23333	0
GLO	GOL LINHAS AÉREAS S.A. (EX- VRG LINHAS AÉREAS S.A.)	2020	1	SBDN	PRESIDENTE PRUDENTE	SP	SUDESTE	BRASIL	AMÉRICA DO SUL	SBGR	GUARULHOS	SP	SUDESTE	BRASIL	AMÉRICA DO SUL	DOMÉSTICA	REGULAR	3599	77	3420	0	0	2418550	1815230	270764	141562	91230	13676	26	1781040	0	0	4598	514800	39,7833	7364
GLO	GOL LINHAS AÉREAS S.A. (EX- VRG LINHAS AÉREAS S.A.)	2020	1	SBDN	PRESIDENTE PRUDENTE	SP	SUDESTE	BRASIL	AMÉRICA DO SUL	SBSP	SÃO PAULO	SP	SUDESTE	BRASIL	AMÉRICA DO SUL	DOMÉSTICA	REGULAR	4814	175	1843	55	0	2963720	2474400	315487	194123	95459	15934	31	947302	28270	0	5766	613800	36,2	14807
GLO	GOL LINHAS AÉREAS S.A. (EX- VRG LINHAS AÉREAS S.A.)	2020	1	SBEG	MANAUS	AM	NORTE	BRASIL	AMÉRICA DO SUL	SBBE	BELÉM	PA	NORTE	BRASIL	AMÉRICA DO SUL	DOMÉSTICA	REGULAR	3331	32	8415	0	0	5073890	4326970	540120	350072	126183	27279	21	10931100	0	0	3906	415800	43,7667	11261
GLO	GOL LINHAS AÉREAS S.A. (EX- VRG LINHAS AÉREAS S.A.)	2020	1	SBEG	MANAUS	AM	NORTE	BRASIL	AMÉRICA DO SUL	SBBR	BRASÍLIA	DF	CENTRO-OESTE	BRASIL	AMÉRICA DO SUL	DOMÉSTICA	NÃO REGULAR	177	0	1305	0	0	362328	344796	38570	29506	9782	1948	1	2542140	0	0	186	19800	2,88333	567
GLO	GOL LINHAS AÉREAS S.A. (EX- VRG LINHAS AÉREAS S.A.)	2020	1	SBEG	MANAUS	AM	NORTE	BRASIL	AMÉRICA DO SUL	SBBR	BRASÍLIA	DF	CENTRO-OESTE	BRASIL	AMÉRICA DO SUL	DOMÉSTICA	REGULAR	9554	189	49781	2083	0	27503800	24891500	3008460	2085480	698807	151944	78	101569000	4283650	0	14119	1544400	233,983	41527
GLO	GOL LINHAS AÉREAS S.A. (EX- VRG LINHAS AÉREAS S.A.)	2020	1	SBEG	MANAUS	AM	NORTE	BRASIL	AMÉRICA DO SUL	SBCF	CONFINS	MG	SUDESTE	BRASIL	AMÉRICA DO SUL	DOMÉSTICA	REGULAR	0	0	0	0	0	472254	472254	50272	37506	12923	2539	1	0	0	0	186	19800	4,35	0
GLO	GOL LINHAS AÉREAS S.A. (EX- VRG LINHAS AÉREAS S.A.)	2020	1	SBEG	MANAUS	AM	NORTE	BRASIL	AMÉRICA DO SUL	SBEG	MANAUS	AM	NORTE	BRASIL	AMÉRICA DO SUL	DOMÉSTICA	IMPRODUTIVO	3	0	0	0	0	0	0	0	0	10931	0	2	0	0	0	372	39600	3,81667	22
GLO	GOL LINHAS AÉREAS S.A. (EX- VRG LINHAS AÉREAS S.A.)	2020	1	SBEG	MANAUS	AM	NORTE	BRASIL	AMÉRICA DO SUL	SBGL	RIO DE JANEIRO	RJ	SUDESTE	BRASIL	AMÉRICA DO SUL	DOMÉSTICA	REGULAR	5363	100	21623	554	0	16945300	15689800	1803840	1314800	405674	91104	32	66386300	1577240	0	5952	633600	129,917	24427
GLO	GOL LINHAS AÉREAS S.A. (EX- VRG LINHAS AÉREAS S.A.)	2020	1	SBEG	MANAUS	AM	NORTE	BRASIL	AMÉRICA DO SUL	SBGR	GUARULHOS	SP	SUDESTE	BRASIL	AMÉRICA DO SUL	DOMÉSTICA	NÃO REGULAR	68	4	824	0	0	2982880	2478540	320400	228351	71002	16182	6	2222330	0	0	1106	118800	23,5	322
GLO	GOL LINHAS AÉREAS S.A. (EX- VRG LINHAS AÉREAS S.A.)	2020	1	SBEG	MANAUS	AM	NORTE	BRASIL	AMÉRICA DO SUL	SBGR	GUARULHOS	SP	SUDESTE	BRASIL	AMÉRICA DO SUL	DOMÉSTICA	REGULAR	8821	235	65073	0	0	24958000	23337100	2670000	2055010	633460	134850	50	170930000	0	0	9254	990000	204,917	49963
GLO	GOL LINHAS AÉREAS S.A. (EX- VRG LINHAS AÉREAS S.A.)	2020	1	SBEG	MANAUS	AM	NORTE	BRASIL	AMÉRICA DO SUL	SBPV	PORTO VELHO	RO	NORTE	BRASIL	AMÉRICA DO SUL	DOMÉSTICA	REGULAR	4118	46	19573	33	0	3821740	3133800	406809	264048	108099	20547	27	14895100	25113	0	5022	534600	37,5333	18572
GLO	GOL LINHAS AÉREAS S.A. (EX- VRG LINHAS AÉREAS S.A.)	2020	1	SBEG	MANAUS	AM	NORTE	BRASIL	AMÉRICA DO SUL	SBRB	SENA MADUREIRA	AC	NORTE	BRASIL	AMÉRICA DO SUL	DOMÉSTICA	REGULAR	1614	15	3727	0	0	2571260	1859330	273708	151563	64252	13824	12	4293500	0	0	2232	237600	22,6	6793
GLO	GOL LINHAS AÉREAS S.A. (EX- VRG LINHAS AÉREAS S.A.)	2020	1	SBFI	FOZ DO IGUAÇU	PR	SUL	BRASIL	AMÉRICA DO SUL	SBBR	BRASÍLIA	DF	CENTRO-OESTE	BRASIL	AMÉRICA DO SUL	DOMÉSTICA	REGULAR	991	6	0	0	0														3810
GLO	GOL LINHAS AÉREAS S.A. (EX- VRG LINHAS AÉREAS S.A.)	2020	1	SBFI	FOZ DO IGUAÇU	PR	SUL	BRASIL	AMÉRICA DO SUL	SBCT	CURITIBA	PR	SUL	BRASIL	AMÉRICA DO SUL	DOMÉSTICA	REGULAR	3537	30	0	0	0	2644750	2413420	287551	188711	84923	15457	29	0	0	0	4962	539523	31,1833	10671
GLO	GOL LINHAS AÉREAS S.A. (EX- VRG LINHAS AÉREAS S.A.)	2020	1	SBFI	FOZ DO IGUAÇU	PR	SUL	BRASIL	AMÉRICA DO SUL	SBGL	RIO DE JANEIRO	RJ	SUDESTE	BRASIL	AMÉRICA DO SUL	DOMÉSTICA	NÃO REGULAR	3366	23	0	0	0	4757760	3971880	519813	308551	119645	28320	24	0	0	0	4032	440523	45,4333	9043
GLO	GOL LINHAS AÉREAS S.A. (EX- VRG LINHAS AÉREAS S.A.)	2020	1	SBFI	FOZ DO IGUAÇU	PR	SUL	BRASIL	AMÉRICA DO SUL	SBGL	RIO DE JANEIRO	RJ	SUDESTE	BRASIL	AMÉRICA DO SUL	DOMÉSTICA	REGULAR	17458	174	2917	7	0	23201200	20937900	2492110	1681930	571165	128620	109	3442060	8260	0	19662	2111960	207,15	89859
GLO	GOL LINHAS AÉREAS S.A. (EX- VRG LINHAS AÉREAS S.A.)	2020	1	SBFI	FOZ DO IGUAÇU	PR	SUL	BRASIL	AMÉRICA DO SUL	SBGR	GUARULHOS	SP	SUDESTE	BRASIL	AMÉRICA DO SUL	DOMÉSTICA	REGULAR	17344	397	2608	2581	0	16006000	14280500	1764170	1135010	506027	90415	107	2158130	2180940	0	18942	2087780	183,65	75801
GLO	GOL LINHAS AÉREAS S.A. (EX- VRG LINHAS AÉREAS S.A.)	2020	1	SBFI	FOZ DO IGUAÇU	PR	SUL	BRASIL	AMÉRICA DO SUL	SBKP	CAMPINAS	SP	SUDESTE	BRASIL	AMÉRICA DO SUL	DOMÉSTICA	REGULAR	0	0	0	0	0	148614	126242	15820	10115	6897	799	1	43146	0	0	186	19800	2,55	0
GLO	GOL LINHAS AÉREAS S.A. (EX- VRG LINHAS AÉREAS S.A.)	2020	1	SBFI	FOZ DO IGUAÇU	PR	SUL	BRASIL	AMÉRICA DO SUL	SBSV	SALVADOR	BA	NORDESTE	BRASIL	AMÉRICA DO SUL	DOMÉSTICA	NÃO REGULAR	630	2	0	0	0	1639030	1387890	174476	109995	36174	8812	4	0	0	0	744	79200	12,7667	2681
GLO	GOL LINHAS AÉREAS S.A. (EX- VRG LINHAS AÉREAS S.A.)	2020	1	SBFL	FLORIANÓPOLIS	SC	SUL	BRASIL	AMÉRICA DO SUL	SBCT	CURITIBA	PR	SUL	BRASIL	AMÉRICA DO SUL	DOMÉSTICA	REGULAR	0	0	0	0	0	91512	78474	9740	6179	3494	492	2	0	0	0	372	39600	1,73333	0
GLO	GOL LINHAS AÉREAS S.A. (EX- VRG LINHAS AÉREAS S.A.)	2020	1	SBFL	FLORIANÓPOLIS	SC	SUL	BRASIL	AMÉRICA DO SUL	SBGL	RIO DE JANEIRO	RJ	SUDESTE	BRASIL	AMÉRICA DO SUL	DOMÉSTICA	NÃO REGULAR	2677	36	4537	0	0	2818930	2031840	303888	162632	74524	15939	21	3443580	0	0	3714	400388	29,7333	8975
[truncated: 2,234 more rows]
