# Supplementary material for: Air transportation, population density and temperature predict the spread of COVID-19 in Brazil
Source: PeerJ. 2020 Jun 3;8:e9322. doi: 10.7717/peerj.9322 (PMC7275681; doi:10.7717/peerj.9322)
Supplement: Supplemental Information 5 [file peerj-08-9322-s005.csv]

state	date	hour	temperature_Celsius_degrees	relative_air_humidity_percent	radiation_kJ_per_square_meter	precipitation_mm
AC	01/12/2019	21	24.9	95	616.8	30.6
AC	01/12/2019	0	26.6	80	0.000	0.0
AC	01/12/2019	23	23.9	96	1.426	1.2
AC	01/12/2019	1	26.3	82	0.000	0.0
AC	01/12/2019	2	25.1	92	0.000	1.4
AC	01/12/2019	3	24.8	93	0.000	0.8
AC	01/12/2019	4	24.7	93	0.000	0.0
AC	01/12/2019	5	24.6	94	0.000	0.0
AC	01/12/2019	6	24.3	95	0.000	0.0
AC	01/12/2019	7	24.1	95	0.000	0.2
AC	01/12/2019	8	24.1	95	0.000	0.0
AC	01/12/2019	9	24.2	95	0.000	0.0
AC	01/12/2019	22	23.5	96	30.53	48.6
AC	01/12/2019	10	24.1	95	0.162	0.0
AC	01/12/2019	11	24.6	95	118.2	0.0
AC	01/12/2019	12	25.4	91	297.0	0.0
AC	01/12/2019	13	26.0	88	469.7	0.0
AC	01/12/2019	14	27.3	83	868.7	0.0
AC	01/12/2019	15	29.8	74	1809.	0.0
AC	01/12/2019	16	31.9	63	3511.	0.0
AC	01/12/2019	17	31.0	65	2190.	0.0
AC	01/12/2019	18	29.8	77	2009.	0.0
AC	01/12/2019	19	33.0	60	1903.	0.0
AC	01/12/2019	20	33.8	55	2688.	0.0
AC	02/12/2019	14	25.6	85	806.9	0.0
AC	02/12/2019	15	27.0	80	1564.	0.0
AC	02/12/2019	16	28.9	75	2877.	0.0
AC	02/12/2019	17	28.0	76	1944.	0.0
AC	02/12/2019	18	29.5	71	3157.	0.0
AC	02/12/2019	19	29.7	71	2563.	0.0
AC	02/12/2019	20	29.6	69	2181.	0.0
AC	02/12/2019	21	29.1	71	1262.	0.0
AC	02/12/2019	0	23.7	96	0.000	0.8
AC	02/12/2019	1	23.7	96	0.000	1.8
AC	02/12/2019	8	24.1	96	0.000	0.0
AC	02/12/2019	2	23.6	96	0.000	0.0
AC	02/12/2019	22	27.6	77	618.7	0.0
AC	02/12/2019	3	23.6	96	0.000	0.0
AC	02/12/2019	4	24.1	96	0.000	0.0
AC	02/12/2019	5	24.2	96	0.000	0.0
AC	02/12/2019	23	22.4	95	16.21	12.0
AC	02/12/2019	6	24.0	96	0.000	0.0
AC	02/12/2019	7	23.9	96	0.000	0.0
AC	02/12/2019	9	24.1	96	0.000	0.2
AC	02/12/2019	11	24.3	95	78.35	0.0
AC	02/12/2019	10	24.0	95	0.087	0.0
AC	02/12/2019	12	24.9	93	229.4	0.0
AC	02/12/2019	13	25.1	89	438.8	0.0
AC	03/12/2019	3	22.9	96	0.000	4.4
AC	03/12/2019	12	23.3	93	330.5	0.2
AC	03/12/2019	13	24.4	89	690.2	0.0
AC	03/12/2019	4	22.7	96	0.006	1.2
AC	03/12/2019	14	26.4	76	1657.	0.0
AC	03/12/2019	17	30.4	59	3409.	0.0
AC	03/12/2019	18	31.1	57	2879.	0.0
AC	03/12/2019	0	22.6	96	0.055	21.8
AC	03/12/2019	19	30.2	62	1994.	0.0
AC	03/12/2019	20	30.2	58	2559.	0.0
AC	03/12/2019	5	22.7	96	0.000	0.6
AC	03/12/2019	22	28.5	70	947.6	0.0
AC	03/12/2019	21	29.6	62	1603.	0.0
AC	03/12/2019	7	22.5	95	0.000	0.6
AC	03/12/2019	6	22.6	96	0.000	0.2
AC	03/12/2019	23	26.0	81	68.36	0.0
AC	03/12/2019	15	28.8	68	2880.	0.0
AC	03/12/2019	8	22.5	95	0.013	0.0
AC	03/12/2019	2	22.9	96	0.000	6.4
AC	03/12/2019	1	23.0	96	0.000	8.6
AC	03/12/2019	9	22.4	95	0.000	0.0
AC	03/12/2019	10	22.3	95	0.142	0.2
AC	03/12/2019	11	22.7	95	49.33	0.2
AC	03/12/2019	16	29.6	66	3718.	0.0
AC	04/12/2019	5	23.5	94	0.000	0.0
AC	04/12/2019	6	23.6	94	0.000	0.0
AC	04/12/2019	0	24.6	90	0.000	0.0
AC	04/12/2019	7	24.0	91	0.000	0.0
AC	04/12/2019	1	24.2	93	0.000	0.0
AC	04/12/2019	8	24.1	91	0.000	0.0
AC	04/12/2019	10	23.9	93	0.010	0.0
AC	04/12/2019	9	23.9	92	0.000	0.0
AC	04/12/2019	11	24.3	91	65.16	0.0
AC	04/12/2019	12	25.4	85	407.6	0.0
AC	04/12/2019	13	26.5	81	831.3	0.0
AC	04/12/2019	14	27.3	78	1056.	0.0
AC	04/12/2019	2	24.0	94	0.000	0.0
AC	04/12/2019	15	28.4	75	1463.	0.0
AC	04/12/2019	16	29.0	70	1547.	0.0
AC	04/12/2019	17	29.3	72	1442.	0.0
AC	04/12/2019	18	29.2	69	1399.	0.0
AC	04/12/2019	19	30.3	69	1639.	0.0
AC	04/12/2019	20	30.2	68	1662.	0.0
AC	04/12/2019	23	27.1	72	62.12	0.0
AC	04/12/2019	21	30.4	70	1455.	0.0
AC	04/12/2019	3	24.3	91	0.000	0.0
AC	04/12/2019	22	27.8	82	468.0	0.0
AC	04/12/2019	4	23.5	94	0.000	0.0
AC	05/12/2019	1	24.8	88	0.000	0.0
AC	05/12/2019	2	24.6	90	0.000	0.0
AC	05/12/2019	22	30.1	65	675.2	0.0
AC	05/12/2019	3	24.7	90	0.000	0.0
AC	05/12/2019	4	24.8	89	0.000	0.0
AC	05/12/2019	7	24.1	92	0.000	0.0
AC	05/12/2019	5	24.5	90	0.000	0.0
AC	05/12/2019	6	24.3	91	0.000	0.0
AC	05/12/2019	8	23.9	92	0.000	0.0
AC	05/12/2019	9	23.8	93	0.000	0.0
AC	05/12/2019	10	23.3	94	0.301	0.0
AC	05/12/2019	11	24.0	91	110.8	0.0
AC	05/12/2019	12	25.4	84	451.6	0.0
AC	05/12/2019	13	27.7	73	1573.	0.0
AC	05/12/2019	14	29.0	70	2750.	0.0
AC	05/12/2019	15	30.9	64	3042.	0.0
AC	05/12/2019	16	31.0	62	3101.	0.0
AC	05/12/2019	17	31.2	60	2848.	0.0
AC	05/12/2019	18	31.4	60	2186.	0.0
AC	05/12/2019	19	31.5	55	2474.	0.0
AC	05/12/2019	20	31.8	56	2350.	0.0
AC	05/12/2019	21	31.9	55	1549.	0.0
AC	05/12/2019	0	25.0	86	0.000	0.0
AC	05/12/2019	23	27.7	77	39.77	0.0
AC	06/12/2019	22	24.0	87	80.63	0.0
AC	06/12/2019	0	26.1	81	0.000	0.0
AC	06/12/2019	1	25.0	86	0.000	0.0
AC	06/12/2019	23	23.5	89	17.81	0.0
AC	06/12/2019	2	24.5	89	0.000	0.0
AC	06/12/2019	3	23.9	92	0.000	0.0
AC	06/12/2019	5	23.8	94	0.000	0.0
AC	06/12/2019	4	23.6	93	0.000	0.0
AC	06/12/2019	6	24.0	92	0.000	0.0
AC	06/12/2019	7	23.8	93	0.000	0.0
AC	06/12/2019	8	23.8	93	0.000	0.0
AC	06/12/2019	9	23.9	92	0.000	0.0
AC	06/12/2019	10	23.8	93	0.000	0.0
AC	06/12/2019	11	24.3	90	93.07	0.0
AC	06/12/2019	12	25.3	87	456.4	0.0
AC	06/12/2019	13	26.4	81	906.4	0.0
AC	06/12/2019	14	27.4	77	1398.	0.0
AC	06/12/2019	15	27.7	76	1210.	0.0
AC	06/12/2019	16	28.0	75	1241.	0.0
AC	06/12/2019	17	29.6	70	2180.	0.0
AC	06/12/2019	18	29.3	68	1979.	0.0
AC	06/12/2019	19	27.1	83	574.6	0.2
AC	06/12/2019	20	27.0	85	392.5	0.0
AC	06/12/2019	21	26.2	84	219.7	0.0
AC	07/12/2019	22	25.8	88	289.9	0.0
AC	07/12/2019	0	23.2	91	0.000	0.0
AC	07/12/2019	1	23.1	93	0.000	0.0
AC	07/12/2019	2	23.1	94	0.000	0.0
AC	07/12/2019	23	25.2	89	28.74	0.0
AC	07/12/2019	3	23.3	92	0.000	0.0
AC	07/12/2019	8	22.5	94	0.000	0.0
AC	07/12/2019	4	22.9	92	0.000	0.0
AC	07/12/2019	5	22.6	92	0.000	0.0
AC	07/12/2019	6	22.7	92	0.000	0.0
AC	07/12/2019	7	22.5	93	0.000	0.0
AC	07/12/2019	9	22.6	94	0.000	0.0
AC	07/12/2019	10	22.6	94	0.191	0.0
AC	07/12/2019	11	23.4	92	107.5	0.0
AC	07/12/2019	12	24.4	88	518.0	0.0
AC	07/12/2019	13	25.5	84	820.0	0.0
AC	07/12/2019	14	26.9	80	1271.	0.0
AC	07/12/2019	21	26.4	91	362.2	9.2
AC	07/12/2019	15	28.6	72	1929.	0.0
AC	07/12/2019	16	29.2	70	3206.	0.2
AC	07/12/2019	17	29.8	64	2720.	0.0
AC	07/12/2019	18	31.7	63	3232.	0.0
AC	07/12/2019	19	31.2	61	2689.	0.0
AC	07/12/2019	20	29.0	73	1259.	0.0
AC	08/12/2019	16	31.1	64	2468.	0.0
AC	08/12/2019	17	31.0	60	2692.	0.0
AC	08/12/2019	18	30.8	67	1343.	0.0
AC	08/12/2019	19	30.4	63	2826.	0.0
AC	08/12/2019	20	31.0	65	2273.	0.0
AC	08/12/2019	21	31.1	62	1544.	0.0
AC	08/12/2019	22	30.4	69	744.7	0.0
AC	08/12/2019	0	24.2	94	0.000	0.0
AC	08/12/2019	1	24.1	95	0.000	0.0
AC	08/12/2019	23	27.8	74	45.47	0.0
AC	08/12/2019	2	24.0	95	0.000	0.0
AC	08/12/2019	6	24.0	93	0.000	0.0
AC	08/12/2019	3	24.1	95	0.000	0.0
AC	08/12/2019	4	24.7	94	0.000	0.0
AC	08/12/2019	5	24.5	92	0.000	0.0
AC	08/12/2019	7	23.6	94	0.000	0.0
AC	08/12/2019	8	23.4	94	0.000	0.0
AC	08/12/2019	9	23.2	95	0.000	0.0
AC	08/12/2019	10	22.8	95	0.010	0.0
AC	08/12/2019	11	23.6	95	77.89	0.0
AC	08/12/2019	12	25.6	88	182.6	0.0
AC	08/12/2019	13	28.0	74	1278.	0.0
AC	08/12/2019	14	28.8	70	2163.	0.0
AC	08/12/2019	15	30.7	66	3294.	0.2
AC	09/12/2019	5	23.9	94	0.000	0.0
AC	09/12/2019	6	24.3	91	0.000	0.0
AC	09/12/2019	9	24.1	91	0.000	0.0
AC	09/12/2019	10	23.7	91	0.000	0.0
AC	09/12/2019	11	23.6	93	41.35	1.2
AC	09/12/2019	12	24.4	91	360.5	0.0
AC	09/12/2019	13	25.7	88	834.4	0.0
AC	09/12/2019	14	27.9	78	1565.	0.0
AC	09/12/2019	15	28.7	74	2254.	0.0
AC	09/12/2019	16	29.6	67	2402.	0.0
AC	09/12/2019	17	30.2	67	2222.	0.2
AC	09/12/2019	18	30.4	67	2380.	0.0
AC	09/12/2019	19	31.1	63	2314.	0.0
AC	09/12/2019	20	30.2	66	1404.	0.0
AC	09/12/2019	21	30.7	69	1200.	0.0
AC	09/12/2019	0	26.8	78	0.000	0.0
AC	09/12/2019	22	28.7	79	803.3	0.0
AC	09/12/2019	7	24.4	90	0.000	0.0
AC	09/12/2019	1	26.4	80	0.000	0.0
AC	09/12/2019	23	26.5	89	58.43	0.0
AC	09/12/2019	8	24.2	91	0.000	0.0
AC	09/12/2019	2	25.6	84	0.000	0.0
AC	09/12/2019	3	25.3	87	0.000	0.0
AC	09/12/2019	4	24.1	92	0.000	0.0
AC	10/12/2019	1	25.6	92	0.000	0.0
AC	10/12/2019	23	23.5	95	50.52	0.0
AC	10/12/2019	2	25.5	92	0.000	0.0
AC	10/12/2019	3	25.4	94	0.000	0.0
AC	10/12/2019	4	25.1	94	0.000	0.0
AC	10/12/2019	5	24.9	95	0.000	0.0
AC	10/12/2019	7	24.4	95	0.000	0.0
AC	10/12/2019	6	24.5	95	0.000	0.0
AC	10/12/2019	9	24.4	95	0.000	0.0
AC	10/12/2019	8	24.2	95	0.000	0.0
AC	10/12/2019	10	24.2	95	0.029	0.0
AC	10/12/2019	11	25.0	95	124.2	0.0
AC	10/12/2019	12	26.0	88	335.3	0.0
AC	10/12/2019	13	28.1	77	1411.	0.0
AC	10/12/2019	14	28.9	74	1627.	0.0
AC	10/12/2019	15	29.9	70	1866.	0.0
AC	10/12/2019	16	30.8	66	2955.	0.0
AC	10/12/2019	17	24.8	92	1007.	5.6
AC	10/12/2019	18	24.9	89	472.4	5.4
AC	10/12/2019	19	23.5	95	146.1	13.4
AC	10/12/2019	20	23.5	94	187.2	3.4
AC	10/12/2019	22	23.9	93	236.2	0.0
AC	10/12/2019	21	23.8	94	317.3	1.0
AC	10/12/2019	0	25.7	91	0.000	0.0
AC	11/12/2019	22	24.3	89	459.4	0.0
AC	11/12/2019	17	27.8	76	1272.	0.4
AC	11/12/2019	14	25.8	85	714.3	0.0
AC	11/12/2019	0	23.7	95	0.000	0.0
AC	11/12/2019	21	23.9	90	443.3	0.8
AC	11/12/2019	7	23.0	95	0.000	0.0
AC	11/12/2019	1	23.6	95	0.000	0.0
AC	11/12/2019	2	23.6	95	0.000	0.0
AC	11/12/2019	3	23.4	94	0.000	0.0
AC	11/12/2019	4	23.4	93	0.000	0.2
AC	11/12/2019	5	23.2	93	0.000	0.0
AC	11/12/2019	6	22.8	95	0.000	0.0
AC	11/12/2019	8	23.1	95	0.000	0.0
AC	11/12/2019	9	22.9	95	0.000	0.0
AC	11/12/2019	11	23.6	93	80.66	0.0
AC	11/12/2019	10	23.1	95	0.010	0.0
AC	11/12/2019	12	24.1	91	245.3	0.0
AC	11/12/2019	13	25.2	87	537.5	0.0
AC	11/12/2019	20	23.1	93	339.1	4.8
AC	11/12/2019	19	23.0	93	732.9	3.8
AC	11/12/2019	15	26.8	79	1003.	0.0
AC	11/12/2019	16	27.1	79	1192.	0.0
AC	11/12/2019	18	29.3	69	3109.	0.0
AC	11/12/2019	23	23.2	94	86.51	0.0
AC	12/12/2019	11	23.1	95	74.30	0.0
AC	12/12/2019	21	28.2	80	935.6	0.0
AC	12/12/2019	22	27.3	83	491.9	0.0
AC	12/12/2019	4	22.8	95	0.000	0.0
AC	12/12/2019	0	22.9	95	0.000	0.0
AC	12/12/2019	6	22.9	95	0.000	0.0
AC	12/12/2019	2	22.7	96	0.000	0.0
AC	12/12/2019	10	23.1	95	0.155	0.0
AC	12/12/2019	12	24.2	93	433.6	0.0
AC	12/12/2019	13	25.9	86	1254.	0.0
AC	12/12/2019	14	28.0	78	1817.	0.0
AC	12/12/2019	15	28.4	72	2628.	0.0
AC	12/12/2019	23	25.9	86	31.35	0.0
AC	12/12/2019	16	29.7	71	2249.	0.0
AC	12/12/2019	17	30.4	64	2830.	0.0
AC	12/12/2019	18	30.2	65	2893.	0.0
AC	12/12/2019	19	26.6	86	977.2	1.0
AC	12/12/2019	20	27.7	77	1029.	0.0
AC	12/12/2019	7	22.8	95	0.000	0.0
AC	12/12/2019	8	22.9	95	0.000	0.0
AC	12/12/2019	1	22.8	95	0.000	0.0
AC	12/12/2019	3	22.8	96	0.000	0.0
AC	12/12/2019	5	22.7	95	0.000	0.0
AC	12/12/2019	9	22.9	95	0.006	0.0
AC	13/12/2019	1	24.7	92	0.000	0.0
AC	13/12/2019	22	24.7	91	329.1	0.0
AC	13/12/2019	21	25.7	84	497.1	0.0
AC	13/12/2019	0	25.4	91	0.000	0.0
AC	13/12/2019	23	23.8	94	66.90	0.0
AC	13/12/2019	2	24.6	93	0.000	0.0
AC	13/12/2019	3	24.5	94	0.000	0.0
AC	13/12/2019	4	25.1	95	0.000	0.0
AC	13/12/2019	5	22.6	92	0.016	0.4
AC	13/12/2019	6	22.7	95	0.000	1.0
AC	13/12/2019	7	22.9	94	0.000	0.0
AC	13/12/2019	8	22.8	92	0.000	0.2
AC	13/12/2019	9	22.3	95	0.000	17.6
AC	13/12/2019	10	21.9	96	0.000	16.2
AC	13/12/2019	11	22.2	96	4.949	8.0
AC	13/12/2019	12	22.5	96	35.02	6.4
AC	13/12/2019	13	22.5	96	44.97	5.6
AC	13/12/2019	14	23.1	95	252.9	2.2
AC	13/12/2019	15	23.9	89	583.9	0.0
AC	13/12/2019	16	25.0	87	726.5	0.0
AC	13/12/2019	17	25.1	88	552.2	0.0
AC	13/12/2019	18	24.8	88	552.2	0.0
AC	13/12/2019	19	25.8	84	683.4	0.0
AC	13/12/2019	20	25.5	84	546.4	0.0
AC	14/12/2019	21	29.1	72	1137.	0.0
AC	14/12/2019	22	27.3	79	563.5	0.0
AC	14/12/2019	0	23.6	95	0.000	0.0
AC	14/12/2019	1	23.9	95	0.000	0.0
AC	14/12/2019	7	23.6	94	0.000	0.0
AC	14/12/2019	23	26.5	85	55.33	0.0
AC	14/12/2019	2	23.8	95	0.000	0.0
AC	14/12/2019	3	23.8	94	0.000	0.0
AC	14/12/2019	4	23.7	94	0.000	0.0
AC	14/12/2019	5	23.5	95	0.000	0.0
AC	14/12/2019	6	23.6	95	0.000	0.0
AC	14/12/2019	8	23.6	94	0.000	0.0
AC	14/12/2019	9	22.9	94	0.000	0.4
AC	14/12/2019	10	22.6	94	0.000	0.4
AC	14/12/2019	11	22.9	94	42.54	0.0
AC	14/12/2019	12	23.6	92	235.3	0.0
AC	14/12/2019	13	24.0	90	521.3	0.0
AC	14/12/2019	14	25.6	82	1218.	0.0
AC	14/12/2019	15	26.7	76	1918.	0.0
AC	14/12/2019	16	27.7	72	3093.	0.0
AC	14/12/2019	17	29.1	70	2428.	0.0
AC	14/12/2019	18	30.0	67	3111.	0.0
AC	14/12/2019	19	31.1	59	3112.	0.0
AC	14/12/2019	20	31.2	56	2219.	0.0
AC	15/12/2019	21	25.8	82	657.6	0.0
AC	15/12/2019	22	25.5	86	479.0	0.0
AC	15/12/2019	0	25.5	87	0.000	0.0
AC	15/12/2019	1	25.2	88	0.000	0.0
AC	15/12/2019	2	24.5	91	0.000	0.0
AC	15/12/2019	23	24.7	90	98.13	0.0
AC	15/12/2019	3	24.2	93	0.000	0.0
AC	15/12/2019	7	24.2	94	0.000	0.0
AC	15/12/2019	4	23.9	94	0.000	0.0
AC	15/12/2019	5	24.1	95	0.000	0.0
AC	15/12/2019	6	24.0	94	0.000	0.0
AC	15/12/2019	8	24.5	92	0.000	0.0
AC	15/12/2019	9	24.2	93	0.000	0.0
AC	15/12/2019	10	24.1	94	0.000	0.0
AC	15/12/2019	11	24.4	93	72.42	0.0
AC	15/12/2019	12	25.3	89	355.6	0.0
AC	15/12/2019	13	26.7	83	1128.	0.0
AC	15/12/2019	14	27.6	78	1810.	0.0
AC	15/12/2019	15	28.3	74	1905.	0.0
AC	15/12/2019	16	31.1	61	2091.	0.0
AC	15/12/2019	17	31.3	65	2292.	0.0
AC	15/12/2019	18	27.1	81	897.2	0.0
AC	15/12/2019	19	23.7	95	126.8	18.4
AC	15/12/2019	20	25.5	93	358.9	0.2
AC	16/12/2019	21	28.3	70	635.0	0.0
AC	16/12/2019	0	24.4	91	0.000	0.0
AC	16/12/2019	1	24.0	91	0.000	0.0
AC	16/12/2019	22	28.5	70	684.0	0.0
AC	16/12/2019	2	23.8	92	0.000	0.0
AC	16/12/2019	23	25.4	90	98.78	0.0
AC	16/12/2019	3	23.5	93	0.000	0.0
AC	16/12/2019	8	23.4	95	0.000	0.2
AC	16/12/2019	4	23.2	95	0.000	0.0
AC	16/12/2019	5	23.3	95	0.000	0.0
AC	16/12/2019	6	23.3	95	0.000	0.0
AC	16/12/2019	7	23.4	95	0.000	0.6
AC	16/12/2019	9	23.5	95	0.000	0.0
AC	16/12/2019	10	23.7	95	0.068	0.0
AC	16/12/2019	11	23.9	94	62.93	0.0
AC	16/12/2019	12	24.5	91	334.9	0.0
AC	16/12/2019	13	24.5	90	386.6	0.0
AC	16/12/2019	14	24.2	89	437.3	0.8
AC	16/12/2019	15	25.5	83	1067.	0.0
AC	16/12/2019	16	26.4	80	1433.	0.0
AC	16/12/2019	17	28.1	73	1653.	0.0
AC	16/12/2019	18	28.0	73	1902.	0.0
AC	16/12/2019	19	29.2	66	2789.	0.0
AC	16/12/2019	20	28.8	67	1106.	0.0
AC	17/12/2019	7	24.4	92	0.000	0.0
AC	17/12/2019	21	29.1	73	1249.	0.0
AC	17/12/2019	0	24.6	93	0.000	0.0
AC	17/12/2019	22	28.2	79	842.7	0.0
AC	17/12/2019	23	26.2	91	139.9	0.0
AC	17/12/2019	1	24.5	94	0.000	0.0
AC	17/12/2019	2	25.0	91	0.000	0.0
AC	17/12/2019	3	24.7	91	0.000	0.0
AC	17/12/2019	4	25.1	89	0.000	0.0
AC	17/12/2019	8	23.8	93	0.000	0.0
AC	17/12/2019	5	25.0	89	0.000	0.0
AC	17/12/2019	6	24.8	89	0.000	0.0
AC	17/12/2019	9	23.6	94	0.000	0.0
AC	17/12/2019	10	23.5	95	0.023	0.0
AC	17/12/2019	11	24.2	95	89.10	0.0
AC	17/12/2019	12	25.5	87	399.8	0.0
AC	17/12/2019	13	27.5	78	975.6	0.0
AC	17/12/2019	14	29.0	71	1950.	0.0
AC	17/12/2019	15	30.4	70	2279.	0.0
AC	17/12/2019	16	29.5	76	2147.	0.0
AC	17/12/2019	17	24.6	91	469.4	7.6
AC	17/12/2019	18	25.8	87	555.4	0.0
AC	17/12/2019	19	25.9	88	765.0	0.4
AC	17/12/2019	20	27.3	76	960.0	0.0
AC	18/12/2019	21	25.0	89	507.5	0.6
AC	18/12/2019	0	25.5	89	0.000	0.0
AC	18/12/2019	22	24.2	90	254.8	0.0
AC	18/12/2019	1	24.7	94	0.000	0.0
AC	18/12/2019	23	23.7	91	48.80	0.0
AC	18/12/2019	2	24.4	94	0.000	0.0
AC	18/12/2019	7	23.4	95	0.000	0.0
AC	18/12/2019	3	24.3	91	0.000	0.0
AC	18/12/2019	4	23.8	94	0.000	0.0
AC	18/12/2019	5	23.9	95	0.000	0.0
AC	18/12/2019	6	23.4	95	0.000	0.0
AC	18/12/2019	8	23.7	95	0.000	0.0
AC	18/12/2019	9	23.8	95	0.000	0.0
AC	18/12/2019	10	23.7	95	0.000	0.0
AC	18/12/2019	11	24.2	95	58.50	0.0
AC	18/12/2019	12	25.0	87	314.9	0.0
AC	18/12/2019	13	25.6	85	602.7	0.0
AC	18/12/2019	14	27.1	79	1151.	0.0
AC	18/12/2019	15	26.7	79	1474.	0.0
AC	18/12/2019	16	24.2	95	339.3	24.6
AC	18/12/2019	17	25.3	93	442.0	0.4
AC	18/12/2019	18	27.1	89	852.9	0.4
AC	18/12/2019	19	27.6	79	1205.	0.0
AC	18/12/2019	20	25.2	89	553.8	0.6
AC	19/12/2019	19	28.5	78	1370.	0.0
AC	19/12/2019	20	26.3	79	784.2	0.0
AC	19/12/2019	21	24.5	89	153.6	0.0
AC	19/12/2019	7	22.8	95	0.000	0.0
AC	19/12/2019	0	23.6	92	0.000	0.0
AC	19/12/2019	1	23.6	92	0.000	0.0
AC	19/12/2019	22	24.7	90	192.7	0.0
AC	19/12/2019	23	24.5	91	76.47	0.0
AC	19/12/2019	2	23.3	93	0.000	0.0
AC	19/12/2019	3	23.1	95	0.000	0.0
AC	19/12/2019	4	23.1	95	0.000	0.0
AC	19/12/2019	5	23.0	95	0.000	0.0
AC	19/12/2019	6	23.1	95	0.000	0.0
AC	19/12/2019	8	22.8	96	0.000	0.0
AC	19/12/2019	9	22.7	96	0.000	0.0
AC	19/12/2019	10	22.7	95	0.000	0.0
AC	19/12/2019	11	22.9	95	75.86	0.0
AC	19/12/2019	12	23.5	91	313.5	0.0
AC	19/12/2019	13	24.6	87	604.1	0.0
AC	19/12/2019	14	25.0	82	826.5	0.0
AC	19/12/2019	15	28.8	73	2921.	0.0
AC	19/12/2019	16	28.2	71	2184.	0.0
AC	19/12/2019	17	27.1	84	1443.	0.2
AC	19/12/2019	18	27.8	81	1939.	1.4
AC	20/12/2019	5	23.7	93	0.000	0.0
AC	20/12/2019	6	23.6	92	0.155	0.0
AC	20/12/2019	8	22.9	94	0.000	0.0
AC	20/12/2019	9	22.8	95	0.000	0.0
AC	20/12/2019	10	22.9	95	0.000	0.0
AC	20/12/2019	11	23.2	95	58.94	0.0
AC	20/12/2019	12	23.8	92	347.7	0.0
AC	20/12/2019	13	25.6	80	947.8	0.0
AC	20/12/2019	14	25.7	81	881.8	0.0
AC	20/12/2019	15	27.0	74	1264.	0.0
AC	20/12/2019	16	28.2	68	1820.	0.0
AC	20/12/2019	17	29.8	63	3720.	0.0
AC	20/12/2019	18	30.1	64	4118.	0.0
AC	20/12/2019	19	30.7	60	2130.	0.0
AC	20/12/2019	20	30.4	64	2247.	0.0
AC	20/12/2019	21	30.5	59	1303.	0.0
AC	20/12/2019	22	29.5	67	832.4	0.0
AC	20/12/2019	0	24.2	92	0.000	0.0
AC	20/12/2019	23	25.9	87	107.0	0.0
AC	20/12/2019	7	23.2	93	0.000	0.0
AC	20/12/2019	1	24.1	93	0.000	0.0
AC	20/12/2019	2	24.3	93	0.000	0.0
AC	20/12/2019	3	24.2	94	0.000	0.8
AC	20/12/2019	4	24.0	93	0.000	0.0
AC	21/12/2019	2	24.3	93	0.000	0.0
AC	21/12/2019	9	23.7	95	0.000	0.0
AC	21/12/2019	3	23.9	94	0.000	0.0
AC	21/12/2019	4	23.8	94	0.000	0.0
AC	21/12/2019	10	23.7	95	0.191	0.0
AC	21/12/2019	5	23.5	95	0.000	0.0
AC	21/12/2019	6	23.7	95	0.000	0.0
AC	21/12/2019	7	23.5	95	0.000	0.0
AC	21/12/2019	8	23.6	95	0.000	0.0
AC	21/12/2019	11	24.3	93	100.6	0.0
AC	21/12/2019	12	25.6	88	453.6	0.0
AC	21/12/2019	13	27.5	80	890.6	0.0
AC	21/12/2019	14	29.4	67	2400.	0.0
AC	21/12/2019	15	29.2	72	2321.	0.0
AC	21/12/2019	16	30.6	65	2776.	0.0
AC	21/12/2019	17	31.2	65	2947.	0.0
AC	21/12/2019	18	32.5	58	3375.	0.0
AC	21/12/2019	19	31.8	62	2348.	0.0
AC	21/12/2019	20	28.3	76	1719.	0.0
AC	21/12/2019	21	28.6	71	1642.	0.0
AC	21/12/2019	22	28.2	68	681.8	0.0
AC	21/12/2019	0	25.1	91	0.000	0.0
AC	21/12/2019	1	24.6	92	0.000	0.0
AC	21/12/2019	23	27.4	76	173.4	0.0
AC	22/12/2019	0	26.9	81	0.000	0.0
AC	22/12/2019	1	26.0	87	0.000	0.0
AC	22/12/2019	23	22.9	96	21.19	0.2
AC	22/12/2019	2	25.9	87	0.000	0.0
AC	22/12/2019	3	24.9	92	0.000	0.0
AC	22/12/2019	4	24.9	90	0.000	0.0
AC	22/12/2019	7	24.4	94	0.000	0.0
AC	22/12/2019	5	24.4	92	0.000	0.0
AC	22/12/2019	8	24.5	93	0.000	0.0
AC	22/12/2019	6	24.3	93	0.000	0.0
AC	22/12/2019	9	24.2	93	0.000	0.0
AC	22/12/2019	10	24.2	95	0.000	0.0
AC	22/12/2019	11	24.9	93	89.74	0.0
AC	22/12/2019	12	26.4	82	512.1	0.0
AC	22/12/2019	13	28.0	75	1155.	0.0
AC	22/12/2019	14	28.0	75	1419.	0.0
AC	22/12/2019	15	30.0	67	1936.	0.0
AC	22/12/2019	16	30.0	70	2980.	0.0
AC	22/12/2019	17	31.6	64	2987.	0.0
AC	22/12/2019	18	30.5	64	2499.	0.0
AC	22/12/2019	19	24.1	87	1030.	3.2
AC	22/12/2019	20	23.0	96	67.34	65.0
AC	22/12/2019	21	22.8	96	32.37	16.0
AC	22/12/2019	22	23.0	96	49.13	1.2
AC	23/12/2019	21	30.6	62	1632.	0.0
AC	23/12/2019	22	29.3	67	827.7	0.0
AC	23/12/2019	0	22.8	96	0.010	0.0
AC	23/12/2019	1	22.9	96	0.326	0.0
AC	23/12/2019	23	26.6	86	153.9	0.0
AC	23/12/2019	2	22.7	96	0.000	0.0
AC	23/12/2019	3	22.6	96	0.000	0.0
AC	23/12/2019	4	22.4	96	0.000	0.0
AC	23/12/2019	5	22.4	96	0.000	0.0
AC	23/12/2019	6	22.4	96	0.000	0.0
AC	23/12/2019	10	22.4	96	0.120	0.0
AC	23/12/2019	7	22.4	96	0.000	0.0
AC	23/12/2019	8	22.6	96	0.000	0.0
AC	23/12/2019	9	22.3	96	0.000	0.0
AC	23/12/2019	11	22.8	96	81.94	0.0
AC	23/12/2019	12	23.4	96	318.0	0.0
AC	23/12/2019	13	24.7	87	735.1	0.0
AC	23/12/2019	14	25.1	83	1053.	0.0
AC	23/12/2019	15	26.5	81	1530.	0.0
AC	23/12/2019	16	27.7	73	1936.	0.0
AC	23/12/2019	17	29.3	70	3103.	0.0
AC	23/12/2019	18	29.9	65	2331.	0.0
AC	23/12/2019	19	31.1	67	1651.	0.0
AC	23/12/2019	20	30.9	64	2419.	0.0
AC	24/12/2019	0	25.7	91	0.000	0.0
AC	24/12/2019	21	24.7	92	171.7	23.2
AC	24/12/2019	22	24.7	92	255.8	0.0
AC	24/12/2019	23	24.5	94	106.1	0.0
AC	24/12/2019	1	25.5	92	0.000	0.0
AC	24/12/2019	8	24.2	93	0.000	0.0
AC	24/12/2019	2	25.3	93	0.000	0.0
AC	24/12/2019	3	24.8	93	0.000	0.2
AC	24/12/2019	4	24.5	95	0.000	0.2
AC	24/12/2019	5	24.7	94	0.000	0.0
AC	24/12/2019	6	24.7	92	0.000	0.0
AC	24/12/2019	7	24.4	93	0.000	0.0
AC	24/12/2019	9	24.3	93	0.000	0.0
AC	24/12/2019	10	24.0	94	0.000	0.0
AC	24/12/2019	11	24.3	94	34.98	0.0
AC	24/12/2019	12	25.0	91	194.0	0.0
AC	24/12/2019	13	26.2	85	750.2	0.0
AC	24/12/2019	14	27.4	79	1055.	0.0
AC	24/12/2019	15	27.2	81	982.0	0.0
AC	24/12/2019	16	28.0	77	1293.	0.0
AC	24/12/2019	17	29.3	70	2065.	0.0
AC	24/12/2019	18	30.2	68	2751.	0.0
AC	24/12/2019	19	30.0	69	2327.	0.0
AC	24/12/2019	20	25.8	88	1415.	0.8
AC	25/12/2019	21	31.5	58	1311.	0.0
AC	25/12/2019	22	29.9	69	778.4	0.0
AC	25/12/2019	0	24.1	95	0.000	0.0
AC	25/12/2019	1	24.1	95	0.000	0.0
AC	25/12/2019	23	27.0	85	118.4	0.0
AC	25/12/2019	2	24.2	95	0.000	0.0
AC	25/12/2019	3	24.4	95	0.000	0.0
AC	25/12/2019	4	24.1	95	0.000	0.0
AC	25/12/2019	5	24.0	95	0.000	0.0
AC	25/12/2019	10	23.1	96	0.000	0.0
AC	25/12/2019	6	23.6	95	0.000	0.0
AC	25/12/2019	7	23.2	95	0.000	0.0
AC	25/12/2019	8	23.1	95	0.000	0.2
AC	25/12/2019	9	22.8	95	0.000	0.0
AC	25/12/2019	11	23.1	95	83.82	0.0
AC	25/12/2019	12	24.2	89	173.1	0.0
AC	25/12/2019	13	26.5	81	916.5	0.0
AC	25/12/2019	14	28.0	77	2244.	0.0
AC	25/12/2019	15	29.0	70	3115.	0.0
AC	25/12/2019	16	30.1	65	3223.	0.0
AC	25/12/2019	17	31.1	60	3418.	0.0
AC	25/12/2019	18	31.0	59	3108.	0.0
AC	25/12/2019	19	32.1	61	2883.	0.0
AC	25/12/2019	20	32.9	54	2530.	0.0
AC	26/12/2019	21	28.9	76	812.8	0.0
AC	26/12/2019	22	28.4	82	434.2	0.0
AC	26/12/2019	23	26.7	90	81.77	0.0
AC	26/12/2019	0	26.1	90	0.000	0.0
AC	26/12/2019	1	25.7	92	0.000	0.0
AC	26/12/2019	2	25.5	92	0.000	0.0
AC	26/12/2019	3	25.9	93	0.000	0.0
AC	26/12/2019	4	26.1	87	0.000	0.0
AC	26/12/2019	5	25.5	90	0.000	0.0
AC	26/12/2019	9	24.8	94	0.003	0.0
AC	26/12/2019	6	25.1	93	0.000	0.0
AC	26/12/2019	7	25.0	94	0.000	0.0
AC	26/12/2019	8	25.1	94	0.000	0.0
AC	26/12/2019	10	24.1	94	0.000	0.0
AC	26/12/2019	11	24.6	95	62.49	0.0
AC	26/12/2019	12	26.6	84	256.8	0.0
AC	26/12/2019	13	28.4	74	864.7	0.0
AC	26/12/2019	14	30.5	71	1932.	0.0
AC	26/12/2019	15	29.8	68	2195.	0.0
AC	26/12/2019	16	30.1	71	1665.	0.0
AC	26/12/2019	17	30.4	65	2672.	0.0
AC	26/12/2019	18	30.2	70	1174.	0.0
AC	26/12/2019	19	30.2	73	1330.	0.0
AC	26/12/2019	20	29.4	76	1158.	0.0
AC	27/12/2019	0	26.2	92	0.000	0.0
AC	27/12/2019	22	27.9	82	434.0	0.0
AC	27/12/2019	1	25.9	92	0.000	0.0
AC	27/12/2019	2	25.8	93	0.000	0.0
AC	27/12/2019	3	26.1	90	0.000	0.0
AC	27/12/2019	10	24.0	94	0.000	0.0
AC	27/12/2019	4	24.9	91	0.000	0.0
AC	27/12/2019	5	24.5	92	0.000	0.0
AC	27/12/2019	6	24.3	94	0.000	0.0
AC	27/12/2019	7	24.6	93	0.000	0.0
AC	27/12/2019	8	24.5	91	0.000	0.0
AC	27/12/2019	9	24.5	92	0.000	0.0
AC	27/12/2019	11	24.4	94	61.97	0.0
AC	27/12/2019	12	26.3	84	213.0	0.0
AC	27/12/2019	13	28.5	74	948.0	0.0
AC	27/12/2019	14	30.0	68	2721.	0.0
AC	27/12/2019	15	30.4	70	2727.	0.0
AC	27/12/2019	16	31.5	66	2439.	0.0
AC	27/12/2019	17	32.2	59	3578.	0.0
AC	27/12/2019	18	27.8	77	1880.	0.0
AC	27/12/2019	19	27.9	74	1072.	0.0
AC	27/12/2019	20	27.9	76	772.6	0.0
AC	27/12/2019	21	28.5	76	744.0	0.0
AC	27/12/2019	23	26.6	86	94.71	0.0
AC	28/12/2019	0	25.7	92	0.000	0.0
AC	28/12/2019	1	25.6	91	0.000	0.0
AC	28/12/2019	21	27.7	75	1262.	0.0
AC	28/12/2019	2	25.1	93	0.000	0.0
AC	28/12/2019	3	25.8	92	0.000	0.0
AC	28/12/2019	4	25.6	89	0.000	0.0
AC	28/12/2019	5	25.3	91	0.000	0.0
AC	28/12/2019	12	25.4	87	441.0	0.0
AC	28/12/2019	6	25.1	91	0.000	0.0
AC	28/12/2019	7	24.8	92	0.000	0.0
AC	28/12/2019	8	24.6	92	0.000	0.0
AC	28/12/2019	9	24.4	93	0.000	0.0
AC	28/12/2019	10	24.3	93	0.000	0.0
AC	28/12/2019	11	24.6	91	119.1	0.0
AC	28/12/2019	13	26.7	79	1055.	0.0
AC	28/12/2019	14	27.9	75	1510.	0.0
AC	28/12/2019	15	28.9	70	1812.	0.0
AC	28/12/2019	16	29.5	68	1516.	0.0
AC	28/12/2019	17	30.3	62	2503.	0.0
AC	28/12/2019	18	31.0	64	2952.	0.0
AC	28/12/2019	19	32.0	60	2679.	0.0
AC	28/12/2019	20	31.4	60	2478.	0.0
AC	28/12/2019	22	24.6	95	116.9	13.0
AC	28/12/2019	23	24.3	95	21.94	0.6
AC	29/12/2019	0	24.3	95	0.000	0.0
AC	29/12/2019	23	25.0	94	28.36	0.2
AC	29/12/2019	1	24.3	95	0.000	0.0
AC	29/12/2019	2	23.9	95	0.000	0.0
AC	29/12/2019	3	23.7	95	0.000	0.0
AC	29/12/2019	4	23.5	95	0.000	0.0
AC	29/12/2019	5	23.4	95	0.000	0.0
AC	29/12/2019	6	23.5	95	0.000	0.0
AC	29/12/2019	10	23.5	95	0.000	0.2
AC	29/12/2019	7	23.7	95	0.003	0.2
AC	29/12/2019	8	23.6	95	0.000	0.2
AC	29/12/2019	9	23.5	95	0.000	1.0
AC	29/12/2019	11	23.8	95	31.95	0.0
AC	29/12/2019	12	24.2	94	140.1	0.0
AC	29/12/2019	13	25.1	89	579.5	0.0
AC	29/12/2019	14	25.4	87	967.9	0.0
AC	29/12/2019	15	27.1	80	1618.	0.0
AC	29/12/2019	16	27.8	72	2427.	0.0
AC	29/12/2019	17	28.5	72	1884.	0.0
AC	29/12/2019	21	25.6	90	338.9	3.0
AC	29/12/2019	18	29.6	66	3306.	0.0
AC	29/12/2019	19	29.6	66	2919.	0.0
AC	29/12/2019	20	27.9	76	1888.	0.0
AC	29/12/2019	22	24.8	94	90.91	1.4
AC	30/12/2019	22	29.7	67	885.3	0.0
AC	30/12/2019	0	25.0	93	0.000	0.0
AC	30/12/2019	23	25.9	89	156.2	0.2
AC	30/12/2019	8	22.8	93	0.000	0.0
AC	30/12/2019	1	24.1	91	0.000	0.0
AC	30/12/2019	2	23.8	92	0.000	0.0
AC	30/12/2019	3	23.6	93	0.000	0.0
AC	30/12/2019	4	23.3	94	0.000	0.0
AC	30/12/2019	5	23.2	94	0.000	0.0
AC	30/12/2019	6	23.0	94	0.000	0.0
AC	30/12/2019	7	22.9	93	0.000	0.0
AC	30/12/2019	9	22.7	93	0.000	0.0
AC	30/12/2019	10	22.7	94	0.000	0.0
AC	30/12/2019	11	22.8	93	43.75	0.0
AC	30/12/2019	12	23.6	91	316.7	0.0
AC	30/12/2019	13	24.6	87	705.3	0.0
AC	30/12/2019	14	25.8	79	1042.	0.0
AC	30/12/2019	15	25.2	85	1132.	0.0
AC	30/12/2019	16	25.6	86	1248.	0.6
AC	30/12/2019	17	26.4	84	1418.	0.4
AC	30/12/2019	18	28.3	72	1981.	0.0
AC	30/12/2019	19	28.4	72	2373.	0.0
AC	30/12/2019	20	29.9	65	2285.	1.2
AC	30/12/2019	21	30.7	61	1301.	0.0
AC	31/12/2019	22	24.8	91	756.2	9.8
AC	31/12/2019	0	25.1	93	0.000	0.0
AC	31/12/2019	1	24.9	94	0.000	0.0
AC	31/12/2019	23	25.1	92	106.4	0.4
AC	31/12/2019	2	24.6	94	0.000	0.0
AC	31/12/2019	4	24.1	95	0.000	0.0
AC	31/12/2019	3	24.4	95	0.000	0.0
AC	31/12/2019	5	23.8	94	0.000	0.0
AC	31/12/2019	6	23.5	95	0.000	0.0
AC	31/12/2019	7	23.2	95	0.000	0.0
AC	31/12/2019	8	23.3	95	0.000	0.0
AC	31/12/2019	10	22.7	95	0.000	0.0
AC	31/12/2019	9	23.1	95	0.000	0.0
AC	31/12/2019	11	23.6	95	61.49	0.0
AC	31/12/2019	12	25.1	88	387.8	0.0
AC	31/12/2019	13	26.8	82	924.6	0.0
AC	31/12/2019	14	28.7	73	2279.	0.0
AC	31/12/2019	15	29.7	68	2664.	0.0
AC	31/12/2019	16	26.1	85	2439.	1.0
AC	31/12/2019	17	27.2	79	1007.	0.0
AC	31/12/2019	18	29.6	73	3115.	1.2
AC	31/12/2019	19	27.5	81	1616.	0.0
AC	31/12/2019	20	30.6	69	2475.	0.0
AC	31/12/2019	21	31.6	66	1938.	0.0
AC	01/01/2020	22	26.0	89	326.4	0.0
AC	01/01/2020	23	24.4	92	68.24	1.8
AC	01/01/2020	0	24.6	95	0.000	0.0
AC	01/01/2020	1	24.8	95	0.000	0.0
AC	01/01/2020	2	24.9	95	0.000	0.0
AC	01/01/2020	9	24.3	94	0.000	0.0
AC	01/01/2020	10	24.4	93	0.000	0.0
AC	01/01/2020	3	24.9	95	0.000	0.0
AC	01/01/2020	4	24.8	95	0.000	0.0
AC	01/01/2020	5	24.6	95	0.000	0.0
AC	01/01/2020	6	24.3	95	0.000	0.0
AC	01/01/2020	7	24.4	95	0.000	0.0
AC	01/01/2020	8	24.4	94	0.000	0.0
AC	01/01/2020	11	24.6	93	74.88	0.0
AC	01/01/2020	12	25.2	89	282.9	0.0
AC	01/01/2020	13	25.7	87	423.9	0.0
AC	01/01/2020	14	23.0	94	197.4	15.0
AC	01/01/2020	15	23.7	95	185.4	13.6
AC	01/01/2020	16	24.4	95	312.7	4.4
AC	01/01/2020	17	25.3	92	687.3	1.6
AC	01/01/2020	18	25.9	91	805.5	0.4
AC	01/01/2020	19	25.8	83	1247.	0.0
AC	01/01/2020	20	26.4	83	889.9	0.0
AC	01/01/2020	21	26.3	86	789.6	0.0
AC	02/01/2020	21	29.0	61	1621.	0.2
AC	02/01/2020	22	27.4	70	961.5	0.0
AC	02/01/2020	23	24.9	86	111.3	0.0
AC	02/01/2020	0	24.0	93	0.000	0.4
AC	02/01/2020	1	23.8	94	0.000	0.0
AC	02/01/2020	2	23.8	95	0.000	0.0
AC	02/01/2020	3	23.8	95	0.000	0.0
AC	02/01/2020	4	23.7	95	0.000	0.0
AC	02/01/2020	5	23.7	94	0.000	0.0
AC	02/01/2020	9	23.5	95	0.000	0.0
AC	02/01/2020	6	23.6	94	0.000	0.0
AC	02/01/2020	7	23.3	95	0.000	0.0
AC	02/01/2020	8	23.4	95	0.000	0.0
AC	02/01/2020	10	23.5	95	0.000	0.0
AC	02/01/2020	11	23.7	94	23.20	0.0
AC	02/01/2020	12	24.2	93	198.5	0.0
AC	02/01/2020	13	24.7	91	311.3	0.0
AC	02/01/2020	14	22.9	89	560.0	1.2
AC	02/01/2020	15	23.3	89	799.2	0.0
AC	02/01/2020	16	24.1	84	1066.	0.2
AC	02/01/2020	17	24.5	82	1147.	0.0
AC	02/01/2020	18	25.9	76	1356.	0.0
AC	02/01/2020	19	26.7	71	1862.	0.0
AC	02/01/2020	20	27.5	71	2031.	0.0
AC	03/01/2020	0	23.8	88	0.000	0.0
AC	03/01/2020	22	29.4	67	802.4	0.0
AC	03/01/2020	1	23.1	93	0.000	0.0
AC	03/01/2020	23	28.1	74	156.7	0.0
AC	03/01/2020	21	30.4	62	925.3	0.0
AC	03/01/2020	2	23.0	92	0.000	0.0
AC	03/01/2020	11	23.0	93	52.49	0.0
AC	03/01/2020	10	22.3	94		0.0
AC	03/01/2020	3	23.0	92	0.000	0.0
AC	03/01/2020	4	22.6	93	0.000	0.0
AC	03/01/2020	5	22.7	93	0.000	0.0
AC	03/01/2020	6	22.6	93	0.000	0.0
AC	03/01/2020	7	22.8	92		0.0
AC	03/01/2020	8	22.6	93		0.0
AC	03/01/2020	9	22.5	93		0.0
AC	03/01/2020	12	24.1	88	306.2	0.0
AC	03/01/2020	13	25.8	83	705.0	0.0
AC	03/01/2020	14	27.8	76	1631.	0.0
AC	03/01/2020	15	29.7	74	2424.	0.0
AC	03/01/2020	16	31.2	60	3306.	0.0
AC	03/01/2020	17	31.4	57	3130.	0.0
AC	03/01/2020	18	31.3	59	2425.	0.0
AC	03/01/2020	19	32.1	56	2969.	0.0
AC	03/01/2020	20	31.2	56	1952.	0.0
AC	04/01/2020	21	27.0	83	563.7	0.0
AC	04/01/2020	22	27.0	85	404.2	0.0
AC	04/01/2020	0	26.0	89	0.000	0.0
AC	04/01/2020	23	25.4	92	134.0	0.0
AC	04/01/2020	1	25.5	90	0.000	0.0
AC	04/01/2020	2	24.7	92	0.000	0.0
AC	04/01/2020	3	24.5	93	0.000	0.0
AC	04/01/2020	4	24.3	93	0.000	0.0
AC	04/01/2020	5	24.7	91	0.000	0.0
AC	04/01/2020	9	24.0	95	0.003	5.4
AC	04/01/2020	6	25.0	90	0.000	0.0
AC	04/01/2020	7	25.3	87	0.000	0.0
AC	04/01/2020	8	23.8	95	0.019	16.2
AC	04/01/2020	10	23.8	95	0.000	0.0
AC	04/01/2020	11	23.9	94	12.61	0.0
AC	04/01/2020	12	23.7	94	43.48	0.4
AC	04/01/2020	13	23.9	94	117.1	0.2
AC	04/01/2020	14	24.5	92	406.1	0.0
AC	04/01/2020	15	24.5	92	465.7	0.4
AC	04/01/2020	16	24.8	91	563.7	1.0
AC	04/01/2020	17	25.3	91	528.2	0.0
AC	04/01/2020	18	25.6	90	626.7	0.0
AC	04/01/2020	19	26.5	84	762.6	0.0
AC	04/01/2020	20	27.2	83	697.9	0.0
AC	05/01/2020	21	30.2	66	1451.	0.0
AC	05/01/2020	22	28.5	79	358.3	0.0
AC	05/01/2020	0	25.2	94	0.000	0.0
AC	05/01/2020	1	25.0	94	0.000	0.0
AC	05/01/2020	23	26.5	89	59.98	0.0
AC	05/01/2020	2	24.6	95	0.003	0.0
AC	05/01/2020	3	24.7	95	0.052	2.8
AC	05/01/2020	4	24.6	95	0.000	0.0
AC	05/01/2020	9	24.1	94	0.000	0.0
AC	05/01/2020	5	24.8	94	0.000	0.0
AC	05/01/2020	6	24.4	94	0.000	0.0
AC	05/01/2020	7	24.2	94	0.000	0.0
AC	05/01/2020	8	24.1	94	0.000	0.0
AC	05/01/2020	10	24.1	95	0.000	1.4
AC	05/01/2020	11	24.0	94	24.26	2.6
AC	05/01/2020	12	24.0	93	135.5	2.8
AC	05/01/2020	13	24.3	92	336.6	0.2
AC	05/01/2020	14	24.9	90	559.3	0.6
AC	05/01/2020	15	25.8	87	712.0	0.0
AC	05/01/2020	16	26.9	79	1089.	0.0
AC	05/01/2020	17	28.2	74	2189.	0.0
AC	05/01/2020	18	28.9	71	1997.	0.0
AC	05/01/2020	19	30.3	64	2333.	0.0
AC	05/01/2020	20	30.2	65	2454.	0.0
AC	06/01/2020	21	31.2	67	1611.	0.0
AC	06/01/2020	22	31.1	67	879.8	0.0
AC	06/01/2020	0	26.0	92	0.000	0.0
AC	06/01/2020	23	29.2	78	179.5	0.0
AC	06/01/2020	1	25.3	93	0.000	0.0
AC	06/01/2020	2	24.8	94	0.000	0.0
AC	06/01/2020	3	24.8	94	0.000	0.0
AC	06/01/2020	8	24.0	93	0.000	0.0
AC	06/01/2020	4	25.0	87	0.000	0.0
AC	06/01/2020	5	24.8	87	0.000	0.0
AC	06/01/2020	6	24.3	90	0.000	0.0
AC	06/01/2020	7	24.1	92	0.000	0.0
AC	06/01/2020	9	23.9	93	0.000	0.0
AC	06/01/2020	10	23.8	94	0.000	0.0
AC	06/01/2020	11	24.1	94	86.08	0.0
AC	06/01/2020	12	25.5	89	401.9	0.0
AC	06/01/2020	13	26.3	84	733.0	0.0
AC	06/01/2020	14	29.4	74	1890.	0.0
AC	06/01/2020	15	30.7	67	2863.	0.0
AC	06/01/2020	16	31.7	60	3070.	0.0
AC	06/01/2020	17	32.0	58	2905.	0.0
AC	06/01/2020	18	32.1	59	2727.	0.0
AC	06/01/2020	19	28.6	66	1403.	0.0
AC	06/01/2020	20	31.7	64	1473.	0.0
AC	07/01/2020	21	32.6	50	1557.	0.0
AC	07/01/2020	22	31.6	53	906.1	0.0
AC	07/01/2020	0	26.7	90	0.042	0.0
AC	07/01/2020	23	27.6	80	153.2	0.0
AC	07/01/2020	8	24.2	93	0.000	0.0
AC	07/01/2020	1	25.9	92	0.000	0.0
AC	07/01/2020	2	25.6	93	0.000	0.0
AC	07/01/2020	3	25.3	93	0.000	0.0
AC	07/01/2020	4	25.1	93	0.000	0.0
AC	07/01/2020	5	24.8	94	0.000	0.0
AC	07/01/2020	6	24.8	94	0.000	0.0
AC	07/01/2020	9	23.7	95	0.000	0.0
AC	07/01/2020	7	24.5	94	0.000	0.0
AC	07/01/2020	10	23.6	95	0.000	0.0
AC	07/01/2020	11	25.0	94	42.02	0.0
AC	07/01/2020	12	26.6	85	183.3	0.0
AC	07/01/2020	13	28.7	77	699.5	0.0
AC	07/01/2020	14	30.3	71	2332.	0.0
AC	07/01/2020	15	31.2	63	3027.	0.0
AC	07/01/2020	16	32.2	57	3161.	0.0
AC	07/01/2020	17	32.5	55	3150.	0.0
AC	07/01/2020	18	33.5	53	3428.	0.0
AC	07/01/2020	19	33.4	48	2655.	0.0
AC	07/01/2020	20	33.5	48	2567.	0.0
AC	08/01/2020	21	32.7	58	1248.	0.0
AC	08/01/2020	22	30.8	66	570.5	0.0
AC	08/01/2020	0	26.3	86	0.000	0.0
AC	08/01/2020	1	26.1	85	0.000	0.0
AC	08/01/2020	23	28.9	75	84.99	0.0
AC	08/01/2020	5	23.7	93		0.0
AC	08/01/2020	2	25.3	89		0.0
AC	08/01/2020	3	24.8	90		0.0
AC	08/01/2020	4	24.1	93		0.0
AC	08/01/2020	6	23.9	93		0.0
AC	08/01/2020	7	25.2	86		0.0
AC	08/01/2020	8	25.2	85		0.0
AC	08/01/2020	9	24.6	89		0.0
AC	08/01/2020	10	24.4	92		0.0
AC	08/01/2020	11	24.9	89	34.08	0.0
AC	08/01/2020	12	26.5	82	337.7	0.0
AC	08/01/2020	13	29.2	75	893.0	0.0
AC	08/01/2020	14	30.6	64	2038.	0.0
AC	08/01/2020	15	31.5	61	2923.	0.0
AC	08/01/2020	16	31.7	62	2902.	0.0
AC	08/01/2020	17	32.5	58	2920.	0.0
AC	08/01/2020	18	32.8	53	2945.	0.0
AC	08/01/2020	19	33.1	53	2720.	0.0
AC	08/01/2020	20	32.6	56	1799.	0.0
AC	09/01/2020	21	29.0	72	977.4	0.0
AC	09/01/2020	1	27.0	82	0.000	0.0
AC	09/01/2020	22	28.2	73	500.1	0.0
AC	09/01/2020	0	28.0	79	0.773	0.0
AC	09/01/2020	23	27.0	76	110.7	0.0
AC	09/01/2020	2	26.7	82	0.000	0.0
AC	09/01/2020	3	26.1	82	0.000	0.0
AC	09/01/2020	4	25.6	86	0.000	0.0
AC	09/01/2020	5	25.0	88	0.000	0.0
AC	09/01/2020	6	24.7	89	0.000	0.0
AC	09/01/2020	7	24.3	90	0.000	0.0
AC	09/01/2020	8	23.5	93	0.000	0.0
AC	09/01/2020	9	23.2	94	0.000	0.0
AC	09/01/2020	10	23.5	94	0.000	0.0
AC	09/01/2020	11	24.1	91	71.55	0.0
AC	09/01/2020	12	25.1	88	269.3	0.0
AC	09/01/2020	13	27.1	78	676.2	0.0
AC	09/01/2020	14	28.7	73	2310.	0.0
AC	09/01/2020	15	29.1	70	1945.	0.0
AC	09/01/2020	16	29.4	69	1716.	0.0
AC	09/01/2020	17	30.4	63	2280.	0.0
AC	09/01/2020	18	31.1	61	2853.	0.0
AC	09/01/2020	19	31.5	62	2432.	0.0
AC	09/01/2020	20	29.2	70	1739.	0.0
AC	10/01/2020	14	26.8	80	822.8	0.0
AC	10/01/2020	15	27.8	75	949.6	0.0
AC	10/01/2020	16	29.0	69	1439.	0.0
AC	10/01/2020	17	30.3	61	1757.	0.0
AC	10/01/2020	18	31.0	58	3277.	0.0
AC	10/01/2020	19	31.4	54	3289.	0.0
AC	10/01/2020	20	30.1	63	1788.	0.0
AC	10/01/2020	21	30.5	65	1162.	0.0
AC	10/01/2020	22	27.7	76	656.4	0.0
AC	10/01/2020	8	24.0	89	0.000	0.0
AC	10/01/2020	7	24.5	87	0.000	0.0
AC	10/01/2020	0	25.6	79	0.540	0.0
AC	10/01/2020	1	25.0	84	0.000	0.0
AC	10/01/2020	23	26.6	78	83.53	0.0
AC	10/01/2020	2	25.1	87	0.000	0.0
AC	10/01/2020	3	24.9	89	0.000	0.0
AC	10/01/2020	4	24.7	89	0.000	0.0
AC	10/01/2020	5	24.7	89	0.000	0.0
AC	10/01/2020	6	24.5	91	0.000	0.0
AC	10/01/2020	9	24.0	91	0.000	0.0
AC	10/01/2020	10	24.0	90	0.000	0.0
AC	10/01/2020	11	24.1	91	23.27	0.0
AC	10/01/2020	12	24.5	89	109.0	0.0
AC	10/01/2020	13	26.3	81	716.9	0.0
AC	11/01/2020	5	24.6	92	0.000	0.0
AC	11/01/2020	8	23.8	92	0.000	0.0
AC	11/01/2020	6	24.2	93	0.000	0.0
AC	11/01/2020	9	23.7	94	0.000	0.0
AC	11/01/2020	10	23.7	94	0.000	0.0
AC	11/01/2020	11	24.0	93	45.30	0.0
AC	11/01/2020	12	25.3	87	426.6	0.0
AC	11/01/2020	13	25.6	85	547.8	0.0
AC	11/01/2020	14	27.2	81	1145.	0.0
AC	11/01/2020	15	27.9	74	1694.	0.0
AC	11/01/2020	16	28.9	71	2098.	0.0
AC	11/01/2020	17	29.5	72	1554.	0.0
AC	11/01/2020	18	30.2	68	1744.	0.0
AC	11/01/2020	19	31.5	61	3021.	0.0
AC	11/01/2020	20	31.6	57	2410.	0.0
AC	11/01/2020	21	31.0	58	1933.	0.0
AC	11/01/2020	22	30.2	63	988.1	0.0
AC	11/01/2020	0	25.9	80	0.097	0.0
AC	11/01/2020	7	24.2	92	0.000	0.0
AC	11/01/2020	23	28.5	70	210.4	0.0
AC	11/01/2020	1	25.1	85	0.000	0.0
AC	11/01/2020	2	24.9	88	0.000	0.0
AC	11/01/2020	3	25.0	89	0.000	0.0
AC	11/01/2020	4	24.8	91	0.000	0.0
AC	12/01/2020	23	26.3	82	170.9	0.0
AC	12/01/2020	9	23.7	94	0.000	0.0
AC	12/01/2020	2	25.9	86	0.000	0.0
AC	12/01/2020	3	25.3	88	0.000	0.0
AC	12/01/2020	4	24.9	90	0.000	0.0
AC	12/01/2020	5	24.6	90	0.000	0.0
AC	12/01/2020	6	24.2	92	0.000	0.0
AC	12/01/2020	7	24.1	93	0.000	0.0
AC	12/01/2020	10	23.6	94	0.000	0.0
AC	12/01/2020	8	23.7	94	0.000	0.0
AC	12/01/2020	11	23.9	94	30.26	0.0
AC	12/01/2020	12	25.3	88	325.9	0.0
AC	12/01/2020	13	26.7	80	747.4	0.0
AC	12/01/2020	14	26.8	82	626.9	0.0
AC	12/01/2020	15	27.8	77	934.5	0.0
AC	12/01/2020	16	28.5	72	1595.	0.0
AC	12/01/2020	17	27.4	80	968.3	0.0
AC	12/01/2020	18	24.9	89	531.2	0.0
AC	12/01/2020	19	25.1	87	1030.	0.0
AC	12/01/2020	20	25.9	84	944.4	0.0
AC	12/01/2020	21	26.1	85	637.0	0.0
AC	12/01/2020	22	26.8	80	622.6	0.0
AC	12/01/2020	0	27.3	80	0.401	0.0
AC	12/01/2020	1	26.5	84	0.000	0.0
AC	13/01/2020	0	25.7	83	0.876	0.0
AC	13/01/2020	23	26.2	86	75.85	0.0
AC	13/01/2020	1	25.0	87	0.000	0.0
AC	13/01/2020	2	24.0	92	0.000	0.0
AC	13/01/2020	3	23.8	92	0.000	0.0
AC	13/01/2020	4	23.5	94	0.000	0.0
AC	13/01/2020	5	23.9	92	0.000	0.0
AC	13/01/2020	9	23.4	92	0.000	0.0
AC	13/01/2020	6	23.9	91	0.000	0.0
AC	13/01/2020	7	23.7	90	0.000	0.0
AC	13/01/2020	10	23.4	93	0.000	0.0
AC	13/01/2020	11	23.5	92	33.09	0.0
AC	13/01/2020	12	23.8	91	159.5	0.0
AC	13/01/2020	13	24.6	88	396.5	0.0
AC	13/01/2020	14	25.3	85	492.0	0.0
AC	13/01/2020	15	25.8	84	686.5	0.0
AC	13/01/2020	16	26.8	78	1246.	0.0
AC	13/01/2020	17	28.5	72	2556.	0.0
AC	13/01/2020	18	28.8	72	2456.	0.0
AC	13/01/2020	19	26.6	78	2157.	1.2
AC	13/01/2020	20	27.2	81	1022.	0.4
AC	13/01/2020	21	27.3	78	1061.	0.2
AC	13/01/2020	22	26.8	81	514.7	0.0
AC	13/01/2020	8	23.5	92	0.000	0.0
AC	14/01/2020	5	23.8	93	0.000	0.0
AC	14/01/2020	6	23.8	93	0.000	0.0
AC	14/01/2020	7	23.8	93	0.000	0.0
AC	14/01/2020	8	23.8	93	0.000	0.0
AC	14/01/2020	9	23.7	92	0.000	0.0
AC	14/01/2020	10	23.7	92	0.000	0.0
AC	14/01/2020	11	23.8	92	25.22	0.0
AC	14/01/2020	15	23.8	91	680.4	0.6
AC	14/01/2020	12	24.1	93	188.4	0.8
AC	14/01/2020	13	24.2	92	407.1	2.4
AC	14/01/2020	14	24.6	92	633.2	1.6
AC	14/01/2020	16	23.8	92	755.2	2.6
AC	14/01/2020	17	26.2	80	1717.	0.0
AC	14/01/2020	18	26.6	79	1756.	0.0
AC	14/01/2020	19	26.7	80	1169.	0.0
AC	14/01/2020	20	27.6	79	1249.	0.0
AC	14/01/2020	1	24.5	91	0.000	0.0
AC	14/01/2020	2	24.4	91	0.000	0.0
AC	14/01/2020	23	24.7	87	130.0	0.0
AC	14/01/2020	0	24.8	91	0.045	0.0
AC	14/01/2020	21	27.3	74	1538.	0.0
AC	14/01/2020	22	26.5	77	926.1	0.0
AC	14/01/2020	3	24.1	90	0.000	0.0
AC	14/01/2020	4	24.0	91	0.000	0.0
AC	15/01/2020	2	23.0	94	0.000	0.0
AC	15/01/2020	3	23.3	95	0.000	0.0
AC	15/01/2020	4	22.9	95	0.000	0.0
AC	15/01/2020	5	22.8	95	0.000	0.0
AC	15/01/2020	6	22.6	95	0.000	0.0
AC	15/01/2020	7	22.8	95	0.000	0.0
AC	15/01/2020	9	22.8	95	0.000	0.0
AC	15/01/2020	8	22.8	95	0.000	0.0
AC	15/01/2020	10	22.9	95	0.000	0.0
AC	15/01/2020	11	23.1	95	26.80	0.0
AC	15/01/2020	12	24.5	91	319.8	0.0
AC	15/01/2020	13	26.6	80	966.1	0.0
AC	15/01/2020	14	27.7	77	1361.	0.0
AC	15/01/2020	15	29.5	68	2543.	0.0
AC	15/01/2020	16	30.7	62	3208.	0.0
AC	15/01/2020	17	31.5	61	2600.	0.0
AC	15/01/2020	18	32.9	52	3582.	0.0
AC	15/01/2020	19	33.0	53	2975.	0.0
AC	15/01/2020	20	33.0	49	2706.	0.0
AC	15/01/2020	21	32.8	51	1892.	0.0
AC	15/01/2020	0	23.8	91	0.026	0.0
AC	15/01/2020	23	28.1	73	38.63	0.0
AC	15/01/2020	1	23.4	93	0.000	0.0
AC	15/01/2020	22	30.4	63	708.4	0.0
AC	16/01/2020	21	31.2	67	1477.	0.0
AC	16/01/2020	0	26.5	82	0.000	0.0
AC	16/01/2020	23	26.9	87	100.7	0.0
AC	16/01/2020	1	25.7	83	0.000	0.0
AC	16/01/2020	2	25.0	85	0.000	0.0
AC	16/01/2020	22	28.6	83	468.8	0.0
AC	16/01/2020	3	24.9	86	0.000	0.0
AC	16/01/2020	4	24.6	89	0.000	0.0
AC	16/01/2020	5	23.7	93	0.000	0.0
AC	16/01/2020	6	23.5	94	0.000	0.0
AC	16/01/2020	9	22.9	94	0.000	0.0
AC	16/01/2020	7	23.2	95	0.000	0.0
AC	16/01/2020	8	23.2	94	0.000	0.0
AC	16/01/2020	10	22.5	95	0.000	0.0
AC	16/01/2020	11	22.6	95	28.16	0.0
AC	16/01/2020	12	24.9	88	127.4	0.0
AC	16/01/2020	13	27.8	75	500.5	0.0
AC	16/01/2020	14	29.1	69	2393.	0.0
AC	16/01/2020	15	31.1	62	3089.	0.0
AC	16/01/2020	16	32.4	57	2949.	0.0
AC	16/01/2020	17	31.0	61	2479.	0.0
AC	16/01/2020	18	33.7	56	3249.	0.0
AC	16/01/2020	19	27.3	87	1233.	0.6
AC	16/01/2020	20	28.5	79	1811.	0.0
AC	17/01/2020	0	26.7	88	0.207	0.0
AC	17/01/2020	1	26.4	87	0.000	0.0
AC	17/01/2020	23	28.2	78	248.9	0.0
AC	17/01/2020	2	25.6	92	0.000	0.0
AC	17/01/2020	3	25.2	93	0.000	0.0
AC	17/01/2020	4	25.2	92	0.000	0.0
AC	17/01/2020	5	25.2	93	0.000	0.0
AC	17/01/2020	6	24.8	93	0.000	0.0
AC	17/01/2020	9	24.3	95	0.000	0.0
AC	17/01/2020	7	24.4	94	0.000	0.0
AC	17/01/2020	8	24.7	94	0.000	0.0
AC	17/01/2020	11	24.7	90	16.89	0.0
AC	17/01/2020	12	24.5	90	50.94	0.2
AC	17/01/2020	13	24.7	88	322.7	0.0
AC	17/01/2020	14	25.5	87	625.9	0.0
AC	17/01/2020	15	26.3	82	1158.	0.0
AC	17/01/2020	16	28.0	73	1865.	0.0
AC	17/01/2020	17	28.3	71	2146.	0.0
AC	17/01/2020	18	30.3	65	1866.	0.2
AC	17/01/2020	19	29.6	65	2361.	0.0
AC	17/01/2020	20	30.3	69	1778.	0.0
AC	17/01/2020	10	24.6	93	0.000	0.0
AC	17/01/2020	21	30.0	67	1647.	0.0
AC	17/01/2020	22	29.3	73	470.6	0.0
AC	18/01/2020	22	27.0	83	141.5	0.0
AC	18/01/2020	0	25.6	93	1.034	2.2
AC	18/01/2020	23	25.6	87	37.39	0.0
AC	18/01/2020	1	25.5	94	0.000	0.0
AC	18/01/2020	2	25.1	95	0.000	0.0
AC	18/01/2020	8	23.8	95	0.000	0.0
AC	18/01/2020	3	24.4	90	0.097	4.4
AC	18/01/2020	9	23.7	95	0.000	0.0
AC	18/01/2020	4	23.4	95	0.003	0.4
AC	18/01/2020	5	23.6	95	0.000	0.0
AC	18/01/2020	6	23.6	95	0.000	0.0
AC	18/01/2020	7	23.8	95	0.000	0.0
AC	18/01/2020	10	23.3	96	0.000	0.0
AC	18/01/2020	11	23.5	96	31.31	0.0
AC	18/01/2020	12	24.3	92	326.3	0.0
AC	18/01/2020	13	26.6	85	825.9	0.0
AC	18/01/2020	14	28.6	80	1946.	0.0
AC	18/01/2020	15	29.9	71	2848.	0.0
AC	18/01/2020	16	30.9	64	3277.	0.2
AC	18/01/2020	17	31.7	61	3887.	0.0
AC	18/01/2020	18	32.3	56	2744.	0.0
AC	18/01/2020	19	31.3	63	3113.	0.0
AC	18/01/2020	20	29.8	74	1811.	0.0
AC	18/01/2020	21	27.6	83	228.1	0.0
AC	19/01/2020	21	33.0	58	1521.	0.0
AC	19/01/2020	0	25.2	89	0.000	0.0
AC	19/01/2020	22	30.3	74	598.0	0.0
AC	19/01/2020	23	27.6	82	106.1	0.0
AC	19/01/2020	1	24.6	92	0.000	0.0
AC	19/01/2020	2	24.5	93	0.000	0.0
AC	19/01/2020	3	24.4	93	0.000	0.0
AC	19/01/2020	8	23.4	95	0.000	0.0
AC	19/01/2020	4	24.1	94	0.000	0.0
AC	19/01/2020	5	23.9	95	0.000	0.0
AC	19/01/2020	6	23.8	95	0.000	0.0
AC	19/01/2020	7	23.5	95	0.000	0.0
AC	19/01/2020	9	23.3	95	0.000	0.0
AC	19/01/2020	10	23.4	95	0.000	0.0
AC	19/01/2020	11	23.4	95	39.33	0.2
AC	19/01/2020	12	24.8	93	210.3	0.0
AC	19/01/2020	13	27.5	80	619.3	0.0
AC	19/01/2020	14	29.5	69	2284.	0.0
AC	19/01/2020	15	31.3	62	2942.	0.0
AC	19/01/2020	16	32.0	61	3131.	0.0
AC	19/01/2020	17	33.1	57	2629.	0.0
AC	19/01/2020	18	31.6	63	1667.	0.0
AC	19/01/2020	19	32.8	57	2703.	0.0
AC	19/01/2020	20	34.2	49	2791.	0.0
AC	20/01/2020	21	30.9	67	1763.	0.0
AC	20/01/2020	22	29.3	77	907.3	0.0
AC	20/01/2020	0	27.7	77	0.000	0.0
AC	20/01/2020	23	27.5	83	128.9	0.0
AC	20/01/2020	1	26.3	81	0.000	0.0
AC	20/01/2020	2	25.6	85	0.000	0.0
AC	20/01/2020	3	24.9	89	0.000	0.0
AC	20/01/2020	4	25.1	88	0.000	0.0
AC	20/01/2020	8	24.1	92	0.000	0.0
AC	20/01/2020	5	24.3	92	0.000	0.0
AC	20/01/2020	6	24.5	91	0.000	0.0
AC	20/01/2020	7	24.1	92	0.000	0.0
AC	20/01/2020	9	23.9	93	0.000	0.0
AC	20/01/2020	10	23.4	95	0.000	0.0
AC	20/01/2020	11	23.7	95	37.06	0.0
AC	20/01/2020	12	24.8	91	189.1	0.0
AC	20/01/2020	13	28.2	80	595.6	0.0
AC	20/01/2020	14	29.4	73	1869.	0.0
AC	20/01/2020	15	30.3	69	2634.	0.0
AC	20/01/2020	16	31.0	64	3231.	0.0
AC	20/01/2020	17	32.5	59	2544.	0.0
AC	20/01/2020	18	32.5	57	3354.	0.0
AC	20/01/2020	19	31.5	65	2353.	0.0
AC	20/01/2020	20	31.6	65	971.8	0.0
AC	21/01/2020	22	29.5	76	494.9	0.0
AC	21/01/2020	21	30.2	70	1446.	0.0
AC	21/01/2020	0	27.0	88	0.000	0.0
AC	21/01/2020	1	26.3	83	0.000	0.0
AC	21/01/2020	23	28.4	83	130.1	0.0
AC	21/01/2020	2	25.2	89	0.000	0.0
AC	21/01/2020	3	25.4	88	0.000	0.0
AC	21/01/2020	8	24.6	91	0.000	0.0
AC	21/01/2020	4	25.5	90	0.000	0.0
AC	21/01/2020	5	25.5	89	0.000	0.0
AC	21/01/2020	6	25.3	90	0.000	0.0
AC	21/01/2020	7	25.0	90	0.000	0.0
AC	21/01/2020	9	24.5	91	0.000	0.0
AC	21/01/2020	10	24.2	92	0.000	0.0
AC	21/01/2020	11	24.1	93	34.93	0.0
AC	21/01/2020	12	25.1	90	188.9	0.0
AC	21/01/2020	13	27.1	80	620.3	0.0
AC	21/01/2020	14	29.1	72	1757.	0.0
AC	21/01/2020	15	30.7	66	2990.	0.0
AC	21/01/2020	16	31.2	62	2797.	0.0
AC	21/01/2020	17	30.8	66	2381.	0.0
AC	21/01/2020	18	29.0	74	2526.	1.4
AC	21/01/2020	19	28.5	75	2749.	0.0
AC	21/01/2020	20	30.2	69	1698.	0.8
AC	22/01/2020	21	27.3	78	448.0	0.0
AC	22/01/2020	5	25.5	91	0.000	0.0
AC	22/01/2020	0	26.6	90	0.000	0.0
AC	22/01/2020	23	25.6	89	65.54	0.0
AC	22/01/2020	22	26.3	86	287.0	0.0
AC	22/01/2020	1	27.1	83	0.000	0.0
AC	22/01/2020	2	26.3	90	0.000	0.0
AC	22/01/2020	7	25.2	93	0.000	0.0
AC	22/01/2020	8	25.2	94	0.000	0.0
AC	22/01/2020	3	25.8	92	0.000	0.0
AC	22/01/2020	4	26.3	88	0.000	0.0
AC	22/01/2020	6	25.1	94	0.000	0.0
AC	22/01/2020	9	25.1	92	0.000	0.0
AC	22/01/2020	10	24.9	92	0.000	0.0
AC	22/01/2020	11	24.9	91	34.71	0.0
AC	22/01/2020	12	25.5	88	241.6	0.0
AC	22/01/2020	13	26.7	84	621.6	0.0
AC	22/01/2020	14	28.8	74	1754.	0.0
AC	22/01/2020	15	29.4	75	1862.	0.0
AC	22/01/2020	16	31.4	64	3177.	0.2
AC	22/01/2020	17	32.0	61	3490.	0.0
AC	22/01/2020	18	30.9	60	3127.	0.0
AC	22/01/2020	19	28.2	78	1397.	1.6
AC	22/01/2020	20	27.3	83	457.7	0.0
AC	23/01/2020	22	31.0	61	1005.	0.0
AC	23/01/2020	9	24.3	92	0.000	0.0
AC	23/01/2020	21	32.4	58	1742.	0.0
AC	23/01/2020	0	24.9	92	0.000	0.0
AC	23/01/2020	1	24.7	93	0.000	0.0
AC	23/01/2020	10	24.4	93	0.000	0.0
AC	23/01/2020	2	24.9	94	0.000	0.0
AC	23/01/2020	3	24.8	94	0.000	0.0
AC	23/01/2020	23	27.5	83	81.37	0.0
AC	23/01/2020	4	24.8	93	0.000	0.0
AC	23/01/2020	5	24.6	94	0.000	0.0
AC	23/01/2020	6	24.7	94	0.000	0.0
AC	23/01/2020	7	24.4	94	0.000	0.0
AC	23/01/2020	8	24.0	94	0.000	0.0
AC	23/01/2020	11	24.3	92	16.11	0.0
AC	23/01/2020	12	24.9	89	187.5	0.0
AC	23/01/2020	13	26.2	85	699.1	0.0
AC	23/01/2020	14	28.0	75	1308.	0.0
AC	23/01/2020	15	29.0	76	2082.	0.0
AC	23/01/2020	16	29.3	73	1703.	0.2
AC	23/01/2020	17	29.7	73	1577.	0.0
AC	23/01/2020	18	31.7	67	2970.	0.0
AC	23/01/2020	19	32.1	58	2929.	0.0
AC	23/01/2020	20	32.0	63	2285.	0.0
AC	24/01/2020	1	26.5	84	0.000	0.0
AC	24/01/2020	21	32.5	60	1504.	0.0
AC	24/01/2020	6	25.4	91	0.000	0.0
AC	24/01/2020	0	27.3	85	0.000	0.0
AC	24/01/2020	22	31.3	63	940.3	0.0
AC	24/01/2020	23	29.5	71	122.1	0.0
AC	24/01/2020	2	26.3	84	0.000	0.0
AC	24/01/2020	3	25.8	87	0.000	0.0
AC	24/01/2020	4	25.2	90	0.000	0.0
AC	24/01/2020	7	25.3	92	0.000	0.0
AC	24/01/2020	5	25.4	91	0.000	0.0
AC	24/01/2020	8	25.1	93	0.000	0.0
AC	24/01/2020	9	25.3	91	0.000	0.0
AC	24/01/2020	10	25.2	91	0.000	0.0
AC	24/01/2020	11	24.4	90	15.50	0.0
AC	24/01/2020	12	24.7	90	246.3	0.0
AC	24/01/2020	13	26.6	81	844.3	0.0
AC	24/01/2020	14	28.1	74	1349.	0.0
AC	24/01/2020	15	29.6	72	2236.	0.0
AC	24/01/2020	16	30.8	69	2871.	0.0
AC	24/01/2020	17	31.8	60	3329.	0.0
AC	24/01/2020	18	32.7	61	3653.	0.0
AC	24/01/2020	19	33.2	56	2792.	0.0
AC	24/01/2020	20	31.9	61	2411.	0.0
AC	25/01/2020	23	26.4	86	85.62	0.0
AC	25/01/2020	5	26.0	86	0.000	0.0
AC	25/01/2020	0	28.3	75	0.042	0.0
AC	25/01/2020	21	28.0	80	420.0	0.0
AC	25/01/2020	22	28.3	75	255.7	0.0
AC	25/01/2020	1	27.5	80	0.000	0.0
AC	25/01/2020	2	27.1	83	0.000	0.0
AC	25/01/2020	3	26.5	85	0.000	0.0
AC	25/01/2020	4	26.1	87	0.000	0.0
AC	25/01/2020	8	25.0	92	0.000	0.0
AC	25/01/2020	6	25.5	89	0.000	0.0
AC	25/01/2020	7	25.2	90	0.000	0.0
AC	25/01/2020	9	24.8	92	0.000	0.0
AC	25/01/2020	10	24.8	92	0.000	0.0
AC	25/01/2020	11	24.7	92	30.65	0.0
AC	25/01/2020	12	25.5	89	228.1	0.0
AC	25/01/2020	13	26.6	83	495.6	0.0
AC	25/01/2020	14	27.7	78	1216.	0.0
AC	25/01/2020	15	29.8	70	2160.	0.0
AC	25/01/2020	16	32.4	62	3476.	0.0
AC	25/01/2020	17	32.9	55	3586.	0.0
AC	25/01/2020	18	33.2	54	2596.	0.0
AC	25/01/2020	19	33.7	53	2534.	0.0
AC	25/01/2020	20	32.8	65	1367.	0.0
AC	26/01/2020	9	24.9	94	0.000	0.0
AC	26/01/2020	5	24.9	94	0.000	0.0
AC	26/01/2020	22	30.7	67	886.8	0.0
AC	26/01/2020	21	32.6	60	1239.	0.0
AC	26/01/2020	6	24.9	94	0.000	0.0
AC	26/01/2020	0	26.0	89	0.204	0.0
AC	26/01/2020	7	25.5	93	0.000	0.0
AC	26/01/2020	1	26.0	91	0.000	0.0
AC	26/01/2020	23	29.5	73	161.3	0.0
AC	26/01/2020	2	25.7	92	0.000	0.0
AC	26/01/2020	3	25.5	93	0.000	0.0
AC	26/01/2020	4	25.1	94	0.000	0.0
AC	26/01/2020	8	25.6	91	0.000	0.0
AC	26/01/2020	10	24.7	95	0.000	0.0
AC	26/01/2020	11	24.9	95	27.44	0.0
AC	26/01/2020	12	27.0	86	254.2	0.0
AC	26/01/2020	13	28.4	78	582.7	0.0
AC	26/01/2020	14	30.6	72	2086.	0.0
AC	26/01/2020	15	31.8	67	3013.	0.0
AC	26/01/2020	16	32.9	63	3148.	0.0
AC	26/01/2020	17	33.3	57	2945.	0.0
AC	26/01/2020	18	33.2	59	2614.	0.0
AC	26/01/2020	19	34.3	52	2914.	0.0
AC	26/01/2020	20	34.1	52	2243.	0.0
AC	27/01/2020	9	24.8	93	0.000	0.0
AC	27/01/2020	4	25.8	90	0.000	0.0
AC	27/01/2020	0	28.5	79	2.095	0.0
AC	27/01/2020	21	33.4	54	1258.	0.0
AC	27/01/2020	22	33.3	59	892.7	0.0
AC	27/01/2020	23	30.0	74	204.1	0.0
AC	27/01/2020	7	25.1	92	0.000	0.0
AC	27/01/2020	2	27.0	85	0.000	0.0
AC	27/01/2020	1	27.8	81	0.000	0.0
AC	27/01/2020	3	26.5	86	0.000	0.0
AC	27/01/2020	5	25.5	91	0.000	0.0
AC	27/01/2020	6	25.3	92	0.000	0.0
AC	27/01/2020	8	25.1	92	0.000	0.0
AC	27/01/2020	10	24.4	94	0.000	0.0
AC	27/01/2020	11	24.5	94	46.18	0.0
AC	27/01/2020	12	26.0	89	214.8	0.0
AC	27/01/2020	13	28.9	75	536.7	0.0
AC	27/01/2020	14	29.6	72	1505.	0.0
AC	27/01/2020	15	30.9	65	2331.	0.0
AC	27/01/2020	16	32.3	63	3323.	0.0
AC	27/01/2020	17	33.7	60	3686.	0.0
AC	27/01/2020	18	33.8	53	3307.	0.0
AC	27/01/2020	19	33.7	55	2768.	0.0
AC	27/01/2020	20	34.1	52	2621.	0.0
AC	28/01/2020	21	30.0	63	1492.	0.0
AC	28/01/2020	17	26.1	80	1552.	0.0
AC	28/01/2020	4	25.5	80	0.000	0.0
AC	28/01/2020	0	28.3	84	0.802	0.0
AC	28/01/2020	22	28.6	74	1095.	0.0
AC	28/01/2020	1	28.4	79	0.000	0.0
AC	28/01/2020	2	27.0	85	0.006	0.0
AC	28/01/2020	3	25.1	86	0.000	0.0
AC	28/01/2020	7	24.9	89	0.000	0.0
AC	28/01/2020	8	25.3	87	0.000	0.0
AC	28/01/2020	5	25.2	83	0.000	0.0
AC	28/01/2020	6	24.6	90	0.000	0.0
AC	28/01/2020	9	25.7	89	0.000	0.0
AC	28/01/2020	10	25.3	84	0.000	0.0
AC	28/01/2020	11	22.5	94	0.110	2.8
AC	28/01/2020	12	22.5	95	2.188	4.4
AC	28/01/2020	13	22.2	95	21.80	3.8
AC	28/01/2020	14	22.3	95	82.48	2.6
AC	28/01/2020	15	22.8	94	244.4	0.8
AC	28/01/2020	16	23.7	92	659.5	0.0
AC	28/01/2020	18	27.0	76	2533.	0.0
AC	28/01/2020	19	28.1	69	2901.	0.0
AC	28/01/2020	20	29.7	69	2337.	0.2
AC	28/01/2020	23	26.8	82	126.0	0.0
AC	29/01/2020	23	26.1	92	134.8	0.0
AC	29/01/2020	2	25.5	88	0.000	0.0
AC	29/01/2020	22	26.9	88	339.3	0.0
AC	29/01/2020	7	24.1	92	0.000	0.0
AC	29/01/2020	0	25.8	88	0.065	0.0
AC	29/01/2020	1	24.9	94	0.000	0.0
AC	29/01/2020	3	24.5	92	0.000	0.0
AC	29/01/2020	4	25.2	90	0.000	0.0
AC	29/01/2020	5	24.9	90	0.000	0.0
AC	29/01/2020	6	24.5	90	0.000	0.0
AC	29/01/2020	8	24.1	92	0.000	0.0
AC	29/01/2020	9	24.1	92	0.000	0.0
AC	29/01/2020	10	23.9	94	0.000	0.0
AC	29/01/2020	11	24.4	92	19.02	0.0
AC	29/01/2020	12	24.9	89	273.8	0.0
AC	29/01/2020	13	25.9	86	384.8	0.0
AC	29/01/2020	14	25.9	86	754.9	0.0
AC	29/01/2020	15	26.1	86	965.1	0.2
AC	29/01/2020	16	25.2	92	585.3	3.6
AC	29/01/2020	17	26.3	91	628.6	3.4
AC	29/01/2020	18	27.4	83	1309.	0.0
AC	29/01/2020	19	26.9	83	877.3	0.0
AC	29/01/2020	20	27.0	85	596.4	0.0
AC	29/01/2020	21	27.3	83	763.6	0.0
AC	30/01/2020	8	23.0	95	0.000	0.0
AC	30/01/2020	3	24.2	92	0.168	1.6
AC	30/01/2020	2	25.0	95	0.000	0.0
AC	30/01/2020	22	29.8	71	556.3	0.0
AC	30/01/2020	21	30.5	67	1064.	0.0
AC	30/01/2020	0	25.4	94	0.346	0.0
AC	30/01/2020	1	25.1	95	0.000	0.0
AC	30/01/2020	23	27.1	86	107.0	0.0
AC	30/01/2020	4	23.0	95	0.019	2.4
AC	30/01/2020	5	23.1	95	0.000	0.0
AC	30/01/2020	7	23.1	95	0.000	0.2
AC	30/01/2020	6	23.0	95	0.000	0.0
AC	30/01/2020	9	22.9	95	0.000	0.0
AC	30/01/2020	10	22.9	95	0.000	0.0
AC	30/01/2020	11	23.0	96	22.75	0.2
AC	30/01/2020	12	24.2	93	280.5	0.0
AC	30/01/2020	13	24.9	89	554.1	0.0
AC	30/01/2020	14	25.5	87	548.0	0.0
AC	30/01/2020	15	28.6	73	2197.	0.0
AC	30/01/2020	16	29.6	67	3118.	0.0
AC	30/01/2020	17	30.3	67	2516.	0.0
AC	30/01/2020	18	31.1	59	3556.	0.0
AC	30/01/2020	19	32.1	57	3359.	0.0
AC	30/01/2020	20	32.0	62	1959.	0.0
AC	31/01/2020	7	24.6	94	0.000	0.0
AC	31/01/2020	21	27.5	76	997.0	0.0
AC	31/01/2020	22	26.9	84	917.5	0.0
AC	31/01/2020	0	26.2	91	0.113	0.0
AC	31/01/2020	1	26.9	85	0.000	0.0
AC	31/01/2020	2	26.6	85	0.000	0.0
AC	31/01/2020	3	25.6	89	0.000	0.0
AC	31/01/2020	4	25.0	93	0.000	0.0
AC	31/01/2020	5	24.4	94	0.000	0.0
AC	31/01/2020	8	24.3	94	0.000	0.0
AC	31/01/2020	6	24.3	95	0.000	0.0
AC	31/01/2020	9	24.1	94	0.000	0.0
AC	31/01/2020	10	24.1	94	0.000	0.0
AC	31/01/2020	11	23.9	95	33.33	0.0
AC	31/01/2020	12	25.7	87	243.5	0.0
AC	31/01/2020	13	27.9	78	474.5	0.0
AC	31/01/2020	14	29.3	70	2335.	0.0
AC	31/01/2020	15	30.7	68	2761.	0.0
AC	31/01/2020	16	30.6	68	2079.	0.0
AC	31/01/2020	17	31.2	68	2634.	0.0
AC	31/01/2020	18	26.9	80	862.9	0.0
AC	31/01/2020	19	24.9	86	81.78	0.0
AC	31/01/2020	20	25.3	89	352.1	0.2
AC	31/01/2020	23	25.5	90	108.2	0.0
AC	01/02/2020	3	24.6	94	0.000	0.0
AC	01/02/2020	21	29.2	72	1144.	0.0
AC	01/02/2020	22	28.5	76	558.8	0.0
AC	01/02/2020	0	25.3	92	0.016	0.0
AC	01/02/2020	1	24.9	93	0.000	0.0
AC	01/02/2020	23	26.7	85	112.1	0.0
AC	01/02/2020	2	24.8	94	0.000	0.0
AC	01/02/2020	7	24.8	94	0.000	0.2
AC	01/02/2020	4	24.4	95	0.000	0.0
AC	01/02/2020	5	24.8	93	0.000	0.0
AC	01/02/2020	8	24.4	94	0.000	0.2
AC	01/02/2020	9	24.2	91	0.000	0.4
AC	01/02/2020	10	23.7	94	0.000	0.0
AC	01/02/2020	11	23.3	94	3.381	0.2
AC	01/02/2020	12	23.7	93	86.71	0.0
AC	01/02/2020	13	24.0	90	266.2	0.0
AC	01/02/2020	14	24.4	90	505.6	0.0
AC	01/02/2020	15	24.9	88	722.0	0.2
AC	01/02/2020	16	27.5	78	1870.	0.0
AC	01/02/2020	17	28.7	71	2973.	0.0
AC	01/02/2020	18	30.7	62	3460.	0.0
AC	01/02/2020	19	30.9	62	3326.	0.0
AC	01/02/2020	20	31.7	59	1841.	0.0
AC	01/02/2020	6	24.7	95	0.000	0.2
AC	02/02/2020	22	26.0	92	321.3	0.0
AC	02/02/2020	0	25.7	89	0.000	0.0
AC	02/02/2020	4	24.3	94	0.000	0.0
AC	02/02/2020	23	25.4	93	120.2	0.0
AC	02/02/2020	1	25.2	91	0.000	0.0
AC	02/02/2020	2	25.0	91	0.000	0.0
AC	02/02/2020	3	24.7	93	0.000	0.0
AC	02/02/2020	7	24.3	95	0.000	0.0
AC	02/02/2020	5	24.4	94	0.000	0.0
AC	02/02/2020	6	24.5	94	0.000	0.0
AC	02/02/2020	8	24.2	95	0.000	0.0
AC	02/02/2020	10	24.2	95	0.000	0.0
AC	02/02/2020	11	24.1	95	30.11	0.0
AC	02/02/2020	12	25.3	91	276.4	0.0
AC	02/02/2020	13	26.4	86	637.6	0.0
AC	02/02/2020	14	27.5	79	1275.	0.0
AC	02/02/2020	15	28.0	80	1545.	0.0
AC	02/02/2020	16	28.8	73	2677.	0.0
AC	02/02/2020	17	29.1	71	2055.	0.0
AC	02/02/2020	18	29.9	69	2916.	0.0
AC	02/02/2020	19	24.9	92	1392.	8.0
AC	02/02/2020	20	26.6	87	680.0	0.0
AC	02/02/2020	9	24.2	95	0.000	0.0
AC	02/02/2020	21	25.9	90	490.7	0.0
AC	03/02/2020	11	23.9	95	21.91	0.0
AC	03/02/2020	20	26.5	91	585.4	1.4
AC	03/02/2020	22	27.5	84	608.2	0.0
AC	03/02/2020	23	26.2	92	127.9	0.0
AC	03/02/2020	21	29.5	75	1059.	0.0
AC	03/02/2020	17	30.3	68	2161.	0.0
AC	03/02/2020	15	28.3	74	2203.	0.0
AC	03/02/2020	1	24.9	94	0.000	0.0
AC	03/02/2020	8	23.9	95	0.000	0.0
AC	03/02/2020	2	24.3	94	0.006	2.2
AC	03/02/2020	3	24.2	94	0.000	0.2
AC	03/02/2020	4	23.9	95	0.000	0.2
AC	03/02/2020	5	23.9	95	0.000	0.4
AC	03/02/2020	9	23.9	95	0.000	0.0
AC	03/02/2020	10	23.8	95	0.003	0.0
AC	03/02/2020	13	26.7	84	986.8	0.0
AC	03/02/2020	18	26.0	88	1763.	3.4
AC	03/02/2020	19	28.7	76	1302.	0.0
AC	03/02/2020	7	24.0	95	0.003	0.0
AC	03/02/2020	6	23.9	95	0.000	0.4
AC	03/02/2020	12	24.6	93	286.2	0.0
AC	03/02/2020	0	25.0	94	0.058	0.0
AC	03/02/2020	14	28.1	78	1768.	0.0
AC	03/02/2020	16	29.0	71	2350.	0.0
AC	04/02/2020	16	28.4	77	2634.	0.0
AC	04/02/2020	22	28.8	67	556.7	0.0
AC	04/02/2020	21	29.8	61	1385.	0.0
AC	04/02/2020	19	30.4	60	3375.	0.0
AC	04/02/2020	6	24.2	96	0.000	0.0
AC	04/02/2020	11	24.7	95	27.66	0.0
AC	04/02/2020	9	24.2	96	0.052	0.0
AC	04/02/2020	0	25.9	93	0.275	0.0
AC	04/02/2020	14	27.4	79	1404.	0.0
AC	04/02/2020	15	28.2	78	2000.	0.0
AC	04/02/2020	17	29.2	73	2196.	0.0
AC	04/02/2020	23	26.0	87	131.6	0.0
AC	04/02/2020	2	23.6	95	0.000	9.6
AC	04/02/2020	3	23.5	95	0.000	0.0
AC	04/02/2020	5	24.0	96	0.000	0.0
AC	04/02/2020	7	24.0	96	0.000	0.0
AC	04/02/2020	13	26.1	86	631.1	0.0
AC	04/02/2020	18	29.5	67	2680.	0.2
AC	04/02/2020	20	30.5	59	2562.	0.0
AC	04/02/2020	4	23.8	96	0.000	0.0
AC	04/02/2020	12	25.4	92	259.7	0.0
AC	04/02/2020	1	23.8	90	0.123	6.8
AC	04/02/2020	8	23.9	96	0.000	0.0
AC	04/02/2020	10	24.5	96	0.003	0.0
AC	05/02/2020	17	30.8	64	3212.	0.0
AC	05/02/2020	5	24.6	93	0.000	0.0
AC	05/02/2020	4	25.1	90	0.000	0.0
AC	05/02/2020	18	31.3	65	2564.	0.0
AC	05/02/2020	7	24.6	93	0.000	0.0
AC	05/02/2020	10	24.3	95	0.000	0.0
AC	05/02/2020	19	24.9	90	1540.	2.0
AC	05/02/2020	8	24.4	94	0.000	0.0
AC	05/02/2020	15	30.0	70	2991.	0.0
AC	05/02/2020	21	24.9	91	167.3	0.0
AC	05/02/2020	9	24.2	95	0.000	0.0
AC	05/02/2020	0	25.1	91	0.000	0.0
AC	05/02/2020	2	25.8	86	0.000	0.0
AC	05/02/2020	12	25.3	91	194.0	0.0
AC	05/02/2020	14	27.5	80	1139.	0.0
AC	05/02/2020	16	30.1	67	2392.	0.0
AC	05/02/2020	20	24.5	94	236.7	11.6
AC	05/02/2020	23	24.1	94	20.72	0.0
AC	05/02/2020	1	26.1	84	0.000	0.0
AC	05/02/2020	22	24.4	93	104.2	0.0
AC	05/02/2020	11	24.8	92	14.20	0.0
AC	05/02/2020	13	26.3	85	653.2	0.0
AC	05/02/2020	3	24.7	93	0.000	0.0
AC	05/02/2020	6	24.5	94	0.000	0.0
AC	06/02/2020	8	24.0	95	0.010	0.0
AC	06/02/2020	2	24.7	95	0.000	0.0
AC	06/02/2020	3	24.6	94	0.000	0.0
AC	06/02/2020	20	24.1	95	741.8	27.4
AC	06/02/2020	7	23.6	95	0.000	0.0
AC	06/02/2020	9	24.2	95	0.000	0.0
AC	06/02/2020	6	24.1	94	0.000	0.0
AC	06/02/2020	10	24.6	95	0.000	0.0
AC	06/02/2020	14	25.5	85	638.3	0.0
AC	06/02/2020	19	31.5	60	3220.	0.0
AC	06/02/2020	11	24.8	91	3.352	0.0
AC	06/02/2020	16	27.6	74	1288.	0.0
AC	06/02/2020	1	24.1	95	0.000	0.0
AC	06/02/2020	21	23.5	95	58.70	23.4
AC	06/02/2020	0	24.0	95	0.000	0.0
AC	06/02/2020	23	23.7	95	35.08	0.4
AC	06/02/2020	12	24.3	90	114.8	0.0
AC	06/02/2020	15	26.4	82	696.6	0.0
AC	06/02/2020	17	28.6	71	2114.	0.0
AC	06/02/2020	18	29.7	69	2617.	0.0
AC	06/02/2020	4	24.6	94	0.000	0.0
AC	06/02/2020	5	24.5	93	0.000	0.4
AC	06/02/2020	22	23.6	95	37.46	0.4
AC	06/02/2020	13	24.8	89	401.5	0.0
AC	07/02/2020	14	27.3	80	1097.	0.0
AC	07/02/2020	7	23.4	95	0.000	0.0
AC	07/02/2020	10	23.5	95	0.000	0.0
AC	07/02/2020	22	25.8	85	418.2	0.0
AC	07/02/2020	12	24.9	90	284.4	0.0
AC	07/02/2020	20	24.0	89	243.8	1.6
AC	07/02/2020	9	23.7	92	0.417	0.0
AC	07/02/2020	5	23.6	95	0.000	0.0
AC	07/02/2020	16	29.5	71	2137.	0.0
AC	07/02/2020	8	23.7	93	0.000	0.0
AC	07/02/2020	3	23.6	95	0.000	0.0
AC	07/02/2020	4	23.7	95	0.000	0.0
AC	07/02/2020	6	23.6	95	0.000	0.0
AC	07/02/2020	23	25.0	86	238.4	0.0
AC	07/02/2020	0	24.0	95	0.010	0.0
AC	07/02/2020	2	23.9	95	0.000	0.0
AC	07/02/2020	11	23.6	95	31.01	0.0
AC	07/02/2020	15	28.5	74	1602.	0.0
AC	07/02/2020	17	30.0	67	2622.	0.0
AC	07/02/2020	18	30.6	70	2423.	0.0
AC	07/02/2020	19	24.7	87	371.0	0.0
AC	07/02/2020	21	24.5	90	286.2	0.0
AC	07/02/2020	1	23.9	95	0.000	0.0
AC	07/02/2020	13	26.3	85	657.1	0.0
AC	08/02/2020	12	23.9	89	222.2	0.0
AC	08/02/2020	18	29.7	68	2806.	0.0
AC	08/02/2020	7	23.0	94	0.000	0.0
AC	08/02/2020	3	23.6	92	0.000	0.0
AC	08/02/2020	20	30.2	61	2030.	0.0
AC	08/02/2020	11	23.0	92	15.31	0.0
AC	08/02/2020	4	23.5	92	0.000	0.0
AC	08/02/2020	9	23.0	94	0.000	0.0
AC	08/02/2020	19	30.4	62	2466.	0.0
AC	08/02/2020	10	23.0	92	0.000	0.0
AC	08/02/2020	22	29.4	66	1113.	0.0
AC	08/02/2020	6	23.2	93	0.000	0.0
AC	08/02/2020	1	23.9	91	0.000	0.0
AC	08/02/2020	21	30.1	64	1430.	0.0
AC	08/02/2020	0	24.5	90	6.694	0.0
AC	08/02/2020	2	23.3	94	0.000	0.0
AC	08/02/2020	5	23.1	93	0.000	0.0
AC	08/02/2020	15	26.9	76	1018.	0.0
AC	08/02/2020	8	23.0	94	0.000	0.0
AC	08/02/2020	16	28.3	71	1699.	0.0
AC	08/02/2020	17	28.7	68	2814.	0.0
AC	08/02/2020	23	27.0	79	84.49	0.0
AC	08/02/2020	13	25.7	83	701.9	0.0
AC	08/02/2020	14	26.6	78	999.6	0.0
AC	09/02/2020	11	24.2	89	17.23	0.0
AC	09/02/2020	20	33.0	52	2616.	0.0
AC	09/02/2020	22	31.5	57	950.8	0.0
AC	09/02/2020	6	24.6	88	0.000	0.0
AC	09/02/2020	8	24.3	89	0.000	0.0
AC	09/02/2020	9	23.9	90	0.000	0.0
AC	09/02/2020	3	25.5	86	0.000	0.0
AC	09/02/2020	2	25.4	89	0.000	0.0
AC	09/02/2020	1	25.2	88	0.000	0.0
AC	09/02/2020	19	32.7	54	2977.	0.0
AC	09/02/2020	0	25.9	87	0.000	0.0
AC	09/02/2020	23	27.5	84	106.4	0.0
AC	09/02/2020	21	32.2	54	1806.	0.0
AC	09/02/2020	12	24.9	86	289.8	0.0
AC	09/02/2020	4	25.2	87	0.000	0.0
AC	09/02/2020	7	24.3	90	0.000	0.0
AC	09/02/2020	10	24.0	90	0.000	0.0
AC	09/02/2020	13	26.3	82	883.3	0.0
AC	09/02/2020	16	31.5	59	3231.	0.0
AC	09/02/2020	17	32.1	55	3149.	0.0
AC	09/02/2020	18	32.1	50	2697.	0.0
AC	09/02/2020	5	24.8	87	0.000	0.0
AC	09/02/2020	15	29.6	68	2751.	0.0
AC	09/02/2020	14	29.2	72	1750.	0.0
AC	10/02/2020	19	27.8	76	1503.	0.0
AC	10/02/2020	8	25.3	93	0.000	0.0
AC	10/02/2020	23	25.4	91	122.4	0.0
AC	10/02/2020	3	26.2	88	0.000	0.0
AC	10/02/2020	15	23.8	93	508.6	2.2
AC	10/02/2020	2	26.8	88	0.000	0.0
AC	10/02/2020	7	25.2	93	0.000	0.0
AC	10/02/2020	21	27.4	83	924.9	0.0
AC	10/02/2020	10	22.9	96	0.242	20.0
AC	10/02/2020	18	26.7	83	1123.	0.0
AC	10/02/2020	4	25.8	91	0.000	0.0
AC	10/02/2020	9	23.3	94	0.530	14.0
AC	10/02/2020	14	23.6	95	262.8	1.0
AC	10/02/2020	16	24.6	91	770.0	0.2
AC	10/02/2020	17	25.8	85	1157.	0.4
AC	10/02/2020	6	25.1	92	0.000	0.0
AC	10/02/2020	11	22.8	96	0.048	15.4
AC	10/02/2020	13	22.9	95	72.32	4.2
AC	10/02/2020	1	26.7	88	0.000	0.0
AC	10/02/2020	12	22.7	96	8.233	7.4
AC	10/02/2020	5	25.6	91	0.000	0.0
AC	10/02/2020	22	27.4	82	643.9	0.0
AC	10/02/2020	0	27.3	87	0.000	0.0
AC	10/02/2020	20	28.2	71	1997.	0.0
AC	11/02/2020	6	24.0	95	0.000	0.0
AC	11/02/2020	18	24.0	93	176.0	1.0
AC	11/02/2020	0	24.8	94	0.013	0.0
AC	11/02/2020	13	26.3	87	824.8	0.0
AC	11/02/2020	23	25.0	91	42.74	0.0
AC	11/02/2020	20	26.1	86	858.0	0.2
AC	11/02/2020	3	24.4	94	0.000	0.0
AC	11/02/2020	9	23.8	95	0.000	0.0
AC	11/02/2020	22	25.6	91	156.7	0.0
AC	11/02/2020	4	24.1	94	0.000	0.0
AC	11/02/2020	7	23.8	95	0.000	0.0
AC	11/02/2020	10	23.8	95	0.000	0.0
AC	11/02/2020	5	24.0	95	0.000	0.0
AC	11/02/2020	11	24.0	95	46.84	0.0
AC	11/02/2020	17	23.8	92	607.8	0.0
AC	11/02/2020	21	25.9	86	756.4	0.0
AC	11/02/2020	8	23.7	95	0.000	0.0
AC	11/02/2020	19	25.2	90	401.6	0.4
AC	11/02/2020	12	25.0	90	326.0	0.0
AC	11/02/2020	14	28.2	78	1404.	0.0
AC	11/02/2020	2	24.3	95	0.000	0.0
AC	11/02/2020	16	30.7	67	3174.	0.0
AC	11/02/2020	1	24.9	94	0.000	0.0
AC	12/02/2020	12	24.0	94	75.27	0.4
AC	12/02/2020	1	24.5	95	0.000	0.0
AC	12/02/2020	21	27.7	79	973.0	0.0
AC	12/02/2020	19	28.6	73	1859.	0.0
AC	12/02/2020	20	28.7	73	1700.	0.0
AC	12/02/2020	8	24.2	95	0.000	0.0
AC	12/02/2020	11	23.9	94	4.968	0.8
AC	12/02/2020	23	25.1	85	130.8	0.0
AC	12/02/2020	6	24.4	95	0.000	0.0
AC	12/02/2020	5	24.2	95	0.000	0.0
AC	12/02/2020	18	27.7	76	1507.	0.0
AC	12/02/2020	0	24.8	94	0.000	0.0
AC	12/02/2020	13	24.1	93	283.3	0.8
AC	12/02/2020	7	24.2	95	0.000	0.0
AC	12/02/2020	3	24.1	95	0.000	0.0
AC	12/02/2020	16	26.7	82	1738.	0.0
AC	12/02/2020	14	24.6	92	738.3	0.6
AC	12/02/2020	2	24.2	95	0.000	0.0
AC	12/02/2020	15	24.6	91	803.7	1.6
AC	12/02/2020	22	27.4	80	799.7	0.0
AC	12/02/2020	9	24.1	95	0.000	0.0
AC	12/02/2020	4	24.1	95	0.000	0.0
AC	12/02/2020	17	27.7	77	2232.	0.0
AC	12/02/2020	10	24.1	95	0.000	0.0
AC	13/02/2020	0	24.1	93	0.110	0.4
AC	13/02/2020	22	26.1	74	726.3	0.0
AC	13/02/2020	5	23.5	95	0.000	0.0
AC	13/02/2020	7	23.2	95	0.000	0.0
AC	13/02/2020	19	25.4	77	1383.	0.0
AC	13/02/2020	1	24.1	95	0.000	0.0
AC	13/02/2020	20	26.5	72	1914.	0.0
AC	13/02/2020	4	23.5	95	0.000	0.0
AC	13/02/2020	18	24.9	75	2450.	0.0
AC	13/02/2020	17	26.1	78	1486.	0.0
AC	13/02/2020	13	25.9	86	808.0	0.0
AC	13/02/2020	10	23.3	95	0.000	0.0
AC	13/02/2020	16	25.2	87	937.2	0.0
AC	13/02/2020	9	23.2	95	0.000	0.0
AC	13/02/2020	15	26.9	81	911.7	0.0
AC	13/02/2020	6	23.3	95	0.000	0.0
AC	13/02/2020	3	23.7	94	0.000	0.0
AC	13/02/2020	12	24.4	94	285.4	0.0
AC	13/02/2020	8	23.2	95	0.000	0.0
AC	13/02/2020	21	26.6	72	1228.	0.2
AC	13/02/2020	11	23.3	95	12.70	0.0
AC	13/02/2020	23	24.4	87	143.7	0.0
AC	13/02/2020	14	26.6	82	1152.	0.0
AC	13/02/2020	2	24.0	95	0.000	0.0
AC	14/02/2020	4	23.2	92	0.000	0.0
AC	14/02/2020	23	27.5	82	79.29	0.0
AC	14/02/2020	19	31.9	58	3020.	0.0
AC	14/02/2020	6	23.2	93	0.000	0.0
AC	14/02/2020	12	23.8	91	284.7	0.0
AC	14/02/2020	2	23.6	89	0.000	0.0
AC	14/02/2020	7	22.9	94	0.000	0.0
AC	14/02/2020	20	31.9	62	2607.	0.0
AC	14/02/2020	9	22.7	95	0.000	0.0
AC	14/02/2020	8	22.7	95	0.000	0.0
AC	14/02/2020	5	23.2	92	0.000	0.0
AC	14/02/2020	17	31.0	61	2903.	0.0
AC	14/02/2020	3	23.5	90	0.000	0.0
AC	14/02/2020	21	30.9	61	1869.	0.0
AC	14/02/2020	10	22.7	95	0.000	0.0
AC	14/02/2020	22	30.0	68	480.4	0.0
AC	14/02/2020	16	30.0	64	2449.	0.0
AC	14/02/2020	11	22.7	95	19.43	0.0
AC	14/02/2020	15	29.0	64	3236.	0.0
AC	14/02/2020	13	25.0	86	763.8	0.0
AC	14/02/2020	1	23.6	89	0.000	0.0
AC	14/02/2020	14	27.8	77	2020.	0.0
AC	14/02/2020	0	24.0	86	0.000	0.0
AC	14/02/2020	18	31.3	59	3073.	0.0
AC	15/02/2020	19	26.8	85	1035.	9.4
AC	15/02/2020	0	26.3	88	0.006	0.0
AC	15/02/2020	2	25.4	92	0.000	0.0
AC	15/02/2020	22	27.8	77	1043.	0.0
AC	15/02/2020	11	24.8	93	5.847	0.0
AC	15/02/2020	12	25.2	91	117.3	0.0
AC	15/02/2020	4	24.6	94	0.000	0.0
AC	15/02/2020	23	26.0	84	82.77	0.0
AC	15/02/2020	3	24.7	93	0.000	0.0
AC	15/02/2020	18	27.5	86	1472.	2.0
AC	15/02/2020	21	28.9	75	1508.	0.0
AC	15/02/2020	10	24.3	94	0.000	0.0
AC	15/02/2020	9	24.2	95	0.000	0.0
AC	15/02/2020	8	24.6	92	0.000	0.0
AC	15/02/2020	13	25.9	89	652.9	0.0
AC	15/02/2020	5	24.9	94	0.000	0.0
AC	15/02/2020	6	24.8	92	0.000	0.0
AC	15/02/2020	7	24.7	92	0.000	0.0
AC	15/02/2020	20	27.8	80	1432.	0.0
AC	15/02/2020	17	29.0	78	1517.	2.0
AC	15/02/2020	1	25.6	91	0.000	0.0
AC	15/02/2020	16	29.2	76	2080.	0.0
AC	15/02/2020	14	26.7	83	690.0	0.0
AC	15/02/2020	15	27.9	78	1275.	0.0
AC	16/02/2020	9	22.6	95	0.000	0.0
AC	16/02/2020	2	24.3	93	0.000	0.0
AC	16/02/2020	10	22.4	95	0.000	0.0
AC	16/02/2020	17	31.3	67	3174.	0.0
AC	16/02/2020	19	32.4	57	2389.	0.0
AC	16/02/2020	8	22.7	95	0.000	0.0
AC	16/02/2020	22	31.1	61	1070.	0.0
AC	16/02/2020	5	23.1	93	0.000	0.0
AC	16/02/2020	23	28.1	81	76.91	0.0
AC	16/02/2020	11	22.8	96	28.07	0.0
AC	16/02/2020	21	32.2	56	1847.	0.0
AC	16/02/2020	3	24.0	94	0.000	0.0
AC	16/02/2020	1	24.5	92	0.000	0.0
AC	16/02/2020	20	31.7	58	2487.	0.0
AC	16/02/2020	7	22.7	95	0.000	0.0
AC	16/02/2020	0	25.1	90	0.000	0.0
AC	16/02/2020	13	26.5	81	664.6	0.0
AC	16/02/2020	12	24.1	90	294.8	0.0
AC	16/02/2020	16	30.8	65	3552.	0.0
AC	16/02/2020	6	23.0	94	0.000	0.0
AC	16/02/2020	14	28.2	74	1978.	0.0
AC	16/02/2020	4	23.5	94	0.000	0.0
AC	16/02/2020	15	29.6	68	2824.	0.0
AC	16/02/2020	18	30.8	64	2539.	0.0
AC	17/02/2020	3	26.1	87	0.000	0.0
AC	17/02/2020	15	28.9	75	1537.	0.0
AC	17/02/2020	19	32.2	58	2575.	0.0
AC	17/02/2020	0	28.0	79	0.000	0.0
AC	17/02/2020	8	25.0	91	0.000	0.0
AC	17/02/2020	7	25.2	90	0.000	0.0
AC	17/02/2020	6	25.3	91	0.000	0.0
AC	17/02/2020	12	25.1	91	140.1	0.0
AC	17/02/2020	22	27.1	84	544.6	0.6
AC	17/02/2020	11	24.5	93	9.985	0.0
AC	17/02/2020	2	26.4	86	0.000	0.0
AC	17/02/2020	20	31.9	55	2228.	0.0
AC	17/02/2020	13	26.0	87	463.2	0.0
AC	17/02/2020	9	24.7	91	0.000	0.0
AC	17/02/2020	17	31.1	70	2699.	0.0
AC	17/02/2020	16	28.7	73	1734.	0.0
AC	17/02/2020	14	26.6	83	658.5	0.0
AC	17/02/2020	18	31.3	63	3143.	0.0
AC	17/02/2020	1	26.6	86	0.000	0.0
AC	17/02/2020	10	24.6	90	0.000	0.0
AC	17/02/2020	4	25.7	89	0.000	0.0
AC	17/02/2020	5	25.4	90	0.000	0.0
AC	17/02/2020	21	30.8	69	1668.	0.0
AC	17/02/2020	23	26.2	89	147.3	1.2
AC	18/02/2020	7	23.9	94	0.000	0.0
AC	18/02/2020	23	26.3	88	115.6	0.0
AC	18/02/2020	3	24.3	95	0.000	0.0
AC	18/02/2020	0	25.8	93	0.000	0.0
AC	18/02/2020	21	29.9	59	1718.	0.0
AC	18/02/2020	1	25.8	87	0.000	0.0
AC	18/02/2020	6	24.2	93	0.000	0.0
AC	18/02/2020	5	24.2	94	0.000	0.0
AC	18/02/2020	17	29.6	70	2405.	0.0
AC	18/02/2020	15	29.4	72	2167.	0.2
AC	18/02/2020	16	27.3	79	996.0	0.0
AC	18/02/2020	4	24.1	95	0.000	0.0
AC	18/02/2020	20	30.3	58	2274.	0.0
AC	18/02/2020	18	29.8	67	2189.	0.0
AC	18/02/2020	10	23.7	95	0.000	0.0
AC	18/02/2020	9	23.9	93	0.000	0.0
AC	18/02/2020	8	23.6	94	0.000	0.0
AC	18/02/2020	13	28.1	80	828.3	0.0
AC	18/02/2020	19	30.3	65	2993.	0.0
AC	18/02/2020	12	25.5	91	260.0	0.0
AC	18/02/2020	11	23.8	95	21.77	0.0
AC	18/02/2020	14	29.2	74	1602.	0.0
AC	18/02/2020	2	24.9	91	0.000	0.0
AC	18/02/2020	22	28.9	75	528.4	0.0
AC	19/02/2020	3	25.6	88	0.000	0.0
AC	19/02/2020	5	24.8	92	0.000	0.0
AC	19/02/2020	22	29.2	71	837.6	0.0
AC	19/02/2020	17	29.3	74	1866.	0.0
AC	19/02/2020	21	30.9	67	1699.	0.0
AC	19/02/2020	16	29.4	73	1936.	0.0
AC	19/02/2020	4	25.3	89	0.000	0.0
AC	19/02/2020	0	25.4	91	0.000	0.0
AC	19/02/2020	15	29.0	76	1507.	0.0
AC	19/02/2020	2	25.1	92	0.000	0.0
AC	19/02/2020	11	24.3	95	15.34	0.0
AC	19/02/2020	6	24.3	94	0.000	0.0
AC	19/02/2020	7	24.1	95	0.000	0.0
AC	19/02/2020	10	24.0	95	0.000	0.0
AC	19/02/2020	9	24.3	95	0.000	0.0
AC	19/02/2020	18	29.9	71	2792.	0.0
AC	19/02/2020	14	28.2	79	1401.	0.0
AC	19/02/2020	12	25.8	90	243.3	0.0
AC	19/02/2020	20	29.7	77	1747.	0.4
AC	19/02/2020	13	27.0	84	680.0	0.0
AC	19/02/2020	19	31.1	66	2409.	0.0
AC	19/02/2020	23	27.9	77	172.5	0.0
AC	19/02/2020	1	24.8	92	0.000	0.0
AC	19/02/2020	8	24.5	94	0.000	0.0
AC	20/02/2020	16	30.2	69	1531.	0.4
AC	20/02/2020	2	25.6	90	0.000	0.0
AC	20/02/2020	22	28.7	78	442.5	0.0
AC	20/02/2020	6	25.0	90	0.000	0.0
AC	20/02/2020	21	29.5	79	561.7	0.0
AC	20/02/2020	8	24.9	91	0.000	0.0
AC	20/02/2020	9	24.7	92	0.000	0.0
AC	20/02/2020	3	25.1	94	0.000	0.0
AC	20/02/2020	0	26.6	86	0.000	0.0
AC	20/02/2020	18	30.2	72	2311.	0.2
AC	20/02/2020	1	26.0	91	0.000	0.0
AC	20/02/2020	10	24.8	93	0.000	0.0
AC	20/02/2020	23	27.1	89	122.7	0.0
AC	20/02/2020	7	25.0	90	0.000	0.0
AC	20/02/2020	5	25.0	92	0.000	0.0
AC	20/02/2020	20	29.2	80	487.0	0.0
AC	20/02/2020	11	24.5	95	15.93	0.0
AC	20/02/2020	4	25.0	94	0.000	0.0
AC	20/02/2020	19	30.0	73	1451.	0.0
AC	20/02/2020	17	30.6	70	3092.	0.0
AC	20/02/2020	12	25.6	90	264.0	0.0
AC	20/02/2020	13	27.0	84	708.4	0.0
AC	20/02/2020	15	30.3	70	1928.	0.0
AC	20/02/2020	14	29.6	73	1824.	0.0
AC	21/02/2020	8	24.9	91	0.000	0.0
AC	21/02/2020	18	30.1	66	2449.	0.0
AC	21/02/2020	2	25.7	89	0.000	0.0
AC	21/02/2020	17	30.1	66	2949.	0.0
AC	21/02/2020	3	24.8	93	0.000	0.0
AC	21/02/2020	19	23.8	94	330.1	9.0
AC	21/02/2020	11	24.7	91	15.20	0.0
AC	21/02/2020	23	23.5	95	17.95	0.8
AC	21/02/2020	6	24.8	92	0.000	0.0
AC	21/02/2020	21	23.7	95	50.79	3.0
AC	21/02/2020	22	23.8	95	45.44	0.6
AC	21/02/2020	0	26.8	85	0.000	0.0
AC	21/02/2020	5	24.6	94	0.000	0.0
AC	21/02/2020	7	24.5	93	0.000	0.0
AC	21/02/2020	20	24.0	95	132.3	2.6
AC	21/02/2020	1	26.8	82	0.000	0.0
AC	21/02/2020	4	24.8	93	0.000	0.0
AC	21/02/2020	10	24.6	91	0.000	0.0
AC	21/02/2020	12	25.5	89	336.3	0.0
AC	21/02/2020	9	24.7	91	0.000	0.0
AC	21/02/2020	13	25.9	86	467.5	0.0
AC	21/02/2020	14	27.3	82	1034.	0.0
AC	21/02/2020	15	28.8	76	1520.	0.0
AC	21/02/2020	16	29.7	69	2414.	0.0
AC	22/02/2020	5	22.9	95	0.000	0.0
AC	22/02/2020	21	24.0	87	499.5	0.0
AC	22/02/2020	19	24.5	87	706.7	0.0
AC	22/02/2020	18	24.8	85	609.9	0.0
AC	22/02/2020	20	23.6	89	373.7	0.0
AC	22/02/2020	17	24.9	87	740.5	0.0
AC	22/02/2020	16	25.0	87	621.0	0.0
AC	22/02/2020	2	23.0	95	0.000	0.0
[truncated: 71,445 more rows]
